# Supplementary material for: A systems-based approach to uterine fibroids identifies differential splicing associated with abnormal uterine bleeding
Source: Commun Med (Lond). 2025 Jul 31;5:318. doi: 10.1038/s43856-025-01051-x (PMC12311048; doi:10.1038/s43856-025-01051-x)
Supplement: Supplementary file 4 — Supplementary Data 1 [file 43856_2025_1051_MOESM4_ESM.xlsx]

## Sheet: Clinical information of donors
Supplementary Data 1: Clinical information of 91 donors in this study
Donor	Patient	Age	Surgery	Tissue	other diagnosis	Ethnicity SNP	Cycle phase	Hormone control current	Hormone control history	Heavy Menstral bleeding (HMB)
D10	UF	48	Hysterectomy	Fibroid	No	EUR	Inactive	Yes	Yes	HMB_past
D100	UF	39	Laparoscopic	Fibroid	No	EAS	Secretory	No	No	HMB
D108	Non UF	29	Hysterectomy	Endometrium	endometriosis	EUR	Proliferative	No	No	No
	Non		Hysterectomy	Myometrium		EUR	Proliferative	No	No	No
D109	UF	43	Hysterectomy	Fibroid	No	EUR	Secretory	No	No	HMB
D109	UF		Hysterectomy	Myometrium		EUR	Secretory	No	No	HMB
D110	Non_UF	47	Hysterectomy	Endometrium	low grade chronic endometritis, adenomyosis	EUR	Inactive	Yes	Yes	No
D110	Non_UF		Hysterectomy	Myometrium			Inactive	Yes	Yes	No
D111	UF	41	Hysterectomy	Endometrium	benign endometrial polyp, adenomyosis	EUR	Secretory	No	No	HMB
	UF		Hysterectomy	Fibroid		EUR	Secretory	No	No	HMB
	UF		Hysterectomy	Myometrium		EUR	Secretory	No	No	HMB
D113	UF	49	Laparoscopic	Fibroid	No	EUR	Secretory	No	No	HMB
D116	Non UF	39	Hysterectomy	Endometrium	adenomyosis	EUR	Secretory	No	No	HMB
D116	Non UF		Hysterectomy	Myometrium		EUR	Secretory	No	No	HMB
D119	UF	47	Hysterectomy	Fibroid	endometriosis	AFR	Inactive	Yes	Yes	HMB_past
D119	UF		Hysterectomy	Myometrium		AFR	Inactive	Yes	Yes	No
D120	UF	45	Hysterectomy	Fibroid	Bilateral ovarian endometriomas	EUR	Mense	No	No	HMB
D120	UF		Hysterectomy	Myometrium		EUR	Mense	No	No	HMB
D121	UF	28	Myomectomy	Fibroid	No	EUR	Inactive	Yes	Yes	No
D123	UF	42	Hysterectomy	Endometrium	endometriosis	EUR	Secretory	No	No	HMB
	UF		Hysterectomy	pseudocapsule		EUR	Secretory	No	No	HMB
	UF		Hysterectomy	Fibroid		EUR	Secretory	No	No	HMB
	UF		Hysterectomy	Myometrium		EUR	Secretory	No	No	HMB
D125	UF	Unknown	Hysterectomy	Fibroid	Unknown	EUR	Unknown	Unknown	Unknown	Unknown
				Myometrium
D126	UF	47	Hysterectomy	pseudocapsule	No	EUR	Inactive	Yes	Yes	HMB_past
	UF		Hysterectomy	Fibroid		EUR	Inactive	Yes	Yes	No
	UF		Hysterectomy	Myometrium		EUR	Inactive	Yes	Yes	No
D130	UF	40	Hysterectomy	Endometrium	endometriosis	EUR	Inactive	Yes	Yes	HMB_past
D130	UF		Hysterectomy	Fibroid		EUR	Inactive	Yes	Yes	No
D130	UF		Hysterectomy	Myometrium		EUR	Inactive	Yes	Yes	No
D132	Non UF	30	Hysterectomy	Endometrium	PCOS, endometriosis	EUR	Proliferative	Yes	Yes	HMB
D132	Non UF		Hysterectomy	Myometrium		EUR	Proliferative	Yes	Yes	HMB
D135	Non_UF	45	Hysterectomy	Endometrium	PCOS, endometriosis	EUR	Inactive	Yes	Yes	HMB_past
	Non_UF		Hysterectomy	Myometrium			Inactive	Yes	Yes	No
D136	UF	48	Hysterectomy	Endometrium	adenomyosis, ovarian endometriosis	EUR	Secretory	No	No	HMB
				Fibroid
				Myometrium
D137	UF	40	Hysterectomy	Endometrium	PCOS, adenomyosis	EUR	Inactive	Yes	Yes	No
D137	UF		Hysterectomy	Fibroid		EUR	Inactive	Yes	Yes	No
D137	UF		Hysterectomy	Myometrium		EUR	Inactive	Yes	Yes	No
D16	Non UF	39	Hysterectomy	Endometrium	Cystic follicles in both ovaries	EUR	Inactive	Yes	Yes	No
D16	Non		Hysterectomy	Myometrium		EUR	Inactive	Yes	Yes	No
D17	Non UF	40	Hysterectomy	Endometrium	adenomyosis, endometriosis	AFR	Proliferative	No	No	No
D17	Non		Hysterectomy	Myometrium		AFR	Proliferative	No	No	No
D18	UF	47	Hysterectomy	Endometrium	small benign paratubal cysts bilaterally	EUR	Secretory	No	No	HMB
D18	UF		Hysterectomy	pseudocapsule		EUR	Secretory	No	No	HMB
D18	UF		Hysterectomy	Fibroid		EUR	Secretory	No	No	HMB
D18	UF		Hysterectomy	Myometrium		EUR	Secretory	No	No	HMB
D19	UF	42	Laparoscopic myomectomy	pseudocapsule	No	EUR	Unknown	Unknown	Unknown	HMB
D19	UF		Laparoscopic	Fibroid		EUR	Unknown	Unknown	Unknown	HMB
D19	UF		Laparoscopic	Myometrium		EUR	Unknown	Unknown	Unknown	HMB
D2	UF	36	Laparoscopic myomectomy	Fibroid	No	EUR	Unknown	Unknown	Unknown	Unknown
D20	UF	46	Hysterectomy	pseudocapsule	No	EUR	Secretory	No	No	No
	UF		Hysterectomy	Endometrium		EUR	Secretory	No	No	No
	UF		Hysterectomy	Fibroid		EUR	Secretory	No	No	No
	UF		Hysterectomy	Myometrium		EUR	Secretory	No	No	No
D21	UF	39	Hysterectomy	Endometrium	adenomyosis, PCOS, endometriosis	EUR	Inactive	Unknown	Unknown	HMB_past
	UF		Hysterectomy	Myometrium		EUR	Inactive	Unknown	Unknown	No
				Fibroid
D23	UF	59	Hysterectomy	pseudocapsule	No	EUR	Inactive	Unknown	Unknown	No
D23	UF		Hysterectomy	Endometrium		EUR	Inactive	Unknown	Unknown	No
D23	UF		Hysterectomy	Fibroid		EUR	Inactive	Unknown	Unknown	No
D23	UF		Hysterectomy	Myometrium		EUR	Inactive	Unknown	Unknown	No
D24	UF	44	Hysterectomy	Endometrium	Adenomyosis	EUR	Secretory	No	No	No
D24	UF		Hysterectomy	Fibroid		EUR	Secretory	No	No	No
D24	UF		Hysterectomy	Myometrium		EUR	Secretory	No	No	No
D25	UF	39	TCRF	Fibroid	No	Unknown	Proliferative	No	No	No
D26	UF	41	Hysterectomy	Endometrium	No	EUR	Secretory	No	No	HMB
D26	UF		Hysterectomy	pseudocapsule		EUR	Secretory	No	No	HMB
D26	UF		Hysterectomy	Fibroid		EUR	Secretory	No	No	HMB
D26	UF		Hysterectomy	Myometrium		EUR	Secretory	No	No	HMB
D28	UF	49	Hysterectomy	pseudocapsule	No	EUR	Secretory	No	Yes	HMB
D28	UF		Hysterectomy	Endometrium		EUR	Secretory	No	Yes	HMB
D28	UF		Hysterectomy	Fibroid		EUR	Secretory	No	Yes	HMB
D28	UF		Hysterectomy	Myometrium		EUR	Secretory	No	Yes	HMB
D29	UF	41	Hysterectomy	Endometrium_distal	Adenomyosis, endometriosis	EUR	Proliferative	No	No	HMB
D29	UF		Hysterectomy	Endometrium_local		EUR	Proliferative	No	No	HMB
D29	UF		Hysterectomy	Fibroid		EUR	Proliferative	No	No	HMB
D29	UF		Hysterectomy	Myometrium		EUR	Proliferative	No	No	HMB
D30	UF	41	Hysterectomy	Endometrium_distal	adenomyosis	AMR	Proliferative	No	No	No
D30	UF		Hysterectomy	Endometrium_local		AMR	Proliferative	No	No	No
D30	UF		Hysterectomy	Fibroid		AMR	Proliferative	No	No	No
D30	UF		Hysterectomy	Myometrium		AMR	Proliferative	No	No	No
D31	UF	41	Hysterectomy	pseudocapsule	adenomyosis	AMR	Proliferative	No	No	No
D31	UF		Hysterectomy	Endometrium_distal		AMR	Proliferative	No	No	No
D31	UF		Hysterectomy	Fibroid		AMR	Proliferative	No	No	No
D31	UF		Hysterectomy	Myometrium		AMR	Proliferative	No	No	No
D32	Non UF	46	Hysterectomy	Endometrium	adenomyosis	EUR	Proliferative	No	No	HMB
				Myometrium
D34	UF	41	Laparoscopic	Fibroid	No	AFR	Inactive	No	No	No
D35	UF	47	Hysterectomy	Endometrium_distal	Adenomyosis, endometriosis	EUR	Proliferative	No	No	No
	UF		Hysterectomy	Myometrium		EUR	Proliferative	No	No	No
				Fibroid
D36	UF	43	TCRF	Fibroid	No	EUR	Inactive	Yes	Yes	No
D37	UF	49	Hysterectomy	pseudocapsule	No	EUR	Inactive	Yes	Yes	HMB_past
				Fibroid
				Myometrium
D38	UF	46	Hysterectomy	Endometrium	No	EUR	Inactive	Yes	Yes	No
				pseudocapsule
	UF		Hysterectomy	Fibroid		EUR	Inactive	Yes	Yes	No
	UF		Hysterectomy	Myometrium		EUR	Inactive	Yes	Yes	No
D39	UF	44	TCRF	pseudocapsule	No	EUR	Unknown	No	No	No
D39	UF		TCRF	Fibroid		EUR	Unknown	No	No	No
D39	UF		TCRF	Myometrium		EUR	Unknown	No	No	No
D4	UF	54	TCRF	Fibroid	No	EUR	Inactive	Yes	Yes	HMB_past
D40	Non UF	46	Hysterectomy	Endometrium	endometriosis	EUR	Inactive	Yes	Yes	No
				Myometrium
D41	Non UF	49	Hysterectomy	Endometrium	endometriosis	EUR	Proliferative	No	Unknown	HMB
D41				Myometrium
D42	UF	46	Hysterectomy	pseudocapsule	adenomyosis	EUR	Secretory	No	Yes	HMB_past
	UF		Hysterectomy	Endometrium		EUR	Secretory	No	Yes	No
	UF		Hysterectomy	Fibroid		EUR	Secretory	No	Yes	No
	UF		Hysterectomy	Myometrium		EUR	Secretory	No	Yes	No
D43	Non UF	46	Hysterectomy	Endometrium	endometriosis	EUR	Proliferative	No	Yes	No
D43	Non		Hysterectomy	Myometrium		EUR	Proliferative	No	Yes	No
D44	Non UF	44	Hysterectomy	Endometrium	No	EUR	Unknown	No	No	HMB
				Myometrium
D45	Non UF	46	Hysterectomy	Endometrium	adenomyosis, endometriosis	EUR	Proliferative	No	Unknown	HMB
D45	Non		Hysterectomy	Myometrium		EUR	Proliferative	No	Unknown	HMB
D46	UF	23	Myomectomy	Fibroid	No	EUR	Unknown	Unknown	Unknown	Unknown
D47	Non UF	41	Hysterectomy	Endometrium	superficial adenomyosis	EUR	Proliferative	No	No	HMB
				Myometrium
D48	UF	41	Hysterectomy	Fibroid	No	EUR	Secretory	No	Unknown	HMB
D48	UF		Hysterectomy	Myometrium		EUR	Secretory	No	Unknown	HMB
D49	UF	40	Hysterectomy	Fibroid	No	AMR	Secretory	No	Yes	HMB
D5	UF	35	Laparoscopic	Fibroid	endometriosis	EUR	Inactive	Yes	Yes	HMB_past
D50	UF	46	TCRF	Fibroid	endometriosis	EUR	Proliferative	No	Unknown	Unknown
D52	UF	27	Laparoscopic	Fibroid	No	EUR	Unknown	Unknown	Unknown	Unknown
D53	UF	40	Laparoscopic	Fibroid	No	AFR	Proliferative	No	No	HMB
D54	UF	37	TCRF	Fibroid	No	EUR	Unknown	No	No	HMB
D55	UF	43	TCRF	Fibroid	PCOS, superficial adenomyosis	SAS	Inactive	Yes	Yes	No
D57	UF	30	TCRF	Fibroid	No	EUR	Secretory	No	No	HMB
D59	UF	49	Hysterectomy	Endometrium	endometriosis, adenomyosis	EUR	Proliferative	No	No	HMB
D59	UF		Hysterectomy	Fibroid		EUR	Proliferative	No	No	HMB
D59	UF		Hysterectomy	Myometrium		EUR	Proliferative	No	No	HMB
D61	UF	46	Hysterectomy	pseudocapsule	No	EUR	Secretory	No	No	HMB
	UF		Hysterectomy	Endometrium		EUR	Secretory	No	No	HMB
	UF		Hysterectomy	Myometrium		EUR	Secretory	No	No	HMB
				Fibroid
D62	UF	32	Laparoscopic myomectomy	Fibroid	No	EUR	Proliferative	No	Yes	HMB
D63	UF	37	Laparoscopic myomectomy	Fibroid	endometriosis	EUR	Unknown	No	No	No
D64	UF	44	Hysterectomy	Endometrium	adenomyosis, endometriosis	EUR	Inactive	Yes	Yes	No
D64	UF		Hysterectomy	Fibroid		EUR	Inactive	Yes	Yes	No
D64	UF		Hysterectomy	Myometrium		EUR	Inactive	Yes	Yes	No
				pseudocapsule
D65	UF	40	Hysterectomy	Fibroid	No	AMR	Unknown	Yes	Yes	HMB_past
	UF		Hysterectomy	Myometrium		AMR	Unknown	Yes	Yes	No
D67	UF	43	Hysterectomy	Endometrium	adenomyosis, endometriosis	EUR	Inactive	Yes	Yes	HMB_past
D67	UF		Hysterectomy	pseudocapsule		EUR	Inactive	Yes	Yes	No
D67	UF		Hysterectomy	Fibroid		EUR	Inactive	Yes	Yes	No
				Myometrium
D68	Non UF	45	Hysterectomy	Endometrium	adenomyosis, endometriosis	EUR	Inactive	Yes	Yes	HMB_past
				Myometrium
D70	UF	47	Hysterectomy	Fibroid	No	EUR	Inactive	Yes	Yes	HMB_past
D71	UF	41	Hysterectomy	Endometrium	endometriosis	EUR	Proliferative	No	Yes	HMB
D71	UF		Hysterectomy	Fibroid		EUR	Proliferative	No	Yes	HMB
				Myometrium
D72	UF	33	Laparoscopic	Myometrium	No	EUR	Proliferative	No	No	HMB
				Fibroid
D74	UF	44	Hysterectomy	Endometrium	No	EUR	Inactive	Yes	Yes	HMB_past
				pseudocapsule
				Fibroid
				Myometrium
D77	UF	36	Laparoscopic	Fibroid	endometriosis	SAS	Secretory	No	No	Unknown
D78	Non UF	Unknown	Hysterectomy	Endometrium	endometriosis	EUR	Proliferative	No	Yes	HMB
				Myometrium
D79	Non UF	36	Hysterectomy	Endometrium	Adenomyosis, endometriosis	EUR	Inactive	Yes	Yes	HMB_past
D79	Non		Hysterectomy	Myometrium		EUR	Inactive	Yes	Yes	No
D80	UF	33	Laparoscopic	Fibroid	No	EUR	Unknown	No	No	HMB
				Myometrium
D82	UF	41	Open Myomectomy	Fibroid	No	AFR	Secretory	No	No	HMB
D83	UF	41	Open Myomectomy	Fibroid	No	EUR	Secretory	No	Yes	Unknown
D84	UF	49	Hysterectomy	Endometrium	endometriosis	EUR	Inactive	Yes	Yes	HMB_past
D84	UF		Hysterectomy	Fibroid		EUR	Inactive	Yes	Yes	No
D84	UF		Hysterectomy	Myometrium		EUR	Inactive	Yes	Yes	No
D85	UF	37	Myomectomy	Fibroid	No	EUR	Unknown	Unknown	Unknown	Unknown
D87	UF	47	Myomectomy	Fibroid	No	EUR	Inactive	Yes	Yes	No
D88	UF	49	Hysterectomy	Endometrium	No	SAS	Inactive	Unknown	Unknown	HMB_past
D88	UF		Hysterectomy	Fibroid		SAS	Inactive	Unknown	Unknown	No
				Myometrium
D9	UF	40	TCRF	Fibroid	No	EAS	Inactive	Yes	Yes	No
D90	UF	33	Laparoscopic	Fibroid	endometriosis	AFR	Unknown	Unknown	Unknown	Unknown
D91	UF	47	Hysterectomy	pseudocapsule	adenomyosis	AFR	Secretory	No	No	HMB
	UF		Hysterectomy	Endometrium		AFR	Secretory	No	No	HMB
	UF		Hysterectomy	Fibroid		AFR	Secretory	No	No	HMB
	UF		Hysterectomy	Myometrium		AFR	Secretory	No	No	HMB
D92	UF	46	Hysterectomy	Myometrium	adenomyosis, endometriosis	AFR	Inactive	Yes	Yes	HMB_past
				Fibroid
D93	Non UF	30	Hysterectomy	Endometrium	PCOS, adenomyosis	EUR	Inactive	Yes	Yes	No
				Myometrium			Inactive	Yes	Yes	No
D96	UF	36	Myomectomy	Fibroid	endometriosis	SAS	Inactive	Yes	Yes	HMB_past
D97	UF	36	Laparoscopic	Fibroid	No	EUR	Inactive	Yes	Yes	HMB_past
				Myometrium
D103	UF	47	TCRF	Fibroid	PCOS	EUR	Inactive	Yes	Yes	HMB_past
D105	UF	42	Myomectomy	Fibroid	No	AFR	Inactive	Yes	Yes	HMB_past
D128	UF	37	Myomectomy	Fibroid	No	EUR	Inactive	Yes	Yes	HMB_past
