# Supplementary material for: A systems-based approach to uterine fibroids identifies differential splicing associated with abnormal uterine bleeding
Source: Commun Med (Lond). 2025 Jul 31;5:318. doi: 10.1038/s43856-025-01051-x (PMC12311048; doi:10.1038/s43856-025-01051-x)
Supplement: Supplementary file 5 — Supplementary Data 2 [file 43856_2025_1051_MOESM5_ESM.xlsx]

## Sheet: Sheet1
Supplementary Data 2: Identified variants with predicted impacts on protein function
Gene	#CHROM	POS	REF	ALT	Impacts on protein predicted by SnpEff	Impact_level	Sample with SNPs	Percentage of variants (%)
AHR	chr7	17298806	A	G	5_prime_UTR_premature_start_codon_gain_variant	LOW	71	97.2603
AHR	chr7	17339486	G	A	missense_variant, Arg -> Lys	MODERATE	24	32.8767
AHR	chr7	17310002	T	C	synonymous_variant, Asn -> Asn	LOW	12	16.4384
AHR	chr7	17298768	C	T	5_prime_UTR_premature_start_codon_gain_variant	LOW	2	2.73973
AHR	chr7	17339533	G	A	missense_variant, Val -> Ile	MODERATE	1	1.36986
AHR	chr7	17330049	G	T	missense_variant, Cys -> Phe	MODERATE	1	1.36986
AHR	chr7	17339203	A	G	missense_variant, Met -> Val	MODERATE	1	1.36986
AHR	chr7	17299200	A	G	5_prime_UTR_premature_start_codon_gain_variant	LOW	1	1.36986
CAPRIN1	chr11	34097304	A	T	splice_region_variant,intron_variant	LOW	1	1.36986
CAPRIN1	chr11	34051865	GCGCACG	GCG	splice_region_variant,5_prime_UTR_variant	LOW	1	1.36986
COL4A5	chrX	108622665	A	G	splice_polypyrimidine_tract_variant,intron_variant	LOW	18	24.6575
COL4A5	chrX	108666554	A	G	synonymous_variant, Gln -> Gln	LOW	6	8.21918
COL4A5	chrX	108440334	T	C	splice_region_variant,splice_polypyrimidine_tract_variant,intron_variant,NMD_transcript_variant	LOW	6	8.21918
COL4A5	chrX	108586677	G	C	synonymous_variant, Gly -> Gly	LOW	6	8.21918
COL4A5	chrX	108601898	T	C	synonymous_variant, Leu -> Leu	LOW	6	8.21918
COL4A5	chrX	108442880	T	C	splice_polypyrimidine_tract_variant,intron_variant,non_coding_transcript_variant	LOW	6	8.21918
COL4A5	chrX	108591223	T	G	missense_variant, Ile -> Ser	MODERATE	5	6.84932
COL4A5	chrX	108606846	G	A	synonymous_variant, Pro -> Pro	LOW	5	6.84932
COL4A5	chrX	108686107	C	T	synonymous_variant, Asp -> Asp	LOW	4	5.47945
COL4A5	chrX	108668341	A	T	missense_variant, Leu -> Phe	MODERATE	3	4.10959
COL4A5	chrX	108601436	G	T	missense_variant, Lys -> Asn	MODERATE	2	2.73973
COL4A5	chrX	108666560	T	G	synonymous_variant, Gly -> Gly	LOW	2	2.73973
COL4A5	chrX	108668347	G	A	synonymous_variant, Gly -> Gly	LOW	2	2.73973
COL4A5	chrX	108668350	T	C	synonymous_variant, Ile -> Ile	LOW	2	2.73973
COL4A5	chrX	108680941	C	A	missense_variant, Leu -> Ile	MODERATE	1	1.36986
COL4A5	chrX	108571434	A	G	missense_variant, Ser -> Gly	MODERATE	1	1.36986
COL4A5	chrX	108580711	G	C	missense_variant, Lys -> Asn	MODERATE	1	1.36986
COL4A5	chrX	108597487	T	C	synonymous_variant, Pro -> Pro	LOW	1	1.36986
COL4A5	chrX	108668485	A	G	synonymous_variant, Gln -> Gln	LOW	1	1.36986
COL4A5	chrX	108680756	T	C	splice_donor_5th_base_variant,intron_variant	LOW	1	1.36986
COL4A5	chrX	108674760	C	T	splice_region_variant,intron_variant	LOW	1	1.36986
COL4A5	chrX	108602952	A	G	splice_polypyrimidine_tract_variant,intron_variant	LOW	1	1.36986
COL4A6	chrX	108175676	A	G	synonymous_variant, Arg -> Arg	LOW	73	100
COL4A6	chrX	108183752	CCT	CCTTCT	inframe_insertion, Glu657_Lys_Val658	MODERATE	67	91.7808
COL4A6	chrX	108190458	A	G	missense_variant, Ser -> Pro	MODERATE	67	91.7808
COL4A6	chrX	108183754	TC	TTCGC	inframe_insertion, Glu657delinsAlaLys	MODERATE	48	65.7534
COL4A6	chrX	108183753	CT	CTTAT,CTT	frameshift_variant, Val658fs	HIGH	47	64.3836
COL4A6	chrX	108174500	G	A	synonymous_variant, Gly -> Gly	LOW	33	45.2055
COL4A6	chrX	108159454	G	A	splice_region_variant,intron_variant	LOW	7	9.58904
COL4A6	chrX	108170621	T	C	missense_variant, Ile -> Val	MODERATE	5	6.84932
COL4A6	chrX	108190439	C	T	missense_variant, Arg -> Gln	MODERATE	4	5.47945
COL4A6	chrX	108170822	G	A	missense_variant, Pro -> Ser	MODERATE	3	4.10959
COL4A6	chrX	108163026	A	G	missense_variant, Leu -> Pro	MODERATE	2	2.73973
COL4A6	chrX	108150219	G	A	synonymous_variant, Thr -> Thr	LOW	2	2.73973
COL4A6	chrX	108163055	G	A	splice_polypyrimidine_tract_variant,intron_variant	LOW	2	2.73973
COL4A6	chrX	108164992	C	T	synonymous_variant, Ser -> Ser	LOW	2	2.73973
COL4A6	chrX	108170700	G	A	synonymous_variant, Ala -> Ala	LOW	2	2.73973
COL4A6	chrX	108165418	C	A	missense_variant, Ala -> Ser	MODERATE	1	1.36986
COL4A6	chrX	108175110	T	C	missense_variant, Asn -> Ser	MODERATE	1	1.36986
COL4A6	chrX	108196534	TTCCCTTTTCTCCCTTTTCTCCCTTTTCTCC	TTCCCTTTTCTCCCTTTTCTCC	inframe_deletion, Gly284_Lys286del	MODERATE	1	1.36986
COL4A6	chrX	108219699	G	A	missense_variant, Pro -> Leu	MODERATE	1	1.36986
COL4A6	chrX	108219736	T	A	missense_variant, Met -> Leu	MODERATE	1	1.36986
COL4A6	chrX	108172479	T	C	synonymous_variant, Pro -> Pro	LOW	1	1.36986
COL4A6	chrX	108172536	C	T	splice_polypyrimidine_tract_variant,splice_region_variant,intron_variant	LOW	1	1.36986
COL4A6	chrX	108188673	G	A	synonymous_variant, Asp -> Asp	LOW	1	1.36986
COL4A6	chrX	108192528	T	C	synonymous_variant, Glu -> Glu	LOW	1	1.36986
COL4A6	chrX	108196585	T	C	splice_polypyrimidine_tract_variant,splice_region_variant,intron_variant	LOW	1	1.36986
COL4A6	chrX	108209987	A	C	synonymous_variant, Pro -> Pro	LOW	1	1.36986
COL4A6	chrX	108214121	G	A	synonymous_variant, Leu -> Leu	LOW	1	1.36986
CUX1	chr7	102274250	G	A	missense_variant, Ala -> Thr	MODERATE	57	78.0822
CUX1	chr7	102201571	A	G	synonymous_variant, Pro -> Pro	LOW	51	69.863
CUX1	chr7	102193869	G	A	synonymous_variant, Pro -> Pro	LOW	50	68.4932
CUX1	chr7	102248841	G	A	synonymous_variant, Pro -> Pro	LOW	46	63.0137
CUX1	chr7	102111780	A	G	splice_donor_region_variant,intron_variant	LOW	35	47.9452
CUX1	chr7	102273376	G	A	synonymous_variant, Ala -> Ala	LOW	34	46.5753
CUX1	chr7	102280022	TCCC	TCC	splice_polypyrimidine_tract_variant,intron_variant	LOW	34	46.5753
CUX1	chr7	101916233	G	A	splice_region_variant,intron_variant	LOW	9	12.3288
CUX1	chr7	102278018	A	G	missense_variant, Ile -> Val	MODERATE	4	5.47945
CUX1	chr7	102278021	A	C	missense_variant, Lys -> Gln	MODERATE	3	4.10959
CUX1	chr7	102248602	G	A	missense_variant, Glu -> Lys	MODERATE	3	4.10959
CUX1	chr7	102070382	T	C	missense_variant, Phe -> Ser	MODERATE	3	4.10959
CUX1	chr7	102205124	C	T	synonymous_variant, Ser -> Ser	LOW	3	4.10959
CUX1	chr7	102070366	G	A	missense_variant, Glu -> Lys	MODERATE	2	2.73973
CUX1	chr7	102273375	C	G	missense_variant, Ala -> Gly	MODERATE	2	2.73973
CUX1	chr7	101816037	G	A	missense_variant, Ala -> Thr	MODERATE	1	1.36986
CUX1	chr7	102195561	T	C	missense_variant, Ser -> Pro	MODERATE	1	1.36986
CUX1	chr7	102196714	C	A	missense_variant, Pro -> Thr	MODERATE	1	1.36986
CUX1	chr7	102201602	G	A	missense_variant, Ala -> Thr	MODERATE	1	1.36986
CUX1	chr7	102282736	G	A	missense_variant, Glu -> Lys	MODERATE	1	1.36986
CUX1	chr7	102201352	C	T	splice_polypyrimidine_tract_variant,splice_region_variant,intron_variant	LOW	1	1.36986
CUX1	chr7	102248949	C	A	synonymous_variant, Pro -> Pro	LOW	1	1.36986
CUX1	chr7	102200099	G	A	synonymous_variant, Ser -> Ser	LOW	1	1.36986
CUX1	chr7	102234188	C	T	synonymous_variant, Asn -> Asn	LOW	1	1.36986
CUX1	chr7	102283010	G	A	splice_polypyrimidine_tract_variant,intron_variant	LOW	1	1.36986
DCN	chr12	91146163	C	T	synonymous_variant, Ser -> Ser	LOW	2	2.73973
DCN	chr12	91158410	T	C	missense_variant, Lys -> Glu	MODERATE	1	1.36986
DCN	chr12	91153171	G	A	missense_variant, Thr -> Met	MODERATE	1	1.36986
DCN	chr12	91158305	T	A	missense_variant, Ile -> Phe	MODERATE	1	1.36986
DCN	chr12	91178520	T	C	synonymous_variant, Ala -> Ala	LOW	1	1.36986
DCN	chr12	91164647	G	A	synonymous_variant, Thr -> Thr	LOW	1	1.36986
DCN	chr12	91164723	A	G	splice_region_variant,splice_polypyrimidine_tract_variant,intron_variant	LOW	1	1.36986
DCN	chr12	91143278	T	A	splice_region_variant	LOW	1	1.36986
DCN	chr12	91172875	AA	AAGA	splice_region_variant,splice_polypyrimidine_tract_variant,intron_variant	LOW	1	1.36986
DCN	chr12	91178627	A	C	5_prime_UTR_premature_start_codon_gain_variant	LOW	1	1.36986
FH	chr1	241504223	C	T	synonymous_variant, Pro -> Pro	LOW	2	2.73973
FH	chr1	241506093	G	T	missense_variant, Leu -> Ile	MODERATE	1	1.36986
FH	chr1	241497927	ATTTTT	ATTTTTTTT	inframe_insertion, His476_Lys_Lys477	MODERATE	1	1.36986
FH	chr1	241517297	C	T	missense_variant, Arg -> Gln	MODERATE	1	1.36986
HMGA1	chr6	34237186	GCTCTCTC	GCTCTCTCTC	splice_polypyrimidine_tract_variant,intron_variant	LOW	72	98.6301
HMGA1	chr6	34243461	C	T	splice_polypyrimidine_tract_variant,splice_region_variant,intron_variant	LOW	4	5.47945
HMGA1	chr6	34242693	ACCCCC	ACCCCCC	splice_polypyrimidine_tract_variant,intron_variant	LOW	2	2.73973
HMGA1	chr6	34242777	G	T	missense_variant, Lys -> Asn	MODERATE	1	1.36986
HMGA2	chr12	65824737	C	G	5_prime_UTR_variant,NMD_transcript_variant	LOW	7	9.58904
HMGA2	chr12	65838575	T	A	splice_donor_region_variant,intron_variant	LOW	2	2.73973
HMGA2	chr12	65952348	T	C	splice_region_variant,splice_polypyrimidine_tract_variant,intron_variant	LOW	2	2.73973
HMGA2	chr12	65914900	C	G	missense_variant, Pro -> Ala	MODERATE	1	1.36986
HMGA2	chr12	65915116	A	G	missense_variant, Lys -> Glu	MODERATE	1	1.36986
HMGA2	chr12	65825019	C	T	5_prime_UTR_variant,NMD_transcript_variant	LOW	1	1.36986
HMGA2	chr12	65874189	C	T	splice_region_variant,non_coding_transcript_exon_variant	LOW	1	1.36986
MED12	chrX	71121319	A	C	splice_region_variant,intron_variant	LOW	32	43.8356
MED12	chrX	71130097	A	C	synonymous_variant, Pro -> Pro	LOW	32	43.8356
MED12	chrX	71119404	G	A,T	missense_variant, Gly-> Asp, , MED12_UF_related (Mäkinen et al., 2011)	MODERATE	19	26.0274
MED12	chrX	71119403	G	A,T	missense_variant, Gly -> Ser, MED12_UF_related (Mäkinen et al., 2011)	MODERATE	6	8.21918
MED12	chrX	71119380	T	G	missense_variant, Leu -> Arg, MED12_UF_related (Mäkinen et al., 2011)	MODERATE	1	1.36986
MED12	chrX	71119387	CTTGAATGTAAAACAAGGTTT	CTT	inframe_deletion, Leu39_Gly44del, MED12_UF_related (Mäkinen et al., 2011)	MODERATE	1	1.36986
MED12	chrX	71119401	A	C	missense_variant, Gln -> Pro, MED12_UF_related (Mäkinen et al., 2011)	MODERATE	1	1.36986
MED12	chrX	71128102	G	T	missense_variant, Gly -> Asp	MODERATE	1	1.36986
MED12	chrX	71137906	G	T	missense_variant, Ala -> Ser	MODERATE	1	1.36986
MED12	chrX	71119365	T	A	splice_region_variant&intron_variant, MED12_UF_related (Mäkinen et al., 2011)	LOW	1	1.36986
MED12	chrX	71119862	G	A	synonymous_variant, Thr -> Thr	LOW	1	1.36986
MED12	chrX	71127372	C	T	synonymous_variant, Ser -> Ser	LOW	1	1.36986
MED12	chrX	71137013	C	T	synonymous_variant, Asn -> Asn	LOW	1	1.36986
MED12	chrX	71131546	A	G	splice_region_variant,intron_variant	LOW	1	1.36986
MED12	chrX	71121621	A	G	synonymous_variant, Thr -> Thr	LOW	1	1.36986
MED12	chrX	71136905	C	T	synonymous_variant, Ser -> Ser	LOW	1	1.36986
MED12	chrX	71140797	A	G	synonymous_variant, Gln -> Gln	LOW	1	1.36986
MED12	chrX	71135149	C	T	synonymous_variant, Leu -> Leu	LOW	1	1.36986
PCOLCE	chr7	100608083	G	C	missense_variant, Ala -> Pro	MODERATE	1	1.36986
PCOLCE	chr7	100605737	C	T	missense_variant, Ser -> Leu	MODERATE	1	1.36986
PCOLCE	chr7	100606447	G	A	missense_variant, Val -> Ile	MODERATE	1	1.36986
PCOLCE	chr7	100607979	G	A	missense_variant, Gly -> Asp	MODERATE	1	1.36986
RAD51B	chr14	68540196	A	G	splice_region_variant&intron_variant	LOW	25	34.2466
RAD51B	chr14	68682910	CTTTTTTTTTTTTTTTTTTTT	CTTTTTTTTTTTTT,CTTTTTTTTTTTT	splice_region_variant&intron_variant	LOW	12	16.4384
RAD51B	chr14	68682923	TTTTTTTTGT	TT	splice_region_variant&intron_variant	LOW	8	10.9589
RAD51B	chr14	68540199	G	A	splice_acceptor_variant,non_coding_transcript_variant	HIGH	8	10.9589
RAD51B	chr14	68682924	TTTTTTTGT	TT	splice_region_variant&intron_variant	LOW	7	9.58904
RAD51B	chr14	67887176	A	G	missense_variant, Lys -> Arg	MODERATE	4	5.47945
RAD51B	chr14	68594542	C	G	missense_variant, Pro -> Arg	MODERATE	2	2.73973
RAD51B	chr14	67885931	T	G	missense_variant, Leu -> Trp	MODERATE	2	2.73973
RAD51B	chr14	67885955	A	G	missense_variant, Tyr -> Cys	MODERATE	1	1.36986
RAD51B	chr14	68594511	G	A	missense_variant, Ala -> Thr	MODERATE	1	1.36986
RAD51B	chr14	67825480	C	T	missense_variant, Ser -> Phe	MODERATE	1	1.36986
RAD51B	chr14	67825470	T	C	synonymous_variant, Leu -> Leu	LOW	1	1.36986
RAD51B	chr14	68682940	A	G	missense_variant, Gln -> Arg	MODERATE	2	2.73973
RAD51B	chr14	68540205	A	G	missense_variant, Arg -> Gly	MODERATE	25	34.2466
