# Supplementary material for: A systems-based approach to uterine fibroids identifies differential splicing associated with abnormal uterine bleeding
Source: Commun Med (Lond). 2025 Jul 31;5:318. doi: 10.1038/s43856-025-01051-x (PMC12311048; doi:10.1038/s43856-025-01051-x)
Supplement: Supplementary file 6 — Supplementary Data 3 [file 43856_2025_1051_MOESM6_ESM.xlsx]

## Sheet: donors in MOFA study
Supplementary Data 3: Samples used in MOFA analysis
Donor	Patient	Surgery	Tissue	Ethnicity_SNP	Cycle_phase	Hormone_control_current	Hormone_control_history	Heavy Menstral bleeding (HMB)	Batch	omic
D10	UF	Hysterectomy	Fibroid	EUR	Inactive	Yes	Yes	No	Batch 3	Transcriptomics, Proteomics
D100	UF	Laparoscopic	Fibroid	EAS	Secretory	No	No	HMB	Batch 3	Transcriptomics
D108	Non UF	Hysterectomy	Endometrium	EUR	Proliferative	No	No	No	Batch 2	Transcriptomics, Proteomics
	Non	Hysterectomy	Myometrium	EUR	Proliferative	No	No	No	Batch_2
D109	UF	Hysterectomy	Fibroid	EUR	Secretory	No	No	HMB	Batch 3	Transcriptomics, Proteomics
D109	UF	Hysterectomy	Myometrium	EUR	Secretory	No	No	HMB	Batch_3
D110	Non_UF	Hysterectomy	Endometrium	EUR	Inactive	Yes	Yes	No	Batch 3	Proteomics
D110	Non_UF	Hysterectomy	Myometrium		Inactive	Yes	Yes	No	Batch_3
D111	UF	Hysterectomy	Myometrium	EUR	Secretory	No	No	HMB	Batch 3	Transcriptomics, Proteomics
D113	UF	Laparoscopic	Fibroid	EUR	Secretory	No	No	HMB	Batch 3	Transcriptomics, Proteomics
D116	Non UF	Hysterectomy	Myometrium	EUR	Secretory	No	No	HMB	Batch 3	Transcriptomics, Proteomics
D119	UF	Hysterectomy	Fibroid	AFR	Inactive	Yes	Yes	No	Batch 3	Transcriptomics, Proteomics
D119	UF	Hysterectomy	Myometrium	AFR	Inactive	Yes	Yes	No	Batch_3
D120	UF	Hysterectomy	Fibroid	EUR	Mense	No	No	HMB	Batch 3	Transcriptomics, Proteomics
D120	UF	Hysterectomy	Myometrium	EUR	Mense	No	No	HMB	Batch_3
D121	UF	Myomectomy	Fibroid	EUR	Inactive	Yes	Yes	No	Batch 3	Transcriptomics, Proteomics
D123	UF	Hysterectomy	Fibroid	EUR	Secretory	No	No	HMB	Batch 3	Transcriptomics, Proteomics
D123	UF	Hysterectomy	Myometrium	EUR	Secretory	No	No	HMB	Batch_3
D125	UF	Hysterectomy	Fibroid	EUR	Unknown	Unknown	Unknown	Unknown	Batch 3	Transcriptomics, Proteomics
			Myometrium						Batch_3
D126	UF	Hysterectomy	Fibroid	EUR	Inactive	Yes	Yes	No	Batch 3	Transcriptomics, Proteomics
	UF	Hysterectomy	Myometrium	EUR	Inactive	Yes	Yes	No	Batch_3
D130	UF	Hysterectomy	Endometrium	EUR	Inactive	Yes	Yes	No	Batch 3	Transcriptomics
D132	Non UF	Hysterectomy	Myometrium	EUR	Proliferative	Yes	Yes	HMB	Batch 3	Proteomics
D135	Non_UF	Hysterectomy	Endometrium	EUR	Inactive	Yes	Yes	No	Batch 3	Proteomics
	Non_UF	Hysterectomy	Myometrium		Inactive	Yes	Yes	No	Batch_3
D136	UF	Hysterectomy	Endometrium	EUR	Secretory	No	No	HMB	Batch 3	Proteomics
			Fibroid
			Myometrium
D137	UF	Hysterectomy	Endometrium	EUR	Inactive	Yes	Yes	No	Batch 3	Proteomics
D16	Non UF	Hysterectomy	Endometrium	EUR	Inactive	Yes	Yes	No	Batch 1	Transcriptomics, Proteomics
D16	Non	Hysterectomy	Myometrium	EUR	Inactive	Yes	Yes	No	Batch_1
D17	Non UF	Hysterectomy	Endometrium	AFR	Proliferative	No	No	No	Batch 1	Transcriptomics, Proteomics
D17	Non	Hysterectomy	Myometrium	AFR	Proliferative	No	No	No	Batch_1
D18	UF	Hysterectomy	Fibroid	EUR	Secretory	No	No	HMB	Batch 1	Transcriptomics, Proteomics
D18	UF	Hysterectomy	Myometrium	EUR	Secretory	No	No	HMB	Batch_1
D19	UF	Laparoscopic	Fibroid	EUR	Unknown	Unknown	Unknown	HMB	Batch 2	Transcriptomics, Proteomics
D19	UF	Laparoscopic	Myometrium	EUR	Unknown	Unknown	Unknown	HMB	Batch_2
D2	UF	Laparoscopic	Fibroid	EUR	Unknown	Unknown	Unknown	Unknown	Batch 3	Transcriptomics, Proteomics
D20	UF	Hysterectomy	Endometrium	EUR	Secretory	No	No	No	Batch 1	Transcriptomics, Proteomics
	UF	Hysterectomy	Fibroid	EUR	Secretory	No	No	No	Batch_1
	UF	Hysterectomy	Myometrium	EUR	Secretory	No	No	No	Batch_1
D21	UF	Hysterectomy	Endometrium	EUR	Inactive	Unknown	Unknown	No	Batch 1	Transcriptomics, Proteomics
D21	UF	Hysterectomy	Myometrium	EUR	Inactive	Unknown	Unknown	No	Batch_1
D23	UF	Hysterectomy	Endometrium	EUR	Inactive	Unknown	Unknown	No	Batch 1	Transcriptomics, Proteomics
D23	UF	Hysterectomy	Fibroid	EUR	Inactive	Unknown	Unknown	No	Batch_1
D23	UF	Hysterectomy	Myometrium	EUR	Inactive	Unknown	Unknown	No	Batch_1
D24	UF	Hysterectomy	Endometrium	EUR	Secretory	No	No	No	Batch 1	Transcriptomics, Proteomics
D24	UF	Hysterectomy	Fibroid	EUR	Secretory	No	No	No	Batch_1
D24	UF	Hysterectomy	Myometrium	EUR	Secretory	No	No	No	Batch_1
D26	UF	Hysterectomy	Fibroid	EUR	Secretory	No	No	HMB	Batch 1	Transcriptomics, Proteomics
D26	UF	Hysterectomy	Myometrium	EUR	Secretory	No	No	HMB	Batch_1
D28	UF	Hysterectomy	Endometrium	EUR	Secretory	No	Yes	HMB	Batch 1	Transcriptomics, Proteomics
D28	UF	Hysterectomy	Fibroid	EUR	Secretory	No	Yes	HMB	Batch_1
D28	UF	Hysterectomy	Myometrium	EUR	Secretory	No	Yes	HMB	Batch_1
D29	UF	Hysterectomy	Endometrium_distal	EUR	Proliferative	No	No	HMB	Batch 1	Transcriptomics, Proteomics
D29	UF	Hysterectomy	Endometrium_local	EUR	Proliferative	No	No	HMB	Batch_1
D29	UF	Hysterectomy	Fibroid	EUR	Proliferative	No	No	HMB	Batch_1
D29	UF	Hysterectomy	Myometrium	EUR	Proliferative	No	No	HMB	Batch_1
D30	UF	Hysterectomy	Endometrium_distal	AMR	Proliferative	No	No	No	Batch 1	Transcriptomics, Proteomics
D30	UF	Hysterectomy	Endometrium_local	AMR	Proliferative	No	No	No	Batch_1
D30	UF	Hysterectomy	Fibroid	AMR	Proliferative	No	No	No	Batch_1
D30	UF	Hysterectomy	Myometrium	AMR	Proliferative	No	No	No	Batch_1
D31	UF	Hysterectomy	Endometrium_distal	AMR	Proliferative	No	No	No	Batch 1	Transcriptomics, Proteomics
D31	UF	Hysterectomy	Fibroid	AMR	Proliferative	No	No	No	Batch_1
D31	UF	Hysterectomy	Myometrium	AMR	Proliferative	No	No	No	Batch_1
D32	Non UF	Hysterectomy	Endometrium	EUR	Proliferative	No	No	HMB	Batch 1	Transcriptomics, Proteomics
D34	UF	Laparoscopic	Fibroid	AFR	Inactive	No	No	No	Batch 3	Transcriptomics, Proteomics
D35	UF	Hysterectomy	Endometrium_distal	EUR	Proliferative	No	No	No	Batch 1	Transcriptomics, Proteomics
	UF	Hysterectomy	Myometrium	EUR	Proliferative	No	No	No	Batch_1
D37	UF	Hysterectomy	Myometrium	EUR	Inactive	Yes	Yes	No	Batch 1	Transcriptomics, Proteomics
D38	UF	Hysterectomy	Endometrium	EUR	Inactive	Yes	Yes	No	Batch 1	Transcriptomics, Proteomics
	UF	Hysterectomy	Fibroid	EUR	Inactive	Yes	Yes	No	Batch_1
	UF	Hysterectomy	Myometrium	EUR	Inactive	Yes	Yes	No	Batch_1
D39	UF	TCRF	Fibroid	EUR	Unknown	No	No	No	Batch 1	Transcriptomics, Proteomics
D39	UF	TCRF	Myometrium	EUR	Unknown	No	No	No	Batch_1
D4	UF	TCRF	Fibroid	EUR	Inactive	Yes	Yes	No	Batch 3	Transcriptomics, Proteomics
D40	Non UF	Hysterectomy	Endometrium	EUR	Inactive	Yes	Yes	No	Batch 1	Transcriptomics, Proteomics
D41	Non UF	Hysterectomy	Endometrium	EUR	Proliferative	No	Unknown	HMB	Batch 1	Proteomics
D41			Myometrium
D42	UF	Hysterectomy	Endometrium	EUR	Secretory	No	Yes	No	Batch 1	Transcriptomics, Proteomics
	UF	Hysterectomy	Fibroid	EUR	Secretory	No	Yes	No	Batch_1
	UF	Hysterectomy	Myometrium	EUR	Secretory	No	Yes	No	Batch_1
D43	Non UF	Hysterectomy	Endometrium	EUR	Proliferative	No	Yes	No	Batch 1	Transcriptomics, Proteomics
D43	Non	Hysterectomy	Myometrium	EUR	Proliferative	No	Yes	No	Batch_1
D44	Non UF	Hysterectomy	Myometrium	EUR	Unknown	No	No	HMB	Batch 1	Transcriptomics, Proteomics
D45	Non UF	Hysterectomy	Endometrium	EUR	Proliferative	No	Unknown	HMB	Batch 1	Transcriptomics, Proteomics
D45	Non	Hysterectomy	Myometrium	EUR	Proliferative	No	Unknown	HMB	Batch_1
D46	UF	Myomectomy	Fibroid	EUR	Unknown	Unknown	Unknown	Unknown	Batch 3	Transcriptomics, Proteomics
D47	Non UF	Hysterectomy	Myometrium	EUR	Proliferative	No	No	HMB	Batch 1	Transcriptomics, Proteomics
D48	UF	Hysterectomy	Fibroid	EUR	Secretory	No	Unknown	HMB	Batch 2	Transcriptomics, Proteomics
D48	UF	Hysterectomy	Myometrium	EUR	Secretory	No	Unknown	HMB	Batch_2
D49	UF	Hysterectomy	Fibroid	AMR	Secretory	No	Yes	HMB	Batch 3	Proteomics
D5	UF	Laparoscopic	Fibroid	EUR	Inactive	Yes	Yes	No	Batch 3	Transcriptomics, Proteomics
D50	UF	TCRF	Fibroid	EUR	Proliferative	No	Unknown	Unknown	Batch 3	Proteomics
D52	UF	Laparoscopic	Fibroid	EUR	Unknown	Unknown	Unknown	Unknown	Batch 3	Transcriptomics, Proteomics
D53	UF	Laparoscopic	Fibroid	AFR	Proliferative	No	No	HMB	Batch 3	Transcriptomics, Proteomics
D54	UF	TCRF	Fibroid	EUR	Unknown	No	No	HMB	Batch 3	Transcriptomics, Proteomics
D55	UF	TCRF	Fibroid	SAS	Inactive	Yes	Yes	No	Batch 3	Proteomics
D57	UF	TCRF	Fibroid	EUR	Secretory	No	No	HMB	Batch 3	Transcriptomics, Proteomics
D59	UF	Hysterectomy	Endometrium_distal	EUR	Proliferative	No	No	HMB	Batch 2	Transcriptomics, Proteomics
D59	UF	Hysterectomy	Fibroid	EUR	Proliferative	No	No	HMB	Batch_2
D59	UF	Hysterectomy	Endometrium_local	EUR	Proliferative	No	No	HMB	Batch_2
D59	UF	Hysterectomy	Myometrium	EUR	Proliferative	No	No	HMB	Batch_2
D61	UF	Hysterectomy	Endometrium_distal	EUR	Secretory	No	No	HMB	Batch 1	Transcriptomics, Proteomics
	UF	Hysterectomy	Endometrium_local	EUR	Secretory	No	No	HMB	Batch_1
D62	UF	Laparoscopic	Fibroid	EUR	Proliferative	No	Yes	HMB	Batch 3	Transcriptomics, Proteomics
D63	UF	Laparoscopic	Fibroid	EUR	Unknown	No	No	No	Batch 3	Proteomics
D64	UF	Hysterectomy	Endometrium_distal	EUR	Inactive	Yes	Yes	No	Batch 1	Transcriptomics, Proteomics
D64	UF	Hysterectomy	Fibroid	EUR	Inactive	Yes	Yes	No	Batch_1
D64	UF	Hysterectomy	Myometrium	EUR	Inactive	Yes	Yes	No	Batch_1
D65	UF	Hysterectomy	Fibroid	AMR	Unknown	Yes	Yes	No	Batch 2	Transcriptomics, Proteomics
	UF	Hysterectomy	Myometrium	AMR	Unknown	Yes	Yes	No	Batch_2
D67	UF	Hysterectomy	Fibroid	EUR	Inactive	Yes	Yes	No	Batch 1	Transcriptomics, Proteomics
D67	UF	Hysterectomy	Myometrium	EUR	Inactive	Yes	Yes	No	Batch_1
D68	Non UF	Hysterectomy	Myometrium	EUR	Inactive	Yes	Yes	No	Batch 2	Proteomics
D70	UF	Hysterectomy	Fibroid	EUR	Inactive	Yes	Yes	No	Batch 2	Proteomics
D71	UF	Hysterectomy	Fibroid	EUR	Proliferative	No	Yes	HMB	Batch 1	Transcriptomics, Proteomics
D71	UF	Hysterectomy	Myometrium	EUR	Proliferative	No	Yes	HMB	Batch_1
D72	UF	Laparoscopic	Fibroid	EUR	Proliferative	No	No	HMB	Batch 2	Transcriptomics, Proteomics
D77	UF	Laparoscopic	Fibroid	SAS	Secretory	No	No	Unknown	Batch 3	Transcriptomics, Proteomics
D78	Non UF	Hysterectomy	Myometrium	EUR	Proliferative	No	Yes	HMB	Batch 2	Transcriptomics, Proteomics
D79	Non UF	Hysterectomy	Endometrium	EUR	Inactive	Yes	Yes	No	Batch 2	Transcriptomics, Proteomics
D79	Non	Hysterectomy	Myometrium	EUR	Inactive	Yes	Yes	No	Batch_2
D80	UF	Laparoscopic	Fibroid	EUR	Unknown	No	No	HMB	Batch 2	Transcriptomics, Proteomics
D82	UF	Myomectomy	Fibroid	AFR	Secretory	No	No	HMB	Batch 3	Proteomics
D83	UF	Myomectomy	Fibroid	EUR	Secretory	No	Yes	Unknown	Batch 3	Transcriptomics, Proteomics
D84	UF	Hysterectomy	Endometrium	EUR	Inactive	Yes	Yes	No	Batch 2	Transcriptomics, Proteomics
D84	UF	Hysterectomy	Fibroid	EUR	Inactive	Yes	Yes	No	Batch_2
D84	UF	Hysterectomy	Myometrium	EUR	Inactive	Yes	Yes	No	Batch_2
D85	UF	Myomectomy	Fibroid	EUR	Unknown	Unknown	Unknown	Unknown	Batch 3	Transcriptomics, Proteomics
D87	UF	Myomectomy	Fibroid	EUR	Inactive	Yes	Yes	No	Batch 3	Transcriptomics, Proteomics
D88	UF	Hysterectomy	Endometrium	SAS	Inactive	Unknown	Unknown	No	Batch 2	Transcriptomics, Proteomics
D88	UF	Hysterectomy	Fibroid	SAS	Inactive	Unknown	Unknown	No	Batch_2
D9	UF	TCRF	Fibroid	EAS	Inactive	Yes	Yes	No	Batch 3	Proteomics
D90	UF	Laparoscopic	Fibroid	AFR	Unknown	Unknown	Unknown	Unknown	Batch 3	Transcriptomics, Proteomics
D91	UF	Hysterectomy	Endometrium	AFR	Secretory	No	No	HMB	Batch 2	Transcriptomics, Proteomics
	UF	Hysterectomy	Fibroid	AFR	Secretory	No	No	HMB	Batch_2
	UF	Hysterectomy	Myometrium	AFR	Secretory	No	No	HMB	Batch_2
D92	UF	Hysterectomy	Myometrium	AFR	Inactive	Yes	Yes	No	Batch 2	Proteomics
			Fibroid
D93	Non UF	Hysterectomy	Endometrium	EUR	Inactive	Yes	Yes	No	Batch 2	Proteomics
			Myometrium		Inactive	Yes	Yes	No
D96	UF	Myomectomy	Fibroid	SAS	Inactive	Yes	Yes	No	Batch 3	Transcriptomics, Proteomics
D97	UF	Laparoscopic	Fibroid	EUR	Inactive	Yes	Yes	No	Batch 3	Proteomics
			Myometrium							Proteomics
