# Supplementary material for: A systems-based approach to uterine fibroids identifies differential splicing associated with abnormal uterine bleeding
Source: Commun Med (Lond). 2025 Jul 31;5:318. doi: 10.1038/s43856-025-01051-x (PMC12311048; doi:10.1038/s43856-025-01051-x)
Supplement: Supplementary file 7 — Supplementary Data 4 [file 43856_2025_1051_MOESM7_ESM.xlsx]

## Sheet: Transcriptomics
Supplementary Data 4: Transcriptomics and proteomics data for MOFA analysis
id	D10_F	D100_F	D108_E	D108_M	D109_F	D109_M	D111_M	D113_F	D116_M	D119_F	D119_M	D120_F	D120_M	D121_F	D123_F	D123_M	D125_F	D125_M	D126_C	D126_F	D126_M	D130_E	D137_E	D16_E	D16_M	D17_M	D18_C	D18_M	D19_C	D19_F	D19_M	D2_F	D20_C	D20_E	D20_F	D20_M	D21_E	D21_M	D23_C	D23_E	D23_F	D23_M	D24_E	D24_F	D24_M	D26_C	D26_FC	D26_M	D28_C
ENSG00000000003	9.19909	8.54438	9.61103	9.56411	9.49968	8.56988	9.15401	8.91263	9.48406	9.27265	8.51173	9.51314	8.54553	9.6935	8.89508	8.3729	9.07177	9.11121	9.36716	9.35774	8.69699	10.0923	9.32755	9.35722	9.22301	9.23751	8.85115	9.18742	9.61043	9.79165	9.2074	9.71561	8.50699	8.3449	8.66741	8.7242	9.29351	9.38205	9.04666	9.37334	9.07558	8.82331	9.22409	9.07041	9.74254	9.04555	9.45094	9.42398	8.74623
ENSG00000000005	5.32523	6.23458	4.80318	5.20201	5.4902	5.10331	5.56307	5.21434	5.07507	5.97836	6.10702	5.08689	5.90876	4.80318	5.42844	5.34415	4.80318	5.24609	5.66339	4.80318	5.07178	5.83815	5.55648	4.80318	5.16537	4.80318	5.32073	5.46646	5.21234	5.61933	5.90528	5.46117	5.55032	5.58163	5.81272	5.05288	5.23439	5.4437	5.88225	5.57744	5.42534	6.04936	5.36666	5.13487	5.14741	5.35324	5.08217	5.32457	5.43497
ENSG00000000419	9.30907	9.30603	8.79244	8.95911	9.13047	9.22944	9.57786	9.33527	9.3908	9.25249	9.26617	9.25326	9.42786	9.12756	9.32802	9.50643	9.28531	9.24995	9.10058	9.2918	9.18125	8.8004	9.01031	8.4305	7.81276	7.92624	8.44197	8.57409	9.06894	9.00055	9.24087	9.24704	8.40136	8.71565	8.74344	8.61685	8.89844	8.90781	8.74584	8.95232	8.77813	8.4267	8.88447	8.82761	8.82201	8.86096	8.58782	8.87311	9.33298
ENSG00000000457	7.71048	7.60692	7.58489	8.02268	7.84176	7.70418	7.45597	7.65193	8.0593	7.90537	7.71631	7.58954	7.81995	7.49788	8.06681	7.37792	7.95285	7.33147	7.95546	8.06335	7.82722	7.87241	7.9504	7.60477	7.82424	8.25562	7.32958	7.67364	7.92201	7.95504	7.70928	8.20101	7.69888	7.92559	7.54201	7.77565	8.12078	7.9238	7.84135	7.97868	8.08647	7.4573	7.77764	8.0409	8.07761	7.57439	7.67907	7.99211	7.80561
ENSG00000000460	6.34109	6.65189	7.47158	7.05129	6.88729	6.73804	6.71749	6.38939	6.93137	6.74537	6.33396	6.74215	6.80731	6.45123	6.63097	6.55261	6.59939	6.64009	5.9668	6.8762	6.62036	6.23851	6.42075	6.23684	6.18002	6.35897	6.38813	6.40378	6.9835	7.0607	6.46871	6.69874	6.40848	6.43247	6.25336	6.38165	6.58987	6.21417	6.33948	6.82016	6.82748	6.67796	6.69054	6.81579	6.94207	6.66629	6.45625	6.92239	6.50422
ENSG00000000938	7.6226	6.5754	7.2493	7.26531	6.57915	7.48231	8.12384	7.99121	7.87354	6.30377	7.86127	6.90373	7.55436	6.54405	7.14943	7.41292	6.85441	7.48204	8.04296	6.35941	7.07125	10.0874	7.83041	8.33387	7.42275	7.90658	7.8189	7.79769	6.25017	6.39579	7.70355	7.70104	8.06239	6.98549	6.20445	7.67684	7.85625	7.33965	7.51964	7.2327	7.19737	7.95675	7.49049	7.16018	7.36903	7.45497	7.42408	7.31065	8.16523
ENSG00000000971	8.82758	8.03759	7.47778	8.94025	7.97095	8.96037	8.80662	7.97805	8.43455	8.11955	10.1045	7.58954	10.8342	8.38913	8.15662	8.4519	8.67101	7.40303	9.27774	7.45055	8.77931	12.1494	11.5323	8.60248	7.25207	7.2423	7.96426	8.59677	9.85744	9.24324	11.0955	9.53411	9.08524	6.79822	8.84353	7.71838	7.10088	7.53843	9.2054	7.12877	8.09353	9.2345	6.6065	7.24305	7.60563	8.8115	8.58387	7.65294	8.11608
ENSG00000001036	9.19258	9.40342	9.94845	9.46882	9.3217	9.50262	9.36567	9.52186	9.36487	8.98209	9.47708	9.01364	9.59797	9.35359	9.42752	9.24781	9.20599	9.24047	9.36437	8.79508	9.33255	11.0442	10.4171	9.53691	9.15734	8.76934	9.47958	9.15223	9.18584	9.06394	9.1833	9.01236	8.99405	9.57494	9.43491	9.33854	9.33159	8.95752	8.93016	8.79118	8.78247	8.77528	8.90089	8.85337	8.81945	9.22305	9.20125	8.9124	9.34814
ENSG00000001084	8.76743	7.8311	11.3349	8.72198	8.40628	8.60192	9.23866	8.57666	8.35735	9.94359	8.82576	8.68823	9.43086	8.44656	8.37307	8.26441	9.13026	8.54945	8.8631	7.89402	8.30112	8.29416	9.10029	7.6193	7.54683	7.59758	7.97485	8.46734	8.7228	8.7397	9.60807	8.84016	7.97625	7.82168	7.85166	7.59624	8.61561	8.45164	8.3371	8.66293	7.797	7.89003	8.44292	8.32625	8.10324	8.53477	8.15256	8.24325	7.99687
ENSG00000001167	8.13519	8.18821	9.27067	8.60294	8.13777	7.85005	8.22375	8.28226	8.16913	8.83862	8.2398	8.32136	8.09754	8.73696	8.00764	7.85296	7.99886	8.23469	7.95546	8.43537	7.61098	8.93402	8.96594	8.05094	7.46042	7.4407	7.55365	7.53742	8.35318	8.57855	8.60488	8.36637	7.76066	7.7526	7.15342	7.55739	8.14685	8.02661	8.06983	8.45924	8.25934	7.58588	8.32084	8.37896	8.20529	8.14955	7.82175	8.21193	8.91894
ENSG00000001460	7.50321	7.18882	7.34806	7.58824	6.97912	7.19293	7.26503	7.08015	6.94371	6.84705	7.31725	6.90373	7.48509	6.81749	7.37684	7.22817	7.74124	7.26881	7.49658	6.83317	7.15557	6.6226	7.3397	6.96424	7.09611	6.95761	7.07124	7.2162	6.96988	7.17013	7.19586	6.93968	7.59589	7.31473	7.13013	7.3826	7.07304	7.09647	7.61502	7.2327	7.58128	7.77949	7.5764	7.58383	7.77591	7.27758	7.3967	7.75047	7.20073
ENSG00000001461	8.60202	8.12116	8.08475	8.69219	8.07936	8.4083	7.9632	7.9603	7.92233	7.78872	8.86548	8.18179	10.1814	7.998	8.03754	8.22633	9.0675	8.10743	8.97394	8.04551	8.3921	7.51399	8.4164	7.8082	8.85139	9.09586	7.83063	8.44249	8.46891	8.35269	8.64377	8.78303	8.78378	7.91301	7.8927	8.09091	8.27832	8.35567	8.93319	8.23481	8.27799	9.00077	8.77822	8.23617	8.79623	8.14955	8.21548	8.90686	8.01233
ENSG00000001497	9.32344	8.95623	9.59858	9.62823	9.12809	9.27544	9.3096	8.84716	9.43091	9.2897	9.02825	9.144	8.69355	9.57897	9.20554	9.19979	9.27424	9.25623	9.46186	9.34335	9.74249	9.25122	8.9883	10.0586	10.5563	10.8025	9.85581	9.58596	9.19144	9.37292	8.91943	9.12074	9.80108	9.59062	9.41881	9.64277	9.50986	9.56925	9.57832	9.75779	9.86371	10.0743	9.9291	9.88208	9.83508	9.25061	9.62007	9.9303	9.23849
ENSG00000001561	7.28452	6.31132	8.01496	7.14562	6.28761	7.37817	7.38747	7.07164	6.75908	6.40155	7.54122	5.91235	7.93593	7.08477	6.8183	6.88362	6.37356	6.64009	7.74482	5.76961	6.83327	7.24723	7.26627	6.10015	5.67917	6.03605	6.40559	6.83377	6.62669	6.70516	8.29434	7.29683	6.93309	6.24287	5.91819	6.20516	6.18522	6.70469	7.4435	7.40331	6.09014	7.1439	6.37722	6.42729	6.46857	6.69128	6.15076	6.53257	6.7222
ENSG00000001617	8.81575	7.62482	8.94702	8.512	7.73163	7.69561	8.12384	8.05107	7.52256	8.35522	8.84443	7.98388	8.66822	7.33498	7.52121	7.60599	7.47854	8.24745	8.80636	7.63082	7.74338	8.25007	7.56943	8.15331	8.24589	8.35034	8.55138	8.54717	7.78616	7.77052	9.31851	8.69488	9.55377	7.57934	8.1507	8.06375	7.43995	8.04218	9.09074	7.89124	8.52152	9.0786	7.63351	7.92543	7.62363	8.44524	8.67956	7.4186	8.43467
ENSG00000001626	6.11739	5.39535	6.71566	5.59347	5.44008	5.32118	5.7287	5.98444	5.51631	5.22871	4.80318	5.08689	5.52681	7.48553	5.90359	5.11672	6.24167	5.34458	5.80653	5.49282	5.50783	7.78797	6.17615	7.04392	5.37363	5.84365	7.77096	5.56688	5.44694	5.57846	5.40239	5.52275	5.33441	5.28347	5.49641	5.50342	6.61696	6.38948	5.77991	6.49518	5.82166	5.53729	6.24301	5.85677	5.91952	6.22932	5.79123	5.91778	6.9914
ENSG00000001629	9.00615	9.24199	9.30175	9.08459	9.16571	8.90652	8.91758	8.83514	9.18389	9.3424	8.97843	9.25069	9.38199	9.27338	9.46721	9.0011	9.40848	9.10773	9.03161	9.23833	8.5842	9.73396	9.43307	8.48235	8.14942	8.08023	8.39181	8.51577	9.11979	9.29484	9.53542	9.20423	8.55209	8.76155	8.09342	8.69225	9.00137	9.01862	8.9983	9.00482	8.87889	8.27901	8.70148	9.11942	9.17371	9.51848	8.93952	8.99576	9.16502
ENSG00000001630	5.53755	5.92918	6.36016	5.94003	5.76601	5.82337	5.67737	5.76722	5.80194	5.78565	5.87033	5.64376	5.2637	5.93347	5.83549	5.56387	6.16931	5.67897	5.11125	5.64393	5.40038	5.83815	7.285	5.18141	4.80318	5.29297	5.32073	5.34631	5.30347	5.53507	5.64471	4.80318	5.84863	5.67097	5.37099	5.58421	5.62097	5.49409	5.94457	6.33964	5.6216	5.10557	5.97375	5.80737	5.63673	6.15336	5.58394	5.62106	6.35147
ENSG00000001631	8.29298	7.78431	7.84042	7.95479	8.12339	8.11572	8.37027	7.87755	8.13346	8.11313	7.94355	8.19262	7.96138	8.17899	8.31104	8.11946	8.21655	8.02071	8.15177	8.04551	7.94715	8.27669	8.01776	8.11832	8.50483	8.28117	8.20759	7.94763	7.88052	7.688	8.16406	8.47648	7.95387	8.09633	7.6504	8.1043	8.2665	8.07281	8.07537	8.34533	8.1214	8.10766	8.55951	8.0409	8.37579	7.97955	8.11452	8.45653	8.06516
ENSG00000002016	7.33894	7.83875	7.76705	7.60459	7.37821	7.57912	6.98057	7.65749	7.81006	7.78872	6.75996	7.63839	6.6832	8.38913	7.82735	7.2413	7.86604	7.4146	8.08475	7.89402	7.31885	8.00629	7.42623	8.23018	7.91285	8.271	7.60954	7.92372	7.66054	7.90555	7.46627	7.95931	8.28725	7.78064	7.40535	8.28344	8.21821	8.23936	7.61502	8.07097	8.28416	7.59529	8.37849	8.52633	8.54363	7.91136	8.06406	8.41007	7.89198
ENSG00000002330	9.03556	9.12949	8.56302	9.2569	9.15873	8.92108	9.08884	8.85907	8.94792	9.07691	9.38552	9.04958	9.12772	9.11781	9.28916	9.57323	8.92369	9.29946	9.176	8.87747	9.35414	9.00438	9.16056	9.37203	10.0167	9.82715	9.37676	9.37998	9.14888	8.87605	8.56801	9.01896	9.10884	9.56306	9.83549	9.42745	8.64927	8.85048	8.68234	8.37367	8.81675	9.31773	8.70148	8.75989	8.55291	8.80353	9.15683	8.5052	8.69959
ENSG00000002549	9.44993	9.53699	9.55484	9.33827	9.16803	9.50503	9.65799	9.52634	8.8577	9.40633	10.0413	9.48502	9.9705	9.3166	9.16854	9.57574	9.36743	9.46046	9.27774	9.22268	9.50846	8.95057	9.79459	8.74947	8.49062	8.74395	9.09889	9.4143	9.46319	9.66841	10.2771	10.0085	9.40939	8.86217	9.42112	9.34973	9.14098	9.41005	9.50499	9.02275	8.99564	9.48099	8.80291	8.98411	8.7513	9.21907	9.1	8.90963	9.49701
ENSG00000002586	10.9577	11.1918	9.86083	10.6413	11.7182	11.6521	11.3124	11.1325	11.3335	10.4721	11.2076	10.8628	11.1183	10.976	11.2966	11.4722	10.6539	11.3162	10.9419	11.1104	11.2996	10.5404	11.3268	9.9202	9.78884	9.39694	10.8286	11.4544	11.0838	11.316	10.4255	10.5134	10.7424	10.9859	11.6785	11.1478	10.7929	10.758	10.8996	10.1796	10.6311	10.6475	10.5164	10.5283	10.9093	11.728	11.6662	10.8115	11.0481
ENSG00000002587	7.71048	7.17652	7.40144	7.90327	6.70888	7.03503	7.13038	6.2974	7.15861	6.63476	8.03539	6.66127	7.49688	7.25664	7.45092	7.31752	6.99362	7.35574	7.81307	6.6946	7.89445	6.96067	6.87438	6.81515	7.31964	7.28437	6.89736	7.67364	6.82523	6.51333	7.79247	7.27425	6.97993	7.61107	6.48992	7.49012	7.43279	8.1418	7.96023	7.74265	7.52959	7.09057	7.47264	7.328	7.91805	6.91728	7.18782	7.75047	7.49775
ENSG00000002726	5.00142	4.80318	6.68217	5.54355	5.25535	4.80318	4.80318	6.19716	5.07507	4.80318	4.80318	4.80318	4.80318	5.03958	4.80318	4.80318	5.28719	4.80318	4.80318	4.80318	4.80318	5.77379	5.33883	6.8019	5.83949	5.08686	5.85258	5.27423	5.09298	5.38408	5.29359	5.09948	5.23774	5.08132	5.08846	5.05288	5.50308	4.80318	5.07886	5.43784	5.34302	5.23005	5.08626	5.03797	4.80318	4.80318	5.08217	4.80318	5.68981
ENSG00000002745	5.36084	7.97669	5.32754	4.80318	7.56261	5.58895	6.33097	8.56213	5.34458	5.74151	5.35973	6.87583	5.52681	5.37906	5.72225	5.34415	4.80318	5.24609	5.11125	6.91783	5.50783	6.0077	7.20846	5.07101	5.37363	5.08686	6.35239	5.18836	6.92816	6.7455	6.00047	5.22148	4.80318	5.08132	6.04259	5.2346	5.30049	5.175	5.35206	4.80318	7.77069	4.80318	5.08626	5.53851	4.80318	5.23028	5.19712	4.80318	5.43497
ENSG00000002746	4.80318	5.63495	5.75788	5.90767	6.60919	5.10331	5.11639	5.51064	5.18712	4.80318	4.80318	5.72967	5.1295	5.61237	5.28901	4.80318	5.96285	5.11698	4.80318	6.7425	4.80318	6.31852	6.30511	5.88364	5.42728	5.08686	6.19689	5.07595	6.79423	6.82251	5.71008	5.22148	4.80318	5.58163	5.77457	5.30073	5.45866	4.80318	5.35206	5.69377	5.11606	5.47451	5.36666	5.03797	5.34555	5.57651	5.19712	5.44004	6.57379
ENSG00000002822	8.60595	9.11401	8.57725	8.87885	9.12331	8.79234	8.71395	8.82302	8.6759	8.86165	8.74569	9.11603	8.51741	8.31221	8.49814	8.77038	8.51629	8.62447	8.74728	9.002	9.06025	8.17653	8.55806	9.10696	9.54388	9.46051	8.77515	9.03015	8.64718	8.96645	8.01597	8.31336	9.16779	9.13558	9.87307	9.17621	8.25058	8.40446	8.7664	8.23039	9.09315	9.22561	8.60842	8.56375	8.45394	8.41409	8.79338	8.42183	8.35243
ENSG00000002834	10.5167	10.7067	10.9007	10.9811	11.0405	10.8325	10.1427	11.1103	10.65	10.5246	10.9528	10.7347	11.0418	10.7339	10.6875	10.2514	10.2742	10.7288	10.9494	10.3519	10.7375	11.6178	11.3125	10.781	10.2059	10.0441	11.2691	10.9897	10.7285	10.7718	10.8233	10.4839	11.1619	10.7741	10.8511	10.7984	11.063	10.8922	11.1158	10.4337	10.2612	11.0073	10.2319	10.1884	10.203	11.2349	10.9184	10.2152	10.5544
ENSG00000002919	7.98826	8.2579	7.89647	8.18206	7.9763	7.98215	7.84212	7.91493	7.77054	7.82079	7.90815	7.60601	8.3164	7.79028	7.97709	8.33765	7.76283	7.75036	8.27698	8.09836	8.37522	7.86065	7.72642	8.06152	8.09389	7.83896	8.096	8.09917	8.0583	8.00806	8.02513	8.24135	7.95387	8.14538	8.07577	8.16089	7.99711	8.07785	8.01898	7.76134	7.87309	8.27901	7.97869	7.73984	7.84878	8.08487	8.16324	7.8119	7.7511
ENSG00000002933	6.76642	7.08712	6.74828	7.52084	8.51635	7.8031	6.9646	7.02829	7.00375	7.48137	8.17772	7.25315	8.17913	8.19027	6.8183	7.35408	6.342	7.28158	7.20634	6.6946	6.52376	10.98	9.26032	9.14197	8.46178	6.77292	8.67249	8.37402	8.383	8.23361	7.90121	7.05189	8.41771	7.62666	9.61116	8.1043	8.41299	7.77594	7.75379	7.89124	8.0651	8.93677	6.88585	6.95009	6.33074	7.14494	7.26109	6.56376	7.46397
ENSG00000003056	9.04571	9.12949	9.31027	9.17333	8.60487	9.16675	9.34233	9.51886	8.81995	9.38269	9.09208	9.27112	9.47522	9.28387	9.24415	9.07043	9.14654	9.3236	8.65382	9.36489	8.78251	8.02742	9.53516	8.03492	6.87401	7.55576	7.92658	8.17177	8.94831	9.15755	9.46392	8.43246	8.42851	8.32616	7.89943	8.46333	8.80662	8.8534	8.7698	9.17478	8.41901	7.9925	8.99566	9.19817	9.07866	9.33579	8.75175	9.10633	9.09481
ENSG00000003096	10.2107	11.3312	8.46535	10.0099	11.015	10.503	10.8995	11.5897	10.7534	11.5607	9.86106	11.5907	8.99979	9.09216	10.9416	10.453	10.5122	10.2708	8.54391	10.9818	9.79393	10.0623	10.7803	9.08657	8.63316	8.98891	8.99974	9.06572	10.8466	11.3919	10.1338	9.55695	8.59101	9.95561	10.7139	9.80993	9.72957	9.45681	9.32085	9.73004	11.4561	8.23213	9.97469	10.4216	10.2127	10.4318	10.0362	10.2506	10.0446
ENSG00000003137	5.63339	6.23458	5.78455	6.39495	6.88729	5.10331	5.34357	5.79413	5.65195	6.04564	5.72451	7.00971	6.10672	6.38015	6.13592	5.34415	5.3946	5.49946	6.74633	5.29312	6.10365	8.38661	8.79247	6.31925	6.35178	5.36785	5.32073	5.65462	6.6445	6.71875	6.55395	5.76945	6.25251	5.53243	6.70342	5.54501	6.44449	6.23507	5.97426	6.97254	5.72777	5.47451	6.14349	6.38487	6.03336	5.40502	5.08217	5.8894	5.43497
ENSG00000003147	7.16312	6.33577	8.67309	7.4947	6.51676	7.0763	7.32763	6.94647	7.25915	6.46981	7.41567	6.93105	7.50857	7.58707	7.28838	7.27995	6.89573	7.14813	7.64516	6.53866	7.28217	8.29416	7.4429	7.52975	7.88575	7.63014	8.5723	7.6297	7.24117	7.02922	7.78708	7.72585	7.74329	7.34362	7.04525	7.24126	7.35142	7.10669	7.59179	7.56923	7.51902	7.88242	7.43624	6.92246	6.95191	6.96808	7.31109	7.11572	7.83209
ENSG00000003249	5.91514	5.39535	7.12678	6.41545	5.88946	5.58895	5.34357	6.04699	5.65195	5.10461	5.23534	5.54677	5.2637	5.95562	5.63699	5.4989	5.3946	5.42714	5.76151	5.64393	5.68168	6.19621	5.18303	6.19319	5.89613	5.87859	6.1758	5.73329	6.69643	6.34154	5.92999	5.52275	5.41546	5.78835	6.04259	5.45899	5.7537	5.49409	5.81536	6.01948	6.24581	6.01621	6.09	6.10849	6.01163	5.83128	5.79123	5.8894	5.68981
ENSG00000003393	8.57416	8.40834	8.40593	8.62282	8.42587	8.23775	8.0889	8.3917	8.62568	8.63969	7.94355	8.25071	8.24255	8.33268	8.33522	8.19379	8.9378	8.43177	8.45686	8.6384	8.3921	8.45026	8.10285	8.32951	8.09389	8.40707	8.29008	8.50781	8.52343	8.4126	8.73523	8.64011	8.8046	8.38165	7.99663	8.41778	8.7143	8.7785	8.70026	8.73939	8.70678	8.40048	8.62039	8.87181	8.74052	8.5884	8.75877	8.8239	8.84807
ENSG00000003400	7.12388	6.91821	7.93263	7.51218	6.78843	6.75551	7.17222	7.28409	6.8146	6.74537	7.69858	6.99692	7.4732	7.36239	7.62034	7.2413	7.87596	7.39136	8.41941	7.07224	7.5125	8.74452	7.79231	7.52975	7.45297	7.50385	7.93745	7.81081	6.99698	6.71875	8.52054	8.07896	8.59101	7.36254	6.61894	7.49012	7.69963	7.71212	7.97811	7.97868	7.37358	8.2962	7.60117	7.20601	7.1261	7.31649	7.20916	7.23968	7.88358
ENSG00000003402	10.4809	9.40342	10.1897	10.3076	9.49415	10.5941	10.5308	9.95068	10.4252	9.48244	10.0562	9.70345	10.7477	10.5908	10.3673	10.1236	10.7246	10.3696	11.4704	9.70589	10.3154	11.4607	10.5163	10.8528	11.073	11.0614	10.4275	11.2561	9.50425	9.35075	10.6845	10.3955	12.0298	10.3012	9.61923	10.9133	10.6979	11.2508	10.9437	10.8002	10.3293	11.2622	10.612	10.5541	10.8424	10.7301	10.8207	10.7839	10.7866
ENSG00000003436	9.18079	7.27188	7.34124	8.69595	7.15522	9.22065	9.17069	8.04267	9.28877	8.41372	9.75538	7.34533	10.0232	10.0266	8.71218	8.70753	8.10351	8.8157	9.37275	7.39439	8.87222	11.939	10.9826	9.6083	8.79483	8.29126	8.95544	8.98227	7.54938	7.07103	9.63051	9.93893	8.52218	8.51571	7.33658	8.58237	9.27799	8.75681	9.42771	8.86977	8.27799	8.96556	8.44292	8.24331	8.34757	8.62205	8.23585	8.35797	8.95905
ENSG00000003509	8.28808	8.19415	7.91467	7.70639	8.22558	8.45422	8.63427	7.87281	8.55073	8.2598	8.2519	8.58976	8.15734	8.13294	8.60521	8.41858	8.71544	8.15565	8.33567	8.4757	8.35382	7.94094	8.15354	7.98018	8.08916	8.15965	8.01127	8.40866	8.10694	7.90555	8.1516	8.46196	8.00555	8.12922	8.28963	8.14371	8.05341	8.1891	8.08639	8.05098	8.20836	8.07475	8.27095	8.25394	8.06026	8.28223	8.54779	8.09405	8.46293
ENSG00000003756	11.1554	11.0432	11.6807	11.4022	11.1914	11.1259	11.3011	10.882	11.8079	11.4697	10.4051	11.0543	10.3206	11.8003	11.4279	10.8559	11.0501	11.3311	11.2183	11.4609	11.1156	11.8655	10.9631	11.7967	11.858	12.0985	11.9794	11.5993	11.2295	11.3615	10.9966	11.5281	11.6311	11.6016	11.2532	11.7487	11.8263	11.6789	11.3498	12.0322	11.9548	11.3788	11.9491	11.9801	11.9873	11.3448	11.6768	11.9541	11.6236
ENSG00000003987	6.52776	6.20776	6.53832	6.65402	6.32598	6.54833	6.40898	6.60426	6.25695	5.94289	5.89681	6.22192	6.70475	6.33531	6.21103	6.18895	6.40427	6.27839	6.03778	6.64479	6.24064	6.27924	6.22085	6.07554	5.9232	6.03605	6.19689	6.38448	6.60862	6.39579	6.4978	6.62589	6.00214	6.12156	6.09939	6.26111	6.34779	6.35281	6.11059	6.18085	6.3561	6.1428	6.16925	6.0898	6.33074	6.17286	6.49393	6.46764	6.48011
ENSG00000003989	9.31627	8.30802	9.8781	9.13518	7.73163	9.36589	8.60013	9.20338	9.53724	8.19446	8.60244	8.28647	9.15345	9.72461	8.39162	9.01597	9.85688	8.32767	7.82137	7.70142	8.75348	11.3281	10.9868	8.76883	7.96034	7.38416	9.44611	9.05487	8.37313	8.36083	9.35132	9.60597	9.05085	8.17191	7.72837	8.93981	8.69686	8.77542	9.00695	8.23039	8.17554	8.46261	8.22449	8.30936	9.54671	9.51524	9.19867	9.25114	9.46955
ENSG00000004059	10.3209	10.8272	10.3082	10.3064	11.1053	10.3531	10.7437	10.9618	10.5991	10.5971	10.4852	10.8002	10.167	9.84039	10.4782	10.5657	10.1608	10.3374	10.4429	10.6168	10.6337	10.3771	10.2402	10.7121	10.8498	10.759	10.8336	10.774	10.5701	10.5227	9.83877	10.3828	10.437	10.8807	11.4798	10.8072	10.2391	10.1984	10.1768	9.94772	10.5189	10.6662	10.1859	10.3397	10.199	10.3838	10.7212	10.223	10.338
ENSG00000004139	7.76849	8.15812	7.38167	7.73627	8.24781	7.93225	7.30294	7.53588	7.26881	7.84437	7.50063	8.04502	7.48509	7.43503	7.70537	7.37792	7.76283	7.63747	7.77081	8.02744	7.30977	6.52962	7.71286	7.70342	7.39185	8.01454	7.84805	7.99997	7.43817	8.17474	7.33778	6.95425	8.82919	7.62666	7.85166	8.32205	7.67575	7.83697	7.78132	7.95193	8.15548	7.8976	7.53412	8.19627	7.88384	8.11109	7.99385	7.8119	7.55226
ENSG00000004142	9.63974	10.0192	9.98397	9.69149	10.0793	9.86574	9.52444	9.90671	9.67367	10.0136	9.75959	9.80837	9.88546	9.35359	9.81688	9.90975	9.54051	10.0999	10.044	9.9485	10.0781	9.4541	9.77547	9.88084	9.82591	9.7923	10.0377	9.88248	9.92616	10.0052	9.56834	9.27213	9.97044	10.1664	10.388	10.0931	9.63536	9.43556	9.49274	9.35528	9.78821	9.79705	9.48991	9.73536	9.5544	9.99033	10.0885	9.44897	9.79999
ENSG00000004399	10.8292	9.88727	10.4035	10.6168	9.93863	10.2303	10.2962	10.3539	10.2618	11.3463	11.0424	10.3076	10.8124	10.7256	10.1878	10.2946	10.1826	10.4346	10.967	9.54547	10.4183	11.5236	10.9798	10.7005	10.6952	10.9088	11.4855	11.3565	10.0529	10.0559	11.1493	10.6093	11.7945	10.3618	10.2311	10.8146	10.6423	10.9265	11.0443	10.2722	10.3787	11.3647	10.2965	10.0048	10.3113	10.7963	10.8852	10.1418	10.2391
ENSG00000004455	9.69874	9.79917	10.1646	10.1378	9.77661	9.7566	9.76712	9.80104	9.83647	9.64356	9.79558	9.78728	9.99099	9.78243	9.82878	9.97388	9.82441	9.90399	9.95198	9.84	9.96072	9.80225	10.0171	9.99856	10.0412	10.0367	9.86287	9.84525	10.1042	9.96074	9.7677	10.1046	9.95382	9.75103	9.9228	9.82336	9.75919	9.85459	9.74077	9.83361	9.85757	9.93601	9.66131	9.78109	9.78368	9.73449	9.7221	9.83153	9.88553
ENSG00000004468	5.39422	5.3169	6.78007	6.05958	5.06495	5.22688	5.24526	6.72149	5.27273	5.47242	5.65817	5.08689	5.45174	6.54405	5.90359	5.11672	5.63392	5.62393	6.10405	5.64393	5.45647	8.96692	7.285	6.61574	5.80976	5.84365	6.19689	5.69493	5.70634	5.32345	5.64471	5.72599	5.55032	5.62764	5.43701	5.35878	6.68218	5.32757	5.57488	5.99418	5.6216	5.47451	5.36666	5.32592	5.28885	5.29576	5.35859	5.53663	5.96313
ENSG00000004478	9.68027	9.53234	11.0169	10.6451	10.1158	9.83156	9.49034	9.43397	9.83961	9.95787	9.81054	9.50454	9.60331	9.61402	9.32322	9.88772	9.67551	9.61991	9.63439	9.82972	9.82207	8.88321	9.93617	9.86598	10.4334	10.4825	10.2624	9.65036	10.0637	10.2159	9.62456	9.49914	9.74849	10.0635	10.2005	9.49952	9.56841	9.58862	9.49274	9.64179	9.80107	9.89739	10.1062	10.0459	9.70434	9.61699	9.53493	9.71284	10.0722
ENSG00000004487	10.0654	10.1093	10.7076	10.2991	10.1641	9.82578	10.112	9.9749	10.0788	10.5186	9.92619	10.2865	9.54069	10.1357	9.97351	9.97578	9.94082	9.9799	9.65055	10.2006	10.0227	9.65556	9.84742	10.4357	10.5019	10.6764	10.2278	9.87327	10.192	10.1084	9.75959	9.83627	10.1351	10.254	10.466	10.1624	10.2717	9.84291	10.071	10.2924	10.4042	10.0972	10.2828	10.3156	10.3329	9.97391	9.92553	10.2723	9.67099
ENSG00000004534	10.7768	11.0276	11.8184	11.2303	11.1263	10.7475	11.2574	10.868	11.5709	10.711	10.1023	10.6063	9.83872	11.4717	10.6968	10.5732	10.6281	11.3072	11.6179	11.1019	11.1948	12.8918	10.8924	12.2474	12.3806	12.5992	11.8723	11.6679	10.9392	10.9557	10.6557	11.6419	11.6858	11.3378	11.0801	11.5186	11.4467	11.3684	11.4123	11.4769	12.0195	11.9537	11.5747	11.554	11.719	11.4716	12.0015	11.6443	11.8105
ENSG00000004660	9.31867	8.80617	7.56179	8.02869	8.52727	8.37685	7.97091	8.88727	7.78384	10.527	7.77949	8.34091	8.38661	7.78029	8.24618	8.02626	8.20877	8.73686	8.47261	8.42166	8.33647	8.88894	8.24978	8.75271	8.87613	9.28346	8.505	9.41218	7.72477	7.49161	7.85048	8.43742	9.26995	8.75108	8.81916	9.04001	8.64927	8.67653	8.29512	8.56471	8.38505	8.70863	8.94906	9.15558	9.55133	9.08547	9.31259	9.38069	8.41745
ENSG00000004700	8.21499	8.83671	8.10464	8.08745	8.24781	8.46422	8.28665	8.63056	8.11267	8.39273	8.61183	8.78035	8.90335	7.86299	8.59325	7.8104	8.74252	8.07194	7.7622	7.93345	7.98122	7.61615	8.74067	6.73354	6.27871	6.50064	6.862	7.42993	8.17119	8.61295	8.9976	7.82853	7.25577	7.27523	6.95453	7.78683	7.7968	8.02138	8.22227	7.95732	7.5505	7.00633	7.34076	8.02437	7.93723	8.8115	8.10901	8.0131	7.9251
ENSG00000004766	8.77618	8.3722	8.40273	8.53738	8.6287	8.51322	8.64388	8.07185	8.73121	8.82697	8.51507	8.67677	8.54553	8.43399	8.89831	8.80937	8.74787	8.49716	8.43021	8.50197	8.5842	8.51862	8.44912	7.95768	7.82994	7.84587	8.03673	8.28818	8.45026	8.42429	8.738	8.64868	7.86059	8.14538	7.55925	8.27559	8.61561	8.75993	8.36891	8.69208	7.60143	7.87476	8.64793	8.80139	8.72966	8.45207	8.30009	8.67831	8.46852
ENSG00000004776	11.302	12.0808	8.39631	10.9587	10.6962	11.8042	11.8976	11.4278	12.1865	12.9655	11.5601	10.41	12.5744	11.1521	12.5765	12.1825	10.7097	12.9371	14.5487	11.0695	13.4134	12.2704	12.6686	12.2483	12.7158	10.952	12.9573	13.5969	9.89564	10.0671	10.6225	10.3147	12.7827	12.7223	11.7786	12.8779	12.6681	12.6776	11.0964	9.35528	10.2107	12.0112	10.8018	11.0409	10.6657	13.3629	13.5366	10.5608	13.0694
ENSG00000004777	7.01731	7.89116	8.57725	7.84296	8.25661	8.19622	7.22604	7.03708	7.89203	7.74756	6.14832	7.70096	6.97343	8.31564	7.65186	7.26719	7.03081	7.79483	8.132	7.70142	7.76972	8.03787	7.76633	9.30084	9.46471	9.31575	9.40413	8.92976	7.77107	8.15612	7.31513	7.23966	8.94617	9.10309	8.10506	9.01444	8.21411	8.21216	8.47289	8.79417	8.44122	9.06203	8.56778	8.37896	8.66556	8.13259	8.74823	8.7327	8.26513
ENSG00000004779	9.10378	9.53931	9.36361	9.48406	9.38084	9.2555	9.36856	9.21639	9.09989	9.2232	9.45126	9.3879	9.43686	8.85682	9.14967	9.51952	9.10548	9.16899	9.28071	9.34335	9.60884	9.07647	9.33193	9.25819	9.51971	9.56749	9.42145	9.47247	9.40172	9.35683	8.96496	9.4873	8.94617	9.23135	9.84927	9.1657	8.95572	9.10689	8.77657	8.62982	8.91887	9.41737	8.72752	8.7673	8.70492	9.11792	9.32916	8.80909	9.24822
ENSG00000004799	12.6208	7.59788	7.97223	10.5829	7.93287	11.5473	12.1741	8.48718	10.7789	10.4697	11.9709	9.21161	12.4754	10.9603	10.0654	11.2866	10.4167	10.1993	9.5057	6.6946	9.78601	9.5762	9.67244	8.78793	9.20795	9.44263	9.58239	11.3702	7.90831	7.34036	10.4221	10.0859	10.691	8.85242	7.68211	10.4728	11.6098	12.3101	10.0982	9.82635	8.72043	9.61857	11.5375	11.0266	11.889	10.9004	11.0877	11.8869	11.2517
ENSG00000004809	6.40332	5.52595	5.32754	5.7653	5.44008	5.32118	5.34357	4.80318	5.07507	6.04564	6.93876	5.43358	6.03222	5.5062	6.28127	5.24573	7.83587	6.79637	6.76462	4.80318	6.40021	4.80318	5.33883	5.78755	6.07129	5.72958	5.48514	6.14699	5.21234	5.32345	5.44964	7.40442	6.25251	6.01323	5.37099	6.33155	6.70734	6.58827	5.74292	5.65695	5.24481	5.69762	6.64081	6.78508	6.36282	5.95893	6.65024	6.28753	5.57397
ENSG00000004838	5.69793	5.39535	7.81639	6.33117	6.28761	6.04057	5.34357	6.23161	5.80194	5.64531	5.72451	5.49268	5.65593	7.24929	5.90359	5.4989	5.86632	5.67897	6.03778	5.29312	6.17434	5.95449	6.17615	6.70512	6.68811	7.23158	7.48795	5.9027	5.86521	6.20376	5.2284	5.68007	6.28005	6.43247	6.76711	6.26111	6.14554	5.97857	5.94457	6.2631	5.77601	6.20076	5.90998	6.23084	5.98941	5.77467	6.0167	5.99815	6.26674
ENSG00000004846	5.4556	5.58254	5.37697	5.94003	5.06495	5.58895	5.77698	5.21434	5.92959	5.40282	5.54626	5.36791	5.1295	4.80318	5.08455	4.80318	5.28719	5.11698	4.80318	5.49282	5.33809	4.80318	5.18303	5.33657	5.60484	5.4926	5.32073	5.34631	5.66135	5.06437	5.53449	5.09948	5.48647	5.19593	4.80318	5.30073	5.15569	5.58452	6.25359	5.69377	5.49746	5.87093	5.43219	5.50151	5.04687	5.23028	5.35859	5.49016	5.63413
ENSG00000004848	4.80318	4.80318	5.13591	5.20201	4.80318	4.80318	4.80318	4.80318	4.80318	4.80318	4.80318	4.80318	4.80318	4.80318	5.08455	5.11672	5.75821	4.80318	4.80318	5.29312	4.80318	4.80318	5.91807	4.80318	5.05962	4.80318	5.06299	4.80318	5.09298	5.17205	5.04927	5.3146	4.80318	4.80318	4.80318	4.80318	5.35851	5.06646	5.07886	5.48779	5.11606	5.23005	4.80318	4.80318	5.04687	5.15232	4.80318	5.38533	5.83702
ENSG00000004864	7.52878	7.43438	9.12569	8.19278	7.66647	7.96098	7.81659	7.10533	8.16409	6.83065	7.228	7.63839	8.00281	7.98073	7.93954	7.42438	7.97143	8.03554	8.10519	7.91387	7.55883	8.25007	8.15354	7.76332	7.25207	7.95204	8.10083	8.06687	8.15396	8.08403	8.14742	7.78208	7.83627	7.70944	7.72076	8.06831	7.82954	7.74439	8.00742	8.23039	7.14247	7.86707	8.05762	7.81416	8.02043	8.04004	7.72343	8.02864	7.99687
ENSG00000004866	7.91023	7.59788	8.25796	8.41487	7.79388	8.00301	8.49781	7.55988	8.14886	8.21857	8.38956	7.99011	7.7237	8.45591	8.01367	8.20036	7.87596	8.20883	8.01439	8.26152	8.03623	8.30282	8.3829	8.08244	7.97582	8.31617	8.0266	7.91162	8.45962	8.24246	8.29056	7.85119	8.13036	8.10738	7.71312	8.12195	8.26254	8.00028	8.31859	8.79417	8.41901	8.07475	8.6044	8.45455	8.4137	7.89631	7.88798	8.46791	8.13735
ENSG00000004897	9.61174	9.66346	9.54045	9.38312	9.58016	9.69455	9.88681	9.69763	9.75238	9.73348	9.69362	9.65963	9.99911	9.67237	9.99477	9.42806	9.80149	9.72323	9.6274	9.45467	9.64256	9.7654	9.99519	8.82846	8.82622	8.83263	9.10606	9.28112	9.47471	9.48264	9.86297	9.91084	9.13534	9.2463	9.00959	9.34414	9.58741	9.63848	9.55887	9.45475	9.37446	9.19556	9.28533	9.30197	9.45599	9.52816	9.291	9.50502	9.69962
ENSG00000004939	5.00142	4.80318	5.13591	5.48968	4.80318	4.80318	4.80318	6.35955	4.80318	5.10461	4.80318	4.80318	4.80318	5.13713	5.20048	5.34415	5.69849	5.24609	4.80318	5.49282	4.80318	4.80318	5.45738	5.07101	5.05962	5.54669	5.65368	5.07595	5.50724	5.06437	4.80318	5.22148	5.11103	5.19593	4.80318	4.80318	5.50308	5.06646	5.07886	5.38331	4.80318	5.4047	5.20288	5.13487	4.80318	5.29576	5.08217	5.17285	6.2957
ENSG00000004948	5.08331	5.3169	5.13591	5.29088	5.3246	4.80318	4.80318	5.0411	5.27273	5.32341	5.23534	5.08689	5.1295	5.03958	4.80318	5.11672	5.69849	4.80318	4.80318	5.64393	5.18249	5.44533	5.45738	4.80318	5.05962	5.29297	4.80318	5.07595	5.90081	5.4887	5.29359	5.09948	5.11103	5.08132	5.60117	4.80318	5.30049	5.06646	4.80318	5.43784	5.11606	5.47451	5.49116	4.80318	5.04687	5.05036	4.80318	5.25532	5.50817
ENSG00000004961	7.67295	7.8079	7.86405	7.57999	7.45029	7.81893	7.88365	7.83915	7.65209	7.97808	7.97809	7.6543	8.08219	7.20431	7.65964	7.73949	7.65137	7.77721	7.69135	7.74658	7.90633	7.24723	8.00675	7.46665	6.91933	7.11933	7.41894	7.53742	7.79365	7.84843	8.02056	7.42495	7.56643	7.62666	7.68211	7.29003	7.48907	7.61054	7.25738	7.06848	7.23711	7.36066	7.32083	7.38182	7.00003	7.58073	7.28131	7.23968	7.46397
ENSG00000004975	9.53568	9.94256	9.20276	9.41756	9.80367	9.73416	9.35987	9.36226	9.89798	9.7744	9.32803	9.59433	8.87267	9.38479	9.55781	9.76565	9.39833	9.3965	8.94045	9.4812	9.39847	8.22294	9.11559	9.76549	9.82872	9.82198	9.45175	9.5146	9.41375	9.51923	9.06514	9.07075	9.79279	9.88106	10.2032	9.80588	9.40486	9.37191	9.3641	9.80435	9.92178	9.64324	9.72343	9.90793	9.84012	9.79451	9.76793	9.9221	9.17866
ENSG00000005001	4.80318	4.80318	7.65194	5.80311	5.3246	4.80318	4.80318	5.38272	5.07507	4.80318	4.80318	5.08689	4.80318	6.45123	5.42844	4.80318	4.80318	5.24609	4.80318	4.80318	4.80318	7.33634	4.80318	6.45048	5.37363	5.29297	6.53665	4.80318	4.80318	5.06437	5.15078	6.11745	4.80318	5.08132	5.49641	4.80318	6.06138	5.06646	5.07886	6.24311	5.24481	4.80318	5.20288	5.37519	4.80318	5.05036	4.80318	4.80318	5.74182
ENSG00000005007	10.3351	10.2217	10.471	10.3162	10.083	10.2733	10.3614	9.80596	10.1232	10.7515	10.2992	9.94951	10.2339	10.2443	10.0611	10.1372	10.1366	10.3638	10.2833	9.99524	10.1734	10.1096	10.3346	10.4114	9.8946	9.88287	10.4266	10.4015	9.84862	10.0964	10.1106	10.1307	10.8709	10.5196	10.3004	10.4234	10.3377	10.2807	10.3048	10.4394	10.3644	10.3779	10.4885	10.5455	10.4363	10.3138	10.3261	10.5152	10.2949
ENSG00000005020	7.78614	6.97697	7.72111	8.83527	6.89913	7.79512	7.64312	7.15431	7.3972	6.63476	8.20703	6.38044	7.7137	7.96325	7.23663	7.82758	8.80035	7.13402	7.30612	6.99731	7.29143	8.24108	7.85524	7.41734	8.00628	7.14255	7.15027	7.86841	8.18257	7.77052	8.57422	8.04673	7.47404	6.69317	7.74345	7.3826	7.29698	7.73157	7.75379	7.30354	7.18385	7.64141	7.07967	6.7954	6.96168	7.03602	7.01581	7.00099	7.25497
ENSG00000005022	10.5708	10.8488	11.2973	10.895	10.6289	10.6143	10.6074	10.7607	10.1899	10.4521	10.7598	11.0358	10.7453	10.2218	10.4554	10.7688	10.4917	10.9721	10.2685	10.6435	10.7962	9.32067	10.5029	9.91443	9.3655	9.75658	10.2069	10.3269	10.9158	11.0145	10.5616	10.366	9.98324	10.0995	10.8605	10.3456	10.1934	10.0678	10.0164	10.0182	10.2377	9.9683	10.4232	10.2799	10.1277	10.728	10.6316	10.1558	10.8676
ENSG00000005059	7.95757	6.47247	7.11874	8.04658	6.54836	7.73794	8.6246	7.22457	7.82941	6.63476	8.63656	7.46834	8.0351	8.71122	7.77841	7.89427	8.06948	8.36906	7.77081	6.8762	8.27857	7.88406	8.1831	7.92903	8.18527	8.30128	7.15027	7.52142	7.399	7.07103	8.11783	8.21844	7.44182	7.2032	6.94104	7.50384	8.78478	8.07785	8.40442	8.59592	7.63111	8.28476	9.0169	8.229	8.7351	7.35432	7.19853	8.98264	7.97335
ENSG00000005073	11.5599	11.6456	10.6592	10.9933	11.6336	10.2705	9.11664	11.4814	10.6275	11.6381	10.5755	11.0999	10.6035	10.9835	11.7599	10.1757	10.8662	10.355	10.2183	11.0342	10.4497	9.79313	10.0936	10.6125	10.608	10.8891	11.1599	10.8338	10.2838	10.616	9.84901	10.3751	10.3323	12.1673	11.3381	12.1803	11.2641	11.0169	9.9508	10.1566	11.048	9.5726	10.8053	11.8503	11.6167	11.3856	11.6897	11.5802	9.50244
ENSG00000005075	7.8276	7.96279	8.18524	7.97986	8.01324	7.85773	7.85888	7.65193	7.82299	6.9859	8.026	7.95865	7.84758	7.98073	7.89443	7.95792	7.73032	7.95199	8.11866	7.79031	8.03623	8.64624	7.98448	9.26501	9.98936	9.32798	8.85967	8.25521	8.30723	7.83672	7.97403	7.95931	8.06933	8.81274	9.00959	8.17363	8.03955	7.80067	7.70426	7.68504	7.42	8.53183	7.94712	7.85224	7.86392	7.83969	8.17385	7.66634	8.16523
ENSG00000005100	8.38538	8.31348	8.92053	8.56644	8.3209	8.226	8.4818	8.49638	8.29428	8.44973	8.19871	8.64965	8.41741	8.23451	8.51091	8.23275	8.51629	8.26009	8.36976	8.32186	8.06295	8.77583	8.14354	8.81611	9.66371	9.67666	8.79008	8.5118	8.40739	8.44737	8.38917	8.77524	8.40136	8.53619	8.50638	8.27559	8.22637	8.54878	8.11355	8.23039	8.54219	8.45754	8.44292	8.56659	8.48339	8.37508	8.60743	8.414	8.38235
ENSG00000005102	8.20721	8.62107	5.9069	7.06346	7.05449	7.0763	7.41068	7.75903	6.45499	7.23825	8.77937	7.53889	7.99462	5.37906	6.38935	7.342	7.49163	6.701	7.82137	7.87388	8.26487	5.17596	6.17615	6.3583	6.91933	6.64428	7.2695	7.89941	8.50097	8.70825	8.62894	8.37157	8.35681	6.09554	7.8022	7.35244	6.36448	6.94446	7.89892	5.88575	6.18624	7.84372	6.06217	6.23084	6.7958	7.18781	7.04008	6.50055	6.17497
ENSG00000005108	8.08506	7.76031	7.22716	7.87008	7.10581	8.32283	8.13072	8.10849	8.90952	10.4697	8.37859	7.05965	8.4945	7.92309	8.26645	8.3257	8.58381	8.53397	8.40852	7.95276	7.83347	11.5821	10.8746	8.39346	8.25855	8.20311	7.89346	7.79108	8.33803	8.02872	9.9368	8.28058	8.54219	7.84839	7.09442	7.84141	8.30167	8.00028	8.57369	8.11013	7.88946	8.10114	7.83414	8.77712	8.0427	7.70759	7.5451	8.22991	8.44037
ENSG00000005156	8.81914	9.21323	8.77528	8.70343	8.70431	9.13279	9.04248	8.67443	8.945	8.53357	8.32621	8.8329	8.66822	8.41813	9.16854	9.18671	9.11379	9.18884	9.176	9.27672	9.10172	8.58386	8.543	8.73313	8.36769	8.39309	8.65301	8.98798	8.65126	8.85899	8.29056	7.89544	9.59249	9.10309	9.18314	9.37184	8.66131	9.24661	8.62717	8.8726	8.86259	8.68282	8.70523	8.98199	8.53741	9.02744	8.93952	8.43349	9.0912
ENSG00000005175	8.58816	9.02409	8.56302	8.46427	9.0115	9.12653	8.71851	8.78605	8.87926	9.08995	8.56104	9.09613	8.79061	8.28093	9.24669	8.86388	8.73175	8.54945	8.40852	9.01115	8.66269	7.88406	8.92595	7.77629	7.79536	7.85959	8.22536	8.25996	8.62244	8.85899	8.829	8.71946	7.97625	8.64202	8.79078	8.53398	8.19759	8.2792	8.21728	8.50749	8.60247	7.82794	8.26586	8.42667	8.23259	8.89133	8.54779	8.19829	9.16844
ENSG00000005187	10.0198	7.11328	7.79194	8.16036	6.85111	6.78975	8.06031	7.35498	7.45713	7.00045	7.59354	7.79701	5.65593	11.3145	7.45991	6.27728	8.57176	8.22182	6.30788	8.39386	6.9928	10.7915	9.16547	11.2268	10.3557	8.25046	6.76265	6.91213	6.96988	6.99697	6.37683	8.17147	7.50553	7.28521	6.48992	7.53088	11.1309	9.02641	7.49472	9.5102	9.57509	7.04912	9.11863	8.53795	9.94093	7.39112	7.04008	10.1651	6.66076
ENSG00000005189	6.78131	5.9981	7.01821	6.65402	6.51676	6.77275	6.75587	5.91758	6.21277	6.16813	6.53725	6.246	6.66126	7.26395	6.59681	6.30522	6.62486	6.41174	6.22517	5.87891	6.63574	9.00438	6.42075	9.89408	8.94269	7.35498	6.62632	6.83377	6.45348	6.63488	6.36078	6.32942	6.70779	6.5955	6.32289	6.49075	7.67575	6.71851	6.11059	6.41135	6.32953	6.60064	6.89971	6.80564	6.71586	6.2654	6.33532	6.70878	6.55105
ENSG00000005194	8.41264	8.48283	9.10429	8.41943	8.54885	8.20223	8.42155	8.71173	8.12829	8.45985	8.24788	8.29151	8.38037	8.19401	8.30615	8.33765	8.28473	8.38067	8.33567	8.39386	8.5281	8.40279	8.45718	8.67957	8.6396	8.62176	8.7263	8.70505	8.69935	8.82716	8.23266	8.23566	8.34545	8.59985	9.09899	8.61685	8.33222	8.42825	8.40003	8.00493	8.43016	8.52215	8.10978	8.34624	8.16129	8.44524	8.59962	8.13763	7.82332
ENSG00000005206	8.93456	9.41103	9.91426	9.2569	9.40266	8.97439	9.02056	9.20897	9.06539	9.12524	8.59615	9.36908	8.79996	9.10997	9.11119	8.73029	8.86581	9.19212	9.55317	9.21479	9.10428	9.18758	8.59504	10.3358	10.5116	11.0296	10.5152	10.089	9.03193	9.15522	8.68164	8.92004	10.4555	10.0465	10.2298	9.96818	9.56841	9.44719	9.41478	9.5407	9.90797	10.1746	9.50286	9.58458	9.7071	9.33027	9.90832	9.59213	9.33602
ENSG00000005238	8.31001	8.10862	7.72111	7.92927	8.18466	7.97513	7.57332	8.07596	7.89815	7.97808	8.2639	8.29151	8.96282	7.98939	7.82046	7.91045	8.04341	8.16914	8.7168	8.30701	8.52428	8.63944	7.99566	8.81921	8.93486	8.55233	8.74481	8.65194	8.22168	8.12293	8.29434	8.16549	8.77537	8.52803	8.70973	8.49066	8.10312	8.38839	8.12427	7.64526	7.67921	8.59785	7.83414	8.01604	7.95615	8.70715	8.56795	7.78152	7.83209
ENSG00000005243	8.52094	9.09206	8.13202	9.02918	9.22704	9.14833	8.66291	8.59676	8.91847	8.92131	9.3487	8.59384	9.79974	8.59773	8.92076	9.4225	8.65969	8.99194	9.92186	8.79508	9.61779	9.47709	9.51223	8.84678	9.44284	9.21133	10.0314	9.98302	9.69756	9.54253	9.17721	8.69074	9.53649	9.48755	10.4183	9.45361	8.97993	9.29462	9.16475	7.92467	8.16889	9.6521	8.30605	8.39824	8.48015	9.30232	9.64485	8.32494	9.38683
ENSG00000005249	8.83262	8.13976	6.58818	8.41487	7.56261	8.63326	8.90168	7.63513	8.83265	7.07089	8.65181	8.81907	8.38037	9.14686	8.90154	8.28925	8.84598	8.4484	7.7094	8.43537	7.88847	9.68875	9.55399	8.06152	7.33602	7.59758	7.32958	7.29442	8.13064	8.25562	9.06953	8.21844	6.9645	7.91301	7.43379	7.50384	8.45865	8.06267	8.3734	8.98666	8.08647	7.52802	8.65182	8.94981	8.30416	7.7752	7.19853	8.39026	8.1232
ENSG00000005302	8.48075	8.76706	8.77775	8.20872	8.65876	8.61544	8.34097	8.91263	8.98248	8.38211	8.27579	8.41656	8.70853	8.54326	8.67866	8.4464	8.31401	8.60485	9.2507	8.89735	8.61324	8.88894	8.47317	8.44263	8.24589	8.47051	8.66278	8.94454	8.59303	8.40869	8.67876	8.5285	8.95736	8.83932	8.502	8.93486	8.5843	8.58445	8.46451	8.4093	8.75179	8.4267	8.21923	8.4849	8.35822	8.95263	9.0147	8.32075	8.83087
ENSG00000005339	10.106	10.0176	10.0806	10.0917	9.86347	10.1323	10.2871	9.88247	10.0695	10.4697	9.75819	10.1292	9.72092	10.4089	9.98721	10.1167	10.1016	10.263	9.7396	9.84511	9.97053	10.0699	9.829	10.6743	10.3989	10.6475	10.1259	10.0797	9.99814	10.0646	10.1463	10.1962	10.9651	10.2527	9.64119	10.3146	10.5388	10.383	10.4406	10.8128	10.7419	10.7103	10.6647	10.7898	10.833	10.2471	10.2173	10.8495	9.88553
ENSG00000005379	9.3412	9.47539	8.91607	9.34306	9.59056	8.92469	8.65342	9.95511	9.37357	9.08345	8.24385	9.80137	7.95295	9.79592	9.54345	8.85976	9.66989	9.67719	9.65285	10.1395	9.10428	8.51119	8.83012	9.80964	9.56259	10.2077	9.80688	9.80219	8.88396	9.50653	8.5011	8.98224	10.1961	9.87947	9.62324	9.99334	9.96197	9.44139	9.45954	10.3881	10.2549	9.72955	10.4534	10.6003	10.4732	9.59721	9.90517	10.372	9.44156
ENSG00000005381	4.80318	5.10082	5.2727	5.08564	5.17287	5.32118	5.34357	4.80318	4.80318	4.80318	4.80318	4.80318	5.1295	5.03958	5.08455	5.11672	4.80318	4.80318	5.11125	4.80318	4.80318	5.17596	4.80318	5.18141	5.16537	5.20373	5.25198	5.34631	5.21234	4.80318	4.80318	5.09948	5.11103	4.80318	4.80318	5.30073	4.80318	4.80318	4.80318	5.06402	5.11606	4.80318	5.08626	5.13487	5.04687	5.05036	5.08217	5.06493	4.80318
ENSG00000005421	5.00142	4.80318	5.46431	4.80318	4.80318	4.80318	4.80318	4.80318	5.27273	4.80318	4.80318	4.80318	4.80318	5.21173	5.08455	4.80318	5.3946	4.80318	5.11125	4.80318	4.80318	5.17596	4.80318	5.07101	5.24619	5.4926	5.38105	5.07595	5.44694	5.17205	4.80318	5.22148	4.80318	4.80318	4.80318	5.05288	5.23439	5.32757	5.27924	5.17156	5.34302	5.23005	5.08626	5.13487	5.04687	4.80318	5.08217	5.32457	5.50817
ENSG00000005436	8.83931	8.53041	8.68101	8.6997	8.18466	8.24358	8.89767	8.07185	9.21326	9.34513	8.44321	8.71836	8.58941	8.84976	8.75211	8.52675	8.83093	8.50248	8.32413	8.71888	8.27857	8.74452	8.81142	8.77522	9.06003	9.50642	8.35602	8.13074	8.55865	8.55751	8.37142	8.90585	8.10356	8.51157	8.06983	8.389	8.93605	8.6089	8.43048	8.88667	9.0398	8.14616	9.16827	9.02585	8.88939	8.21945	8.40709	8.83855	8.17211
ENSG00000005448	7.89733	7.72765	8.2895	8.02268	7.9763	7.53157	7.72799	7.89637	7.44873	7.02908	7.77386	7.99011	7.29488	8.24536	7.74237	7.65516	7.90529	8.10743	7.65453	8.06335	7.94139	7.98485	7.87964	8.51334	9.17956	8.82574	8.35602	8.08311	8.02702	7.87728	7.32272	7.73402	7.87657	8.2031	8.69831	8.16089	8.13821	7.76969	8.16117	8.05098	8.25934	8.38986	8.26075	8.12846	8.28195	7.71335	8.09232	8.23437	7.84946
ENSG00000005469	8.13246	7.83875	7.98518	7.96738	8.14727	7.98215	7.85888	7.71717	7.91632	8.41892	8.19871	7.97132	8.13521	8.12512	8.11803	8.14012	8.54737	8.00573	8.05703	8.24602	7.88246	7.43609	8.13348	7.66898	7.65422	7.6698	7.83063	7.93573	8.22718	8.23361	8.18458	8.72352	7.70788	7.85499	7.77313	7.9195	7.95828	8.05758	8.29038	7.93564	7.89757	7.5764	7.92134	8.08535	8.20529	7.98903	8.01765	8.20285	7.90864
ENSG00000005471	5.4841	5.77368	5.75788	6.33117	6.38119	5.64177	5.42598	5.87021	5.27273	5.64531	5.92256	6.55668	6.10672	5.46671	5.63699	5.56387	6.27613	5.73039	5.80653	6.35941	5.88661	5.89816	5.55648	5.88364	5.74704	5.72958	5.88168	5.87131	6.89958	6.70516	6.00047	5.95927	5.92851	5.58163	6.4094	5.72298	5.65633	5.58452	5.84943	5.69377	5.90644	5.94634	5.87639	5.57359	5.76141	5.71399	5.5346	5.8894	6.17497
ENSG00000005483	10.4188	10.1955	10.2099	10.4529	10.2518	10.3571	10.7325	9.95179	10.8444	9.68494	10.4622	10.4134	10.1956	10.4232	10.4921	10.5091	10.2462	10.3285	10.5648	10.3978	10.5707	10.8845	9.80406	11.1837	12.7973	12.7055	11.0381	10.8235	10.8807	10.207	10.8129	11.2161	10.2455	11.141	10.6997	10.6269	10.9876	10.7082	10.9497	10.9446	10.6057	10.2941	10.9672	10.7704	11.0961	10.3936	10.624	11.0924	10.5969
ENSG00000005486	8.71196	8.78675	9.59719	9.38544	8.84452	9.05248	8.91758	8.5356	8.81995	7.9422	8.95409	8.65745	8.7429	9.01021	8.72318	8.88835	8.89986	8.96146	8.98127	8.74107	9.03102	9.31217	8.94893	9.88084	9.93951	9.99438	9.51587	9.22418	9.0901	9.06889	8.54605	8.82892	9.49876	9.43853	9.62525	9.25769	9.09962	8.70596	9.16733	9.05547	8.85436	9.59346	8.83746	8.74495	8.74592	8.96457	9.03794	8.6685	8.80908
ENSG00000005513	5.99222	6.47247	6.47295	6.00162	5.79855	6.32297	5.98527	6.19716	6.1186	7.17633	6.18807	6.00666	5.65593	6.15349	6.21103	6.38511	5.3946	5.86801	6.45712	5.97647	6.68077	6.0077	6.1295	6.19319	5.86825	6.11972	6.87389	6.99794	6.03113	5.79641	6.24158	6.05714	6.85107	6.52576	6.4703	6.80408	5.69012	6.19286	6.18447	5.72896	6.52682	6.28227	5.9424	6.26339	5.98941	6.13349	6.37705	6.09602	6.17497
ENSG00000005700	9.41682	9.78752	9.21733	9.24159	9.87059	9.66895	9.59029	9.49468	9.63985	9.79244	9.28774	9.75506	9.48971	9.28561	9.62367	9.75905	9.90066	9.32957	9.18556	9.7115	9.49297	9.48467	9.67931	8.66241	8.57717	8.68034	8.78711	8.98513	9.21363	9.52644	9.47553	9.56148	8.99405	9.11128	9.05796	9.10092	9.18118	9.22875	9.29755	9.30807	9.20398	8.80748	9.27279	9.40826	9.34325	9.6185	9.25676	9.34631	9.21552
ENSG00000005801	7.68432	7.92025	9.10233	8.05838	7.73163	7.21753	7.14447	7.85848	7.96948	8.27711	7.65014	7.91995	7.631	8.50776	7.91394	7.66478	7.93402	7.42607	7.89395	8.14931	7.66124	9.02013	8.06095	8.57338	7.9182	7.59758	8.45329	7.79769	8.02068	8.06916	7.8032	8.46196	7.68983	7.95041	7.89943	7.59624	8.12952	7.84293	7.47786	8.00493	8.14195	7.42584	7.85475	7.85224	7.81282	7.4756	7.65635	7.76918	8.10171
ENSG00000005810	10.071	9.73796	9.64641	9.77173	9.61114	9.93893	10.0965	9.72256	10.0081	9.81026	9.84133	9.91104	9.78338	10.1124	9.76831	9.86945	10.2272	9.77004	9.52838	9.79843	9.86178	10.2451	10.1267	10.0242	11.3404	11.1603	9.82867	9.85933	10.1042	9.78115	10.342	10.0364	10.1498	9.64985	9.60304	9.78407	9.74375	10.0219	10.2306	9.82198	9.92374	9.69992	9.67471	9.70105	9.8908	9.99847	9.85216	9.95464	9.93653
ENSG00000005812	10.0582	9.73595	8.47755	9.28454	9.35056	10.3138	10.3887	9.89752	10.3314	9.75817	10.2641	9.73317	10.2929	9.98013	10.1161	10.0748	9.90783	9.50333	9.33607	9.71709	9.91064	9.11121	9.85655	8.51334	8.53973	8.53549	8.67571	9.34258	9.31204	9.2628	10.3043	9.72774	8.76266	8.97127	8.6238	9.33479	9.62314	9.91581	10.0249	9.79396	9.20075	9.21666	9.541	9.53637	9.71261	9.73449	9.50192	9.84895	9.0984
ENSG00000005844	6.19313	6.0625	7.99375	7.12266	5.88946	6.24572	6.15647	7.3341	6.9189	6.30377	6.50817	5.29302	6.14205	7.37588	6.77402	6.3591	6.81172	6.48494	6.58953	6.53866	6.34298	9.407	7.73985	8.85586	7.9962	7.65407	7.61637	6.96185	6.43258	5.69494	6.90928	7.11747	6.35883	7.37191	6.43006	6.92517	7.91836	6.60344	7.12102	6.95023	5.94606	7.56686	6.53486	6.14491	6.73922	6.15336	6.22367	6.8263	6.68158
ENSG00000005882	8.71196	7.71937	7.65194	8.60294	8.21659	8.20223	8.26182	7.64076	7.9402	8.67483	8.57711	8.02088	7.52016	8.5197	7.94587	8.42419	8.23964	8.36322	7.34172	7.74658	8.16996	6.56141	7.30348	7.77629	7.97068	7.87992	8.06668	8.17177	8.15396	8.19312	8.1723	7.70936	8.37368	8.13462	7.8022	8.21119	8.71141	8.63973	8.763	8.74558	8.35611	8.47773	9.22929	9.2199	9.42779	8.08927	8.02353	9.35651	7.88358
ENSG00000005884	9.73319	9.28684	9.49039	11.5139	9.45103	9.92818	9.77803	9.24569	9.58104	8.96448	10.2046	9.45411	11.0911	8.95651	10.0023	9.91174	10.1905	10.021	10.7139	9.70589	10.6249	10.373	9.48502	9.59754	10.0241	9.98207	9.76681	10.8566	10.7013	10.5173	10.5639	9.77525	11.6369	9.81584	10.7372	10.5571	9.19158	10.3086	11.074	9.50111	9.7108	11.4799	9.52417	9.39877	9.49008	10.1502	10.3226	9.46978	9.52662
ENSG00000005889	9.44008	9.32228	8.96657	8.85219	9.23812	9.30622	9.43626	9.4545	9.37789	9.88689	9.20153	9.5344	9.20004	9.5959	9.38209	9.35982	9.51255	9.33254	9.16639	9.61898	8.97909	9.57265	9.42081	8.77841	8.33224	8.58542	8.68533	8.8967	9.23549	9.3241	9.39042	9.5179	8.89277	9.06142	8.69065	8.94966	9.54915	9.47207	9.32316	9.8278	9.44449	8.71714	9.4964	9.88548	9.54208	9.43003	9.13814	9.63462	9.13034
ENSG00000005893	10.4664	11.1378	10.2458	10.076	10.9007	10.7678	10.7842	10.8936	10.8522	10.6812	10.5787	10.6729	10.7951	10.7056	10.7261	10.5402	10.4644	10.4025	10.1678	10.6048	10.2685	11.097	11.3136	9.68988	9.18177	8.79782	9.64106	9.86554	10.4505	10.5388	10.6314	10.5784	9.4574	9.97665	9.87307	9.93146	10.1235	9.96378	10.0348	10.1875	9.91391	9.53713	9.8604	9.75902	9.66084	10.4224	10.0982	9.72861	10.6925
ENSG00000005961	5.97729	5.73004	6.69344	6.2161	5.73217	5.58895	5.62242	5.98444	5.92959	6.67273	5.35973	5.80738	5.2637	6.50515	6.08269	6.12577	5.96285	6.50836	5.89016	6.29291	5.7195	6.05817	6.45686	7.11906	7.41509	7.34512	6.85	6.34489	6.03113	5.9957	5.74085	6.05714	6.35883	6.50768	6.07139	6.33155	6.54808	6.19286	6.00306	6.80766	6.54932	6.38244	7.01819	6.48156	6.46857	5.68186	5.86149	6.86318	6.26674
ENSG00000005981	5.146	4.80318	5.2727	5.08564	4.80318	4.80318	5.24526	4.80318	5.07507	5.10461	4.80318	5.20377	4.80318	5.21173	5.28901	5.34415	5.48454	4.80318	4.80318	5.49282	5.18249	5.17596	5.55648	5.18141	5.31407	5.08686	5.17012	4.80318	5.44694	4.80318	5.04927	5.22148	5.23774	5.19593	4.80318	4.80318	5.23439	5.25794	5.19246	5.32275	5.34302	5.10557	5.20288	4.80318	5.04687	4.80318	5.08217	5.17285	5.74182
ENSG00000006007	9.925	9.75002	9.61516	9.39238	9.7366	9.92998	9.92459	9.83272	9.60891	9.75613	10.2422	9.87318	10.3383	8.98039	9.97044	10.3542	9.65292	9.89195	10.1022	9.92455	10.1415	10.0029	9.87762	9.84492	10.1305	9.93492	9.65088	9.84525	10.1394	10.0903	9.90895	9.4536	9.78237	9.82582	10.1679	9.9536	9.48811	9.56214	9.35511	8.39358	8.77813	9.48347	8.70148	9.0843	8.90153	9.92105	9.92553	8.81207	9.57637
ENSG00000006015	9.21202	9.42865	9.11989	9.60651	9.38483	9.00887	9.35696	9.05815	9.31609	8.57604	9.29937	9.48065	9.07483	9.34527	9.06302	9.33633	8.96562	9.03646	9.2507	9.30672	9.5046	9.38286	8.9883	10.2109	11.2888	10.9724	9.86427	10.114	9.31204	9.05398	8.9767	9.62556	9.55377	9.84229	10.2853	9.63518	9.10183	9.48904	9.22282	9.21541	9.64097	10.046	9.32476	9.2181	9.43113	8.93086	9.54509	9.34836	9.22541
ENSG00000006016	6.33037	6.45077	6.36016	6.35283	6.20666	6.56867	5.11639	6.26499	5.46435	6.35371	8.79042	6.31522	9.83872	5.86368	5.42844	6.15783	6.00767	6.19	8.55381	5.76961	7.25399	13.1987	10.9332	8.46263	6.64739	5.68779	6.45646	8.00567	6.84044	7.16054	8.43432	5.99299	7.96883	5.75105	6.95453	5.9939	5.7537	5.86601	6.87932	5.48779	5.86504	7.91263	5.64192	6.23084	5.56582	6.3174	6.41732	5.5801	6.32393
ENSG00000006025	7.56625	8.05732	8.45305	8.33016	8.06939	7.67832	7.48898	7.63513	7.72298	7.75589	7.52782	7.81121	7.50857	8.06913	7.74237	7.61597	7.47854	7.67613	8.40852	7.76862	8.24639	7.68477	7.30348	9.29862	9.5473	9.65742	9.00742	8.83139	8.00792	8.23361	7.78166	7.85867	8.50699	8.77538	8.4115	8.72707	8.39864	8.28356	8.3599	8.199	8.26558	8.75065	8.27095	8.26099	8.11168	7.91634	8.43373	8.25647	7.50882
ENSG00000006042	10.377	9.77578	10.4504	10.4573	10.2756	10.1708	10.634	9.97709	9.95117	9.83947	10.444	10.0114	10.043	10.4652	10.2834	9.78961	10.5811	10.2723	9.21695	9.73373	9.57982	10.2361	10.3669	10.2987	9.7299	9.7602	9.71938	9.941	10.1567	10.1252	9.95113	10.3426	9.82971	10.0913	10.235	10.2112	10.2491	10.0951	10.4835	10.3979	10.1331	10.0842	10.611	10.2582	10.6827	10.0452	9.96389	10.6611	10.226
ENSG00000006047	6.16848	7.35014	5.70182	7.17933	7.96557	6.39526	5.56307	6.91801	6.50836	8.11955	6.064	6.67787	5.45174	5.95562	6.10964	6.2192	5.75821	5.77876	5.92926	5.97647	5.94559	4.80318	5.72076	6.3583	6.50096	7.2635	6.1758	6.51332	6.79423	7.24444	5.74085	5.81079	7.05445	6.79822	9.04902	6.93564	5.69012	6.07938	6.05825	6.09175	7.36173	6.25577	6.53486	7.19848	6.70401	6.78656	7.05204	6.68111	6.03878
ENSG00000006059	4.80318	4.80318	4.80318	4.80318	4.80318	4.80318	4.80318	4.80318	4.80318	4.80318	4.80318	4.80318	4.80318	5.03958	4.80318	4.80318	4.80318	4.80318	4.80318	4.80318	4.80318	4.80318	4.80318	4.80318	4.80318	4.80318	4.80318	4.80318	4.80318	4.80318	4.80318	4.80318	4.80318	5.08132	4.80318	4.80318	4.80318	4.80318	4.80318	5.06402	4.80318	4.80318	4.80318	4.80318	4.80318	4.80318	4.80318	4.80318	5.12096
ENSG00000006062	7.59068	7.63369	7.74682	8.17125	7.46581	7.74625	7.58351	7.05447	7.72987	8.13865	7.83993	7.10777	7.64161	8.0193	7.56338	7.73037	8.02576	8.97678	7.94033	7.53071	8.27402	7.49876	9.12066	8.85284	8.77157	8.56483	8.79601	8.51974	7.38903	7.56499	7.67455	8.2639	9.20266	8.39519	8.47545	8.45642	8.28224	8.24384	8.12427	8.29962	8.12828	8.68715	8.79941	8.17029	8.30416	8.32383	8.08671	8.43736	9.46955
ENSG00000006071	5.73819	5.77368	6.72663	6.73466	5.53667	6.1034	6.02191	6.47458	6.04194	5.10461	5.50461	6.17211	5.76626	7.33498	6.38935	6.3591	6.43419	8.40361	6.07146	6.06508	6.36238	8.60496	7.69916	9.03161	8.85139	8.18697	9.74863	6.54769	5.74894	5.69494	6.02287	5.09948	6.9009	7.5713	6.34514	6.95632	9.77997	7.56772	6.81115	8.27405	6.54932	7.16978	7.54268	7.98221	6.34689	6.53308	6.77427	6.88719	8.06516
ENSG00000006116	4.80318	4.80318	4.80318	4.80318	4.80318	4.80318	4.80318	4.80318	4.80318	4.80318	4.80318	5.20377	4.80318	5.03958	4.80318	4.80318	5.28719	5.11698	4.80318	4.80318	4.80318	4.80318	4.80318	4.80318	4.80318	4.80318	4.80318	4.80318	4.80318	4.80318	4.80318	4.80318	4.80318	4.80318	4.80318	4.80318	4.80318	4.80318	5.07886	4.80318	4.80318	4.80318	4.80318	4.80318	4.80318	4.80318	4.80318	4.80318	4.80318
ENSG00000006118	8.32445	8.82534	10.1352	8.2958	9.11131	7.49231	7.97091	9.01411	7.3972	7.99918	7.58065	9.7784	8.73317	7.71357	7.50397	6.81319	7.62796	7.87147	7.46484	9.05602	7.26345	9.85581	9.13575	10.1595	9.38475	9.1326	8.89875	7.85581	8.7228	9.10067	8.02513	8.1167	7.56643	8.11287	9.38607	7.57695	8.10312	7.08618	7.80832	8.42872	9.17459	7.74623	8.22449	8.27498	7.53119	7.19623	7.08731	7.66634	7.80561
ENSG00000006125	10.6045	10.7292	11.0482	10.9248	10.689	11.0262	10.7224	10.538	10.7846	10.4968	10.6938	10.6691	10.6467	10.6997	10.6763	10.6958	10.5402	10.6807	10.5316	10.5988	10.7827	10.6871	11.1856	10.7146	10.854	10.7216	10.9388	10.8243	10.7795	10.8965	10.878	10.6523	11.256	10.8847	11.0446	10.9425	10.7578	10.7203	10.9272	10.7771	10.6478	11.0414	10.5207	10.5739	10.6063	10.97	10.9478	10.768	10.7933
ENSG00000006128	5.93106	7.04689	5.32754	5.20201	7.5554	6.34758	5.11639	6.66426	5.18712	5.32341	7.28547	6.09271	7.22505	5.32946	5.28901	6.05852	5.56324	5.67897	6.547	6.22219	7.07125	6.27924	6.52594	5.55334	4.80318	6.24586	5.32073	5.40954	8.55865	8.75824	7.38919	6.08774	5.84863	4.80318	6.07139	5.35878	5.41077	4.80318	5.88225	5.38331	5.34302	6.33346	6.03356	6.34083	5.70151	5.05036	5.35859	5.69682	8.5392
ENSG00000006194	9.14887	8.92105	8.97946	9.23388	8.96155	9.02916	9.13715	8.7378	9.01065	9.21727	9.21797	8.97055	9.04764	9.1977	8.93343	9.43913	8.66536	9.00693	8.64921	8.92665	9.11444	8.93956	8.88481	9.46967	9.98936	9.87956	9.30181	9.09514	9.18864	9.02879	8.9837	9.38373	8.82512	9.05294	9.1967	9.00266	9.09076	9.03157	9.15181	9.28068	9.31288	9.46849	9.27279	9.06841	9.38873	8.7185	8.81037	9.36057	8.79584
ENSG00000006210	9.25389	8.21182	7.57339	9.16253	8.0543	9.08514	9.35987	7.74868	8.51568	8.70488	9.74974	8.43031	9.30541	9.19955	9.09437	8.7527	9.84448	8.87825	8.62125	8.02744	9.04704	6.52962	7.79231	8.16804	8.32824	9.54463	8.48307	9.51263	8.10095	8.08895	10.2504	8.97885	9.27889	8.47807	8.29977	8.54379	8.46555	9.5956	9.64256	9.15402	9.38874	9.8228	9.27026	8.56942	9.16569	8.59149	8.79679	9.09662	9.12683
ENSG00000006282	9.2312	9.99074	10.2599	10.4595	9.49045	9.49293	9.46085	9.92717	9.60153	9.91826	9.84793	9.97149	9.52952	9.88582	10.1368	10.0748	9.98443	10.4443	10.1189	9.88538	10.0334	9.89045	9.62693	10.2606	10.4984	10.5053	10.508	10.4047	10.0743	10.1463	9.75279	9.7946	10.4555	10.5559	10.1596	10.4383	10.0817	10.0914	10.1156	9.94236	9.99821	10.4122	10.1397	10.1829	10.139	10.1616	10.5802	10.106	9.80878
ENSG00000006283	7.02958	7.86145	9.95714	7.8967	8.86756	7.08978	6.45821	7.0458	7.78384	8.53357	6.5228	8.198	5.81636	8.51672	7.00691	6.59645	6.97462	7.54633	5.55083	7.30555	6.32325	8.36199	8.73407	9.18096	8.23312	7.3745	9.62122	7.32262	8.33803	8.77957	6.1078	6.81686	7.24325	8.72993	8.43926	7.40479	8.44126	6.79835	6.39989	7.01605	7.83978	6.9621	6.65761	6.88469	6.37853	7.48241	7.48592	6.32589	8.46852
ENSG00000006327	7.95135	9.34896	9.5958	9.54555	8.41415	10.9758	9.91079	8.89191	10.0067	7.1636	9.27405	8.033	11.437	6.23988	9.23906	10.4185	8.67101	10.5855	11.1743	8.90718	9.65826	9.83225	9.48109	7.32204	6.72754	7.23158	9.10844	9.71026	8.8382	8.60955	9.67003	10.1231	9.72472	9.356	9.49316	8.36703	7.35142	9.5532	9.65727	8.27405	9.14796	10.7837	9.77233	8.10118	6.05463	9.50384	8.3845	6.4165	11.8105
ENSG00000006377	5.19873	5.10082	8.82615	6.83952	4.80318	4.80318	4.80318	5.84557	5.56447	4.80318	5.23534	4.80318	4.80318	7.00752	5.90359	4.80318	5.91583	5.42714	5.48693	5.76961	4.80318	6.35649	5.64309	6.33894	5.31407	5.43352	6.76265	5.07595	5.70634	5.4887	5.64471	5.72599	5.48647	6.26559	4.80318	5.05288	6.44449	5.06646	5.62051	6.93893	5.24481	5.83075	5.90998	5.72751	5.5275	5.57651	5.75383	5.65987	6.10911
ENSG00000006432	5.58708	5.22336	6.69344	6.58551	5.65992	5.82337	5.67737	6.02657	5.56447	4.80318	5.23534	5.72967	5.45174	6.18888	5.87018	5.4989	6.16931	5.42714	5.80653	6.35941	5.45647	6.15219	6.1295	6.27881	6.29742	6.26941	6.19689	5.34631	6.32205	5.85792	5.67808	5.85024	5.55032	6.14696	6.27702	5.35878	6.10431	5.06646	5.47344	6.28273	6.15517	6.22861	6.11709	5.80737	5.78982	5.29576	5.5346	6.16373	6.61805
ENSG00000006451	9.4662	9.58937	9.00279	9.23646	9.5378	9.62748	9.21636	9.85663	9.34732	9.14412	9.50411	9.50454	9.49547	9.1295	9.60403	9.61285	9.15461	9.1556	9.12727	9.43444	9.52758	9.88759	9.44522	9.17615	9.25057	9.06402	9.17356	9.08717	9.50649	9.40262	9.62902	9.26936	8.97949	9.20864	9.40953	9.30253	9.2019	9.24439	9.16475	8.83827	9.1975	9.09822	8.76031	8.95415	9.03088	9.48574	9.36862	9.07701	9.25145
ENSG00000006453	6.64874	6.35971	7.83565	7.44086	6.20666	6.56867	6.21779	6.5919	6.37983	6.42475	6.53725	6.46203	6.24147	6.92543	6.61401	5.82372	7.31085	7.01544	6.95015	6.42226	6.10365	7.35348	7.06299	7.63368	7.2607	7.55576	7.88787	7.11154	6.66205	7.0398	6.94997	7.03838	7.20498	6.85456	6.61894	6.59066	7.09167	6.66231	6.70914	7.47362	6.87986	7.02075	7.10348	6.90371	6.34689	6.87517	6.84603	6.16373	7.29427
ENSG00000006459	8.37155	8.01085	8.91159	8.54575	8.04414	7.8031	8.87748	8.58531	8.61836	7.98515	8.04472	8.4394	7.99462	8.83316	8.33042	8.41295	8.72089	8.56985	8.27698	8.32186	8.5842	9.37063	9.00484	8.46263	7.66066	8.3837	7.79513	7.75755	8.35819	8.38096	8.87744	8.80998	8.29318	7.89394	7.8927	8.22756	8.63407	8.01087	8.38233	9.61507	8.62686	8.12704	8.95221	8.91023	8.49949	8.51861	8.06406	8.76375	8.80027
ENSG00000006468	7.15759	7.67719	8.55153	8.22448	8.46806	6.97791	6.82928	6.86915	7.40593	7.72228	7.69261	8.18721	7.22505	7.47932	6.99431	6.7193	6.72177	6.09368	6.67041	8.42166	6.65093	6.05817	6.94834	6.33894	6.20049	7.29468	6.94304	6.49575	9.21638	9.07382	8.13058	7.96623	6.52409	6.37271	7.90612	6.08367	6.69482	6.29549	7.52784	7.59736	7.21075	7.09057	6.76926	6.93174	6.63046	6.53308	6.29199	6.73586	7.38175
ENSG00000006530	6.90804	7.11328	7.45909	7.80829	6.92249	7.10312	6.71749	6.90838	7.25915	7.34301	6.94915	7.04734	6.97343	7.18897	7.2985	6.86637	7.36907	7.31917	7.30612	6.99731	6.75238	6.9376	7.40936	6.23684	6.38662	6.19717	6.56728	6.59749	7.22997	7.42205	7.32272	6.20186	7.02514	6.76909	6.4094	6.76896	6.94511	7.01177	6.95663	7.24176	7.1702	6.49654	6.96686	7.12872	7.08244	7.3088	6.77427	7.23054	7.28129
ENSG00000006534	7.54138	7.48452	7.61322	8.19278	7.53354	7.58844	7.0576	8.12448	6.94371	6.13883	7.62527	7.13119	7.9781	7.03378	7.75689	7.57563	7.25002	7.99058	8.43558	7.17724	7.88246	9.89614	8.83631	8.02954	7.66708	7.66196	8.98944	8.6154	7.70899	7.63467	7.52626	6.92495	8.26931	7.5953	8.12235	7.70664	7.71728	7.51604	8.1296	7.0053	6.69614	8.36837	6.24301	6.94095	6.92216	8.27067	8.2257	6.50055	7.81449
ENSG00000006555	5.4841	5.22336	6.45943	7.09929	5.06495	5.46958	5.34357	5.5481	6.09368	4.80318	4.80318	5.08689	4.80318	6.73283	6.02654	5.72966	5.14622	5.62393	4.80318	4.80318	5.26708	6.59239	6.22085	6.27881	6.31583	6.62722	5.79136	4.80318	5.44694	5.73017	5.29359	5.09948	5.23774	6.37271	5.20597	5.69055	5.9452	5.06646	5.41594	6.72993	5.72777	5.23005	7.3604	7.0801	6.46857	5.05036	5.19712	6.59417	5.79074
ENSG00000006576	8.72649	9.18684	8.63007	8.55406	9.16803	8.87321	9.20346	8.99481	9.11033	8.31112	8.87069	8.99226	10.0272	8.68236	8.74133	8.72577	9.41185	8.33962	8.61654	9.04716	8.45371	8.80648	8.89669	8.07202	8.21157	8.39777	8.13888	8.21165	9.18021	9.20553	9.15672	9.24704	8.11031	8.34954	8.6635	8.31441	8.49281	8.41244	8.4476	8.42098	8.41341	8.40576	8.44741	8.44532	8.50588	8.55393	8.29525	8.51985	8.87768
ENSG00000006606	5.53755	5.3169	5.03871	5.29088	5.17287	5.10331	5.42598	5.0411	5.40761	4.80318	5.46009	5.36791	5.65593	5.13713	4.80318	5.4989	5.3946	5.11698	5.33477	5.29312	5.68168	5.54269	5.18303	5.18141	5.24619	5.4926	5.75905	5.51858	5.56243	5.32345	5.44964	5.63129	5.48647	5.53243	4.80318	5.30073	5.23439	5.80407	5.19246	4.80318	4.80318	5.47451	5.20288	5.13487	5.34555	5.35324	5.4232	5.17285	5.50817
ENSG00000006607	8.40814	8.46335	8.37362	8.43303	8.6752	8.69818	8.34097	8.51763	8.40502	8.57139	8.18615	8.42116	8.64243	8.24536	8.19947	8.33765	8.79518	8.55969	8.5239	8.54049	8.40047	8.09897	8.36586	8.36823	8.74195	9.38762	8.5792	8.60052	8.19386	8.4204	8.27917	8.45709	9.08864	8.69031	8.6635	8.67451	8.33976	8.54154	8.58917	8.31223	8.40213	9.0786	8.48285	8.47284	8.44399	8.67837	8.74823	8.29111	8.93109
ENSG00000006611	4.80318	5.10082	5.21024	5.54355	5.25535	4.80318	5.11639	4.80318	5.18712	5.10461	5.05331	5.36791	5.36602	5.5062	5.28901	5.24573	5.48454	4.80318	5.66339	4.80318	5.33809	5.32892	4.80318	5.07101	5.31407	4.80318	5.17012	5.18836	5.50724	5.43868	5.15078	5.09948	5.48647	5.35693	5.2957	5.35878	5.15569	5.25794	5.27924	5.06402	5.6216	5.53729	5.08626	5.85677	5.04687	5.29576	5.58394	5.38533	5.35141
ENSG00000006625	8.25829	8.59894	9.43074	8.34942	8.92359	8.23775	8.34688	8.3917	8.41352	7.44027	8.40767	8.86016	8.63721	7.87709	8.28644	8.2134	8.05215	7.96755	8.22822	8.52777	8.40464	8.35368	8.27742	8.09278	8.25435	8.45715	8.31102	8.29747	8.67951	8.71776	8.1805	8.87338	8.15666	8.15072	8.99103	8.19044	7.95828	7.93499	8.14021	7.77366	7.96853	8.22616	8.16008	8.12846	8.12841	7.85016	8.15791	8.18452	8.69484
ENSG00000006634	7.01113	7.00538	7.95037	7.66811	7.22146	7.03503	6.93207	7.03708	7.35273	6.87922	6.86358	7.13119	6.6832	6.95337	7.14943	6.83117	7.18632	6.79637	7.05575	7.21048	7.08209	7.33634	7.01833	6.91643	6.42045	6.50064	6.64065	6.83377	7.77107	7.62101	7.24484	7.44518	6.28005	6.72409	6.63631	6.56295	6.97576	6.98972	6.86597	7.32068	7.3377	6.22861	7.01819	6.74296	7.1261	6.98785	7.04008	7.38629	6.68158
ENSG00000006638	7.20124	7.96976	5.83553	6.96285	7.70593	7.20529	6.38356	7.44195	7.07234	6.5551	7.45881	7.52159	7.85667	6.27261	6.8183	7.79301	6.16931	7.28158	7.30612	7.24292	7.40643	7.13189	7.3397	6.67604	7.27781	6.99673	7.62993	8.63012	7.63567	7.14117	7.13635	7.06527	8.75412	7.57934	8.48436	8.25178	6.63028	7.67907	8.26643	6.4456	7.21075	8.09459	6.85769	6.64265	6.87101	7.99374	8.1896	6.68111	7.08518
ENSG00000006652	9.21588	9.18091	8.98373	9.14069	9.22926	9.59613	10.2406	8.91492	9.66838	8.69636	9.39999	9.201	9.49833	8.81636	9.36818	9.62016	9.58594	10.1361	9.83766	9.2918	9.20284	11.3655	9.99243	9.20244	9.13476	9.09012	9.5319	9.11616	9.21638	8.92059	9.75823	9.94759	9.11883	8.74407	8.47991	9.01209	9.07287	9.28385	9.47831	9.76995	8.98061	9.49831	9.95129	9.05235	8.97457	9.38635	9.1192	9.13506	10.8109
ENSG00000006659	4.80318	4.80318	4.80318	4.80318	4.80318	4.80318	4.80318	4.80318	4.80318	4.80318	4.80318	4.80318	4.80318	4.80318	4.80318	4.80318	4.80318	5.11698	4.80318	4.80318	4.80318	4.80318	4.80318	5.07101	4.80318	4.80318	4.80318	4.80318	4.80318	4.80318	4.80318	4.80318	4.80318	4.80318	4.80318	4.80318	4.80318	4.80318	4.80318	4.80318	5.24481	4.80318	4.80318	4.80318	4.80318	4.80318	4.80318	4.80318	4.80318
ENSG00000006695	7.39592	7.60692	7.73659	7.74365	7.5554	7.60688	7.21278	7.62382	7.25915	7.51141	7.56107	7.82527	7.68326	7.29993	7.17177	7.56536	7.20253	7.58758	7.39906	7.45055	7.82722	7.54396	7.53887	7.71695	7.46042	7.56422	7.64336	7.42993	7.74037	7.41409	7.31513	7.2161	7.49512	7.67991	7.85166	7.71252	7.51637	7.29616	7.39028	7.31214	7.62129	7.32686	7.41767	7.36188	7.47261	7.69016	7.78743	7.71227	7.3696
ENSG00000006704	8.33875	8.53041	8.39952	8.33982	8.56306	8.10292	8.61486	8.76593	8.07552	7.94945	8.00703	8.5484	8.11273	7.76517	8.01967	8.20689	8.03461	8.34556	7.97043	8.4889	7.80196	8.71251	8.06095	8.95208	8.50129	8.62176	8.55138	8.39145	8.37808	8.54331	7.75979	8.0402	8.78797	8.21335	8.54519	8.41778	8.04881	7.9516	8.29512	8.38167	8.80826	8.5886	8.2861	8.85337	8.48662	8.34602	8.66467	8.27822	8.41745
ENSG00000006712	9.81758	9.67193	9.82328	10.0903	9.78266	9.63851	10.045	9.44506	9.71527	9.6213	9.89335	9.65576	9.45469	9.75632	9.39358	10.1064	9.62708	10.153	9.57995	9.60095	9.9208	9.66893	9.77226	10.0295	10.5849	10.2596	9.94762	9.60466	9.96587	9.74299	9.34409	9.78882	9.6302	9.88106	9.8544	9.59971	9.49316	9.43751	9.82133	9.5775	9.76651	10.0426	10.0834	9.50429	9.60565	9.61699	9.57912	9.61268	9.60693
ENSG00000006715	9.48335	9.32497	9.14488	9.36676	9.25566	9.5802	9.55774	9.4545	9.57541	8.7994	9.52076	9.7072	9.78102	9.54741	9.46067	9.61041	9.64722	9.64166	9.24767	9.46135	9.26118	10.1672	9.69636	9.21423	9.14835	9.38995	9.03773	9.19978	9.59362	9.60854	9.75823	9.51089	9.33709	8.81274	8.93707	9.17202	9.41553	9.54421	9.45323	9.66152	9.38019	9.22858	9.37727	9.31211	9.30545	9.38812	9.09447	9.19541	9.47232
ENSG00000006740	7.89733	7.16411	7.30662	7.30633	7.60509	7.7127	7.93192	7.32707	7.9402	7.73919	7.47988	7.81826	7.10519	7.92309	7.52121	7.44704	8.8805	7.57738	7.65453	7.63082	7.58142	6.42884	7.16849	7.68286	8.03116	8.39777	7.38712	7.8367	7.70899	7.75814	7.76529	8.37157	8.49164	7.53034	7.14182	7.87839	7.72892	7.97885	8.24697	8.46677	8.35025	8.16503	8.60038	8.05723	9.08506	7.42696	7.67154	8.92618	7.65524
ENSG00000006744	9.47587	9.33301	9.73756	9.40846	9.48488	9.31726	9.6953	9.36226	9.58104	9.59869	9.49235	9.72024	9.52108	9.06604	9.4541	9.65379	9.80149	9.71869	9.54083	9.31412	9.50074	9.59032	9.46127	9.56479	9.53874	9.38294	9.69901	9.74437	9.45855	9.62542	9.32587	8.85502	9.93323	9.79061	9.82854	9.81397	9.58583	9.77077	9.49479	9.27001	9.38874	9.61857	9.44367	9.52333	9.43614	9.8078	9.98791	9.53405	9.23849
ENSG00000006747	6.33037	8.09597	6.3894	6.56776	7.79996	6.13343	6.30373	7.72775	6.06814	8.04722	5.89681	7.02237	7.26738	7.16564	6.94265	5.42664	7.49163	6.22026	7.24463	7.70142	5.59998	8.14794	6.97209	6.99898	6.56167	6.38029	6.95422	6.44143	7.66873	7.51404	7.05572	6.92495	5.48647	6.39297	7.44314	5.86858	6.88156	5.73735	5.91393	6.85696	7.68863	5.9094	5.90998	6.07075	5.48686	5.29576	5.19712	5.38533	7.39381
ENSG00000006756	9.28847	9.03071	10.3301	9.48839	9.27515	8.9462	9.07827	9.38875	8.86698	8.67483	9.25825	9.4474	9.11655	9.3945	9.20815	9.06686	8.86088	9.41907	9.08364	9.50078	9.13706	9.87899	9.29209	10.0255	10.5589	10.0262	10.2289	9.51064	9.21088	8.94505	8.96496	8.63581	9.34562	9.69952	9.8865	9.53424	9.27799	9.08471	8.85542	9.39708	8.89101	9.09171	9.15465	9.13856	9.26286	9.28719	9.466	9.31319	9.08759
ENSG00000006757	7.99432	7.81568	7.53831	7.77275	8.203	7.85005	7.75516	8.03422	7.82299	8.10667	7.79067	8.19262	8.04306	7.92309	8.1347	8.08434	7.38324	7.69506	7.83783	8.00913	7.99239	7.89563	8.23104	7.57525	7.65422	7.71595	7.68288	7.53742	7.92201	8.05413	7.78166	7.88085	7.26818	7.84176	8.14508	7.81438	7.81871	7.67907	7.59958	7.85699	7.83133	7.50818	8.03979	8.16277	7.8386	7.73616	7.68656	7.79983	7.47532
ENSG00000006788	5.39422	5.92918	4.80318	5.64014	6.30696	5.40026	5.34357	5.38272	5.27273	5.22871	5.15647	5.59689	5.52681	5.27441	5.20048	5.11672	5.14622	5.11698	5.41587	6.06508	5.40038	5.32892	5.33883	5.82076	6.24029	5.29297	5.38105	5.61206	5.96818	5.9697	5.60981	5.09948	6.47919	5.62764	6.75149	5.58421	5.15569	5.32757	5.91393	5.17156	5.90644	6.35821	5.49116	5.46227	5.70151	5.95893	6.0167	5.32457	5.50817
ENSG00000006831	10.0582	9.78167	9.55341	9.54763	9.86917	10.2053	9.93437	9.7787	10.1862	10.0068	9.70094	9.76228	10.1562	9.46686	9.84727	9.81742	9.61836	9.87165	9.57512	9.86034	9.78124	9.63868	10.2002	9.34226	9.12104	9.40619	9.68792	9.71371	9.57018	9.47148	9.85791	9.80418	9.80726	9.90006	9.47103	9.77166	9.46775	9.69318	9.50092	9.4262	9.75994	9.23154	9.81618	9.67771	9.81474	9.78243	9.83736	9.80648	10.3798
ENSG00000006837	6.72067	6.68842	6.36016	6.88195	7.10581	6.77275	6.93207	6.75461	6.90632	6.87922	6.73574	6.9578	6.56939	6.74373	6.72813	6.81319	7.04901	6.41174	6.74633	7.0353	6.62036	7.04905	6.4919	7.07665	7.04654	7.07165	6.9653	6.76459	6.92816	6.99697	6.76743	6.91005	6.58844	6.69317	6.94104	6.63109	6.79162	6.74569	6.66274	6.79503	6.84518	6.86885	6.97988	6.87507	6.64302	6.72786	6.9402	6.77541	6.90776
ENSG00000007001	5.00142	5.22336	5.46431	5.43083	5.25535	5.10331	5.24526	4.80318	5.07507	5.22871	5.15647	5.08689	5.2637	5.46671	4.80318	5.24573	5.14622	5.11698	4.80318	4.80318	5.18249	5.17596	5.33883	5.59775	5.47643	5.43352	5.17012	4.80318	5.37992	5.06437	5.04927	5.3146	5.33441	5.19593	4.80318	5.05288	5.54465	5.38868	5.41594	5.25375	5.34302	5.10557	5.29194	5.32592	5.34555	4.80318	5.19712	5.32457	5.50817
ENSG00000007038	5.146	5.10082	5.9069	4.80318	4.80318	5.10331	4.80318	5.82023	5.40761	4.80318	4.80318	4.80318	5.1295	5.88754	5.08455	5.11672	4.80318	5.56447	5.11125	4.80318	5.18249	5.89816	4.80318	5.94248	5.67917	4.80318	5.32073	4.80318	5.30347	4.80318	5.2284	4.80318	4.80318	5.19593	5.08846	4.80318	5.58383	5.25794	5.19246	5.48779	5.34302	4.80318	5.43219	5.13487	5.04687	5.05036	4.80318	4.80318	5.43497
ENSG00000007047	8.90935	8.77102	8.71227	8.97772	8.84161	9.09159	8.93722	8.73003	8.86698	9.13156	8.73715	8.72579	8.87709	8.24896	8.84228	8.91242	8.73175	9.11121	9.13715	8.65018	8.89306	8.63944	8.88481	8.77522	8.69942	8.71062	9.19835	8.93569	8.64308	8.68259	8.69594	8.35593	9.30828	9.30695	9.17494	9.29096	8.90351	8.66659	8.80002	8.80902	9.0068	9.01461	9.22929	8.89678	8.8322	9.04779	9.05514	8.93438	8.80027
ENSG00000007062	4.80318	5.22336	8.91607	6.98873	5.3246	5.40026	5.56307	7.26945	5.46435	6.86323	5.05331	5.49268	5.36602	8.82838	6.18657	5.72966	6.00767	6.02409	5.33477	5.29312	4.80318	7.974	5.97533	7.92323	6.18002	6.31508	6.45646	5.07595	6.2986	5.65807	5.44964	5.39271	5.33441	5.62764	5.49641	5.15587	7.68774	5.32757	5.77991	7.54051	5.72777	5.9819	5.80522	5.9036	5.28885	5.35324	4.80318	5.73212	6.35147
ENSG00000007080	9.85428	9.99243	9.6491	9.79635	10.1325	9.82385	9.97852	9.85425	9.74738	9.56642	10.0721	10.016	9.88546	9.36021	9.50371	10.0316	9.46145	9.92581	10.1501	10.0044	10.2582	9.63187	9.58727	10.1668	10.9825	10.607	10.0563	10.0445	9.80183	9.42014	8.88244	9.60816	9.94823	10.2039	11.0128	10.032	9.47287	9.36988	9.50295	8.94964	9.6971	10.3053	9.46588	9.41455	9.41432	9.61245	10.069	9.37869	9.52928
ENSG00000007129	5.08331	4.80318	5.67225	5.80311	4.80318	5.22688	4.80318	4.80318	4.80318	4.80318	5.23534	4.80318	5.1295	5.27441	5.08455	5.42664	4.80318	5.34458	5.41587	4.80318	5.07178	5.17596	5.33883	5.33657	5.16537	5.4926	5.06299	4.80318	5.09298	5.06437	5.04927	5.09948	4.80318	5.19593	5.2957	4.80318	5.54465	5.25794	5.27924	5.57744	5.34302	5.4047	5.08626	5.13487	5.04687	4.80318	4.80318	4.80318	4.80318
ENSG00000007168	11.145	11.1591	10.5471	10.65	11.0932	11.2914	11.2139	11.3407	11.216	11.4369	11.0291	11.074	11.3277	10.8912	11.1145	11.2273	11.0273	11.3311	11.0606	11.2652	11.2308	11.0223	11.2767	10.5627	10.3932	10.4737	10.8437	11.0898	10.9141	11.1235	11.0777	10.9177	11.4541	10.968	10.8597	11.2952	11.1796	11.4389	11.335	11.1813	11.1728	11.1818	11.1092	11.1989	11.3851	11.4443	11.3457	11.2949	11.2985
ENSG00000007171	5.4841	5.39535	5.2727	5.59347	5.3246	5.40026	5.24526	5.5481	5.76692	5.10461	5.35973	5.29302	5.45174	5.37906	5.28901	5.42664	5.69849	6.15886	5.33477	5.64393	5.26708	5.70413	5.72076	5.45463	5.42728	5.54669	5.25198	4.80318	5.86521	5.79641	5.53449	5.39271	5.71333	5.42135	5.37099	5.45899	5.92019	5.49409	5.81536	5.99418	5.6216	6.04936	5.49116	5.69908	5.78982	5.45247	5.63008	5.62106	5.68981
ENSG00000007174	5.67701	5.89274	7.70019	6.4554	5.8299	6.00762	6.09139	5.73942	6.04194	5.22871	5.35973	5.68788	5.76626	7.18124	6.28127	5.62328	5.48454	6.02409	6.35981	6.14656	5.7195	6.4634	6.55903	6.39606	5.89613	6.60993	6.87389	5.87131	6.22513	6.18258	5.79917	5.81079	6.03697	6.35208	5.73462	6.27914	6.26044	5.83558	5.97426	6.52712	5.49746	5.32504	5.84152	6.18011	5.76141	6.33421	6.0167	6.02353	6.97509
ENSG00000007202	10.3363	10.4393	10.7312	10.672	10.3159	10.5907	10.2342	10.3395	10.2287	10.1857	10.3231	10.4088	10.5001	10.1202	10.4411	10.3542	10.6553	10.7186	10.4795	10.6317	10.6276	9.83818	10.6604	10.3699	10.1841	10.0749	10.3291	10.4132	10.5766	10.5326	10.2162	10.1504	11.0767	10.348	10.4937	10.5936	10.4203	10.4889	10.5019	10.1083	10.4293	10.5945	10.255	10.4239	10.3158	10.8115	10.5654	10.2978	10.4262
ENSG00000007216	4.80318	4.80318	4.80318	4.80318	4.80318	4.80318	4.80318	4.80318	4.80318	4.80318	4.80318	4.80318	4.80318	4.80318	4.80318	4.80318	4.80318	4.80318	4.80318	4.80318	4.80318	4.80318	4.80318	4.80318	4.80318	4.80318	4.80318	4.80318	4.80318	4.80318	4.80318	4.80318	4.80318	4.80318	4.80318	4.80318	4.80318	4.80318	5.19246	4.80318	5.11606	4.80318	4.80318	4.80318	4.80318	4.80318	4.80318	5.17285	4.80318
ENSG00000007237	8.84764	8.75911	9.07459	9.27705	9.99448	10.3491	9.5628	8.7091	10.3732	10.3544	9.45646	9.08464	9.50691	9.70134	9.48235	10.1355	8.76909	9.21488	8.45157	9.17468	9.29284	9.16886	9.63756	9.43181	9.19492	8.72553	8.74788	9.17995	10.5232	10.6485	9.20341	8.50509	9.83578	9.96467	10.1652	9.8287	9.52143	9.21066	9.54509	9.24188	8.98814	9.89739	8.77822	9.19634	9.24585	8.93573	8.83383	9.24237	8.93913
ENSG00000007255	7.74702	8.05077	8.48361	8.28583	7.93287	7.56029	7.85888	7.58931	7.81006	7.3762	7.98295	8.10935	7.79177	7.74476	7.72029	8.13327	7.34027	7.49297	7.71834	7.50451	7.63274	7.0056	7.24728	8.36823	9.01127	9.23231	8.23854	7.82382	7.98204	8.06916	7.45257	7.57902	7.53631	7.96874	8.5871	7.59624	7.84563	7.55315	7.55217	7.90805	7.65055	8.02735	7.94712	7.92096	7.93245	7.33931	7.61764	7.63258	7.49775
ENSG00000007264	5.88245	5.10082	6.87095	6.2161	5.3246	5.86328	5.90752	6.5668	6.32006	5.78565	6.16838	5.20377	6.07015	6.66537	6.13592	6.0927	5.91583	6.12678	6.03778	5.49282	5.97376	8.32848	6.94834	7.49065	7.73574	7.08373	7.05072	6.28278	5.61355	5.57846	6.04478	6.50776	5.55032	6.56113	6.12666	6.27914	6.36448	5.73735	6.05825	6.15927	5.72777	6.35821	6.06217	5.85677	5.98941	5.29576	5.58394	5.86011	5.92297
ENSG00000007306	4.80318	4.80318	4.80318	4.80318	4.80318	4.80318	4.80318	4.80318	4.80318	4.80318	4.80318	4.80318	4.80318	4.80318	4.80318	4.80318	4.80318	4.80318	4.80318	4.80318	4.80318	4.80318	4.80318	4.80318	4.80318	4.80318	4.80318	4.80318	4.80318	4.80318	4.80318	4.80318	4.80318	4.80318	4.80318	4.80318	4.80318	4.80318	5.07886	4.80318	4.80318	4.80318	4.80318	4.80318	4.80318	4.80318	4.80318	4.80318	5.12096
ENSG00000007312	7.28452	6.09321	5.54077	6.68691	5.86017	6.52763	7.35188	5.94039	6.95594	6.30377	7.59354	6.29262	6.49562	7.04241	6.71245	7.14656	6.74486	6.9021	7.08443	5.87891	7.21548	7.38712	6.74077	7.16016	7.33602	8.00841	6.7755	7.28488	5.90081	5.65807	7.0087	7.3624	7.08311	6.75426	6.01295	6.98674	6.66941	7.1664	6.93137	6.06823	6.5714	7.94949	7.19468	6.64265	6.95191	6.8964	6.77427	6.83871	6.57379
ENSG00000007314	5.97729	5.3169	5.13591	5.29088	4.80318	5.32118	5.24526	4.80318	5.40761	5.97836	5.4121	5.20377	5.36602	5.03958	5.36329	5.34415	5.56324	5.56447	5.84932	4.80318	4.80318	6.78986	5.45738	5.82076	5.16537	5.29297	5.06299	5.27423	5.09298	5.17205	5.64471	5.09948	6.22426	5.35693	5.55079	5.35878	5.23439	5.38868	5.88225	5.32275	5.34302	5.83075	5.29194	5.27124	5.44344	5.88449	6.43695	5.25532	5.79074
ENSG00000007341	7.65765	7.6425	7.76705	7.8153	7.67975	8.01675	7.94765	7.2472	7.92831	7.88281	7.74538	7.53027	7.37417	7.57551	7.94587	7.87789	7.91493	7.75937	7.62625	7.58167	7.62552	7.71129	7.69916	7.99683	8.08916	8.22435	7.65666	7.63712	7.56708	7.70748	7.70928	7.79773	7.93112	7.73118	7.39574	8.04535	7.65756	7.61754	7.71859	7.91915	7.86484	8.09459	7.77042	7.7849	8.09048	7.67842	7.65635	7.88222	7.91689
ENSG00000007350	5.08331	5.10082	5.2727	5.08564	4.80318	4.80318	4.80318	4.80318	5.07507	4.80318	4.80318	5.08689	5.90876	5.21173	4.80318	5.24573	5.14622	5.24609	5.11125	4.80318	4.80318	5.17596	4.80318	5.3987	4.80318	4.80318	4.80318	5.18836	5.21234	5.06437	5.04927	4.80318	5.11103	4.80318	4.80318	5.05288	5.05275	4.80318	5.35206	5.06402	4.80318	4.80318	5.36666	4.80318	4.80318	5.05036	5.08217	4.80318	5.12096
ENSG00000007372	4.80318	4.80318	5.13591	5.59347	4.80318	4.80318	4.80318	4.80318	4.80318	4.80318	4.80318	4.80318	4.80318	4.80318	5.20048	4.80318	5.3946	5.24609	4.80318	4.80318	4.80318	5.17596	5.85707	5.18141	4.80318	5.08686	5.06299	4.80318	5.21234	5.06437	4.80318	4.80318	4.80318	4.80318	5.08846	4.80318	5.35851	5.175	5.35206	5.32275	5.24481	5.59473	5.29194	5.03797	5.04687	5.05036	5.08217	5.53663	6.10911
ENSG00000007376	8.00036	8.2748	8.22931	8.29082	8.08927	7.11633	7.39912	7.9603	7.37959	7.46097	7.80177	8.09787	8.0271	8.06504	7.71285	7.54459	7.62796	7.60775	7.58763	7.85345	8.25566	8.05853	7.40936	8.75271	9.18177	8.81533	8.55489	8.18686	7.88052	7.89994	7.41772	7.42495	8.24504	8.5604	9.15007	8.39263	7.91328	8.03182	8.01321	7.67849	7.83978	8.09459	7.95349	7.99499	7.78125	7.74181	8.30009	8.0183	6.90776
ENSG00000007384	8.71196	8.57192	9.08655	8.98694	8.60829	9.01905	8.75883	8.62778	9.30931	8.1575	8.56749	8.37924	8.62146	9.32509	9.37515	8.9243	8.46509	9.05462	9.50061	8.88744	9.02564	9.96003	8.89076	9.61898	8.83185	9.01337	9.77281	9.66824	8.69935	8.86755	8.74076	8.51918	9.80726	9.66104	9.26263	9.64277	9.16439	9.19695	9.25947	8.63983	8.7159	9.7462	8.7312	8.55806	8.4137	9.31729	9.42475	8.62178	9.38389
ENSG00000007392	10.4502	10.1309	10.8338	10.2642	10.3366	10.2448	10.7415	10.6121	10.9381	10.232	9.24628	10.3393	9.26553	10.7134	10.5507	10.1406	9.73317	10.7118	11.1157	10.8508	10.9285	11.6127	10.2002	11.6549	11.8143	11.9055	11.6347	11.2002	10.1263	10.0245	9.7677	10.9508	11.1037	10.9598	10.7391	11.2497	10.9324	10.7819	10.4876	10.8215	11.3421	11.1137	11.0612	10.7716	10.968	10.6237	11.3446	10.9618	11.0153
ENSG00000007402	7.32921	7.13894	6.86116	7.31639	7.92735	7.03503	7.04255	7.32707	7.04987	7.17633	6.5228	8.29653	6.41697	7.33498	6.63097	6.67969	6.67426	6.79637	6.19616	7.30555	6.48976	6.15219	6.71227	7.31304	7.59484	7.85959	6.90893	6.87355	7.22997	8.37294	6.83486	6.92495	7.49512	7.32443	7.33658	7.05509	7.05415	6.83647	7.17512	7.72371	8.5319	7.1175	7.54268	7.7849	7.8386	6.71579	6.88723	7.58389	6.68158
ENSG00000007516	6.38295	5.39535	6.89029	6.49404	5.25535	5.46958	6.02191	5.42846	6.09368	5.40282	5.87033	5.36791	5.76626	7.36915	6.23495	5.72966	5.56324	6.09368	5.66339	5.49282	6.02776	6.19621	5.64309	6.76133	6.18002	7.40327	6.55206	6.58112	5.09298	5.32345	6.1672	5.92433	6.47919	5.98421	5.49641	6.26111	6.22348	6.00474	6.23103	7.08888	5.77601	6.51809	6.97988	6.46822	6.57886	5.77467	5.98761	6.28753	6.07455
ENSG00000007520	9.16359	9.15694	8.70969	9.14892	9.06726	9.00545	9.00948	9.20338	8.85459	9.08018	9.36723	9.10754	9.33461	9.06198	8.75925	9.45557	8.75321	9.08672	9.22931	9.23053	9.43742	8.75084	9.20417	9.4012	9.91194	9.77812	9.35888	9.63407	9.00671	8.95311	8.60184	9.04509	9.44687	9.36515	9.98498	9.52112	9.00845	9.25326	9.08257	8.57171	8.79112	9.52752	8.88447	8.85104	9.02201	9.51036	9.58307	8.95871	8.7735
ENSG00000007541	9.25138	9.07616	9.74511	9.37613	8.98279	8.85815	9.07118	8.89654	8.93621	8.65297	9.04217	8.92612	8.79996	9.10997	9.0427	9.16018	8.76909	9.28417	9.26579	8.82653	9.29731	8.59796	9.12571	10.3561	10.6712	10.8448	10.0697	10.0636	8.90459	8.6332	8.52375	8.84389	10.3107	9.65359	9.48656	9.76053	9.54592	9.38003	9.51512	9.29339	9.64811	10.0443	9.31256	9.40194	9.55594	9.40748	9.80391	9.52685	9.25145
ENSG00000007545	8.29298	7.83875	8.46229	8.01664	7.8593	8.08349	7.97091	8.00425	8.14886	8.57604	7.83454	7.9134	7.46121	8.48664	7.92038	8.01883	8.32124	8.47569	8.5087	8.14931	8.07349	8.82455	8.1831	8.97446	8.37158	8.83607	8.87654	8.736	7.76346	7.81897	7.89622	8.31336	8.71505	8.54026	8.07577	8.54704	8.7765	8.55958	8.27125	8.73317	8.73843	8.53183	8.83061	8.59188	8.37928	8.49236	8.37994	8.64866	7.87513
ENSG00000007866	10.526	11.016	9.32211	10.315	11.101	11.3177	10.7381	10.6282	10.9835	10.7288	10.5401	10.6948	10.8887	9.25394	11.1241	11.0249	10.42	11.1957	11.0572	10.8406	11.0798	10.0134	10.3325	10.4517	10.2327	10.3487	10.9422	11.3095	10.4998	10.6682	10.0816	10.0412	11.4917	11.4375	11.4996	11.6928	10.6347	10.962	10.6562	10.0891	10.8417	10.9063	10.7948	10.8386	10.7377	11.516	11.5942	10.7869	11.4252
ENSG00000007908	7.58664	5.77368	5.2727	6.81043	5.58015	5.82337	5.67737	5.27742	5.86801	5.53502	5.97202	5.20377	5.45174	8.69292	6.10964	8.28925	8.37082	10.1697	6.81794	6.42226	8.28763	6.9376	8.76681	7.17024	7.09611	4.80318	5.25198	5.27423	6.82523	5.88715	9.78113	7.64137	9.54145	6.01323	5.2957	5.2346	5.99333	6.03024	6.86597	7.09897	5.86504	7.61393	8.55536	5.46227	6.59197	9.5678	5.71468	6.2478	11.0756
ENSG00000007923	7.96067	7.95579	8.8614	8.49483	7.75687	7.78709	7.68148	8.02146	7.51455	8.46489	8.026	8.00865	7.85667	7.82953	8.00158	7.8861	8.22429	8.07911	8.39204	7.79031	7.7827	8.00629	8.23104	7.76982	7.13448	7.36478	7.8766	8.08311	8.13064	8.30709	8.15576	7.14281	9.00127	7.73836	7.6977	8.32585	8.19759	8.09287	8.20724	8.40539	8.38505	7.99954	8.09835	8.49089	8.22485	8.45207	8.2257	8.10873	7.95745
ENSG00000007933	6.82497	5.63495	5.32754	5.64014	5.06495	5.53192	5.24526	4.80318	5.40761	6.42475	6.36765	5.54677	6.33261	5.37906	5.48707	5.56387	5.91583	5.73039	5.71394	4.80318	5.64193	5.44533	5.45738	5.18141	5.67917	5.43352	6.01495	5.76993	5.82815	5.91548	7.01824	5.68007	6.07063	5.19593	5.2957	5.54501	5.15569	6.00474	6.11059	5.43784	5.6216	6.01621	5.43219	5.03797	5.70151	6.35078	6.04496	5.62106	5.63413
ENSG00000007944	10.2406	8.72276	10.7261	10.0099	9.21812	10.1229	10.6905	9.1827	10.4985	9.56875	10.3126	10.4042	9.96222	10.6714	9.81688	9.94702	9.35698	9.06897	8.86707	9.002	9.01482	8.91728	8.87284	10.0742	10.6161	11.2939	9.18488	8.90277	10.6935	10.3045	10.8057	9.73176	8.54715	8.77538	8.61167	8.45642	9.64446	8.919	9.8552	10.7413	9.33959	9.26375	10.2215	9.65266	9.30727	9.14546	8.55589	9.46602	9.20223
ENSG00000007952	5.58708	5.77368	5.64151	5.59347	6.11915	6.07247	5.42598	5.58361	5.76692	6.01257	5.92256	5.68788	5.52681	5.61237	5.72225	5.42664	5.48454	5.62393	5.9668	5.76961	5.94559	5.62779	5.91807	5.82076	5.77898	6.03605	5.90988	5.8388	5.61355	5.76394	5.49347	6.11745	5.33441	6.06884	5.73462	5.58421	5.84085	5.77137	5.47344	5.65695	5.72777	5.32504	5.72766	5.53851	5.63673	5.64836	5.58394	5.69682	5.92297
ENSG00000007968	5.19873	5.39535	7.72629	6.35283	5.62111	5.40026	4.80318	6.04699	4.80318	4.80318	5.05331	5.20377	5.45174	5.57874	5.48707	4.80318	5.91583	5.11698	5.23803	5.49282	5.18249	6.10625	5.45738	5.26576	5.37363	5.20373	5.65368	4.80318	5.82815	5.73017	5.60981	5.22148	5.55032	5.35693	5.49641	5.05288	5.35851	5.06646	5.41594	5.32275	5.11606	5.4047	5.20288	5.13487	4.80318	4.80318	5.19712	5.17285	5.79074
ENSG00000008018	10.6658	10.8052	10.5297	10.6432	10.6954	10.6221	11.0812	10.8497	10.6598	10.4783	10.9218	10.9244	11.0141	10.4514	10.8694	10.8497	10.6793	10.7545	11.1679	10.7122	10.9849	11.2724	10.8761	11.1498	11.3561	11.1678	10.8119	10.8889	10.7961	10.6402	10.7037	10.8249	10.5184	10.756	11.0698	10.755	10.5614	10.6765	10.5539	10.3713	10.5124	11.0073	10.527	10.3097	10.3524	10.5079	10.731	10.4765	10.876
ENSG00000008056	5.77658	5.52595	6.14885	5.97132	5.91785	5.58895	5.86609	5.33281	5.86801	6.70958	5.54626	5.76942	6.24147	5.76128	5.79939	5.4989	6.00767	6.02409	6.07146	5.29312	5.7195	5.83815	5.64309	5.67924	6.22057	6.06471	6.10991	5.76993	6.11872	6.11641	5.53449	5.85024	6.10321	5.82408	5.88438	5.75416	5.92019	5.89545	5.52609	5.79512	5.34302	5.83075	5.72766	5.63895	5.39663	5.57651	5.5346	5.32457	6.43034
ENSG00000008083	7.91663	8.10231	9.19174	8.05249	8.42587	8.03711	8.07468	8.3917	8.20393	8.29422	7.91836	8.25071	7.82922	7.92309	8.36839	8.02626	8.43214	8.22827	8.44093	8.26152	7.87643	9.21975	8.37441	8.49793	8.95047	8.98582	8.84545	8.36522	8.19947	7.96043	8.14323	8.56517	8.74553	8.61533	8.25876	8.39625	8.31703	8.20758	8.24697	8.22594	8.32059	8.25576	8.20334	8.43603	8.46054	8.26679	8.53965	8.49782	8.67086
ENSG00000008086	8.03309	8.42355	7.79194	8.27074	8.85896	8.68543	8.12384	7.91493	9.019	8.31671	7.3483	8.32136	7.4369	8.05271	8.45912	8.09849	8.38468	8.05021	7.36495	8.50197	7.80196	7.3014	8.72076	7.392	7.62814	7.43144	7.71498	7.47227	8.25437	8.67285	8.01138	7.91706	8.2141	8.53619	8.39269	8.03606	7.81326	8.03701	7.92376	8.0307	7.96082	7.68605	7.68066	8.2645	8.10324	8.47571	8.05835	8.12325	8.55503
ENSG00000008118	5.56275	5.73004	5.75788	5.94003	6.93402	6.19105	5.82267	6.02657	6.49083	5.53502	5.75574	6.29262	5.90876	5.88754	5.96703	5.86719	6.43419	5.77876	5.66339	6.06508	6.10365	5.70413	5.97533	6.1242	6.07129	5.80728	5.8225	5.76993	6.59029	6.91847	5.60981	6.17447	4.80318	6.78374	6.34514	6.33155	5.96957	5.4437	6.35997	5.94151	5.6216	5.9094	6.00411	6.23084	6.19233	5.29576	5.35859	6.28753	5.79074
ENSG00000008128	7.66149	7.54236	7.66281	7.23371	7.67975	7.33418	7.77299	7.10533	7.72298	7.15074	7.27741	7.66219	7.41215	7.73444	7.41439	7.48033	7.846	7.82085	8.31832	7.42276	7.90633	8.73817	7.9504	7.76982	8.19409	8.84633	8.37998	8.25521	7.88052	7.53611	7.2368	7.48477	8.25723	8.06266	8.08167	8.16089	7.94344	7.9516	7.78812	7.75514	7.94527	8.03422	7.85475	7.78982	7.80238	7.7586	8.1418	7.82981	7.87513
ENSG00000008130	9.12034	8.68547	9.23533	8.76552	8.61513	8.9674	8.92153	8.98615	8.61469	8.91031	9.18699	8.64181	9.06711	8.5779	8.82538	9.01227	8.90465	8.88639	8.75587	8.54049	8.66616	8.81253	8.96029	8.61681	7.89665	8.29627	8.87375	9.07111	8.69144	8.85899	9.00679	8.37674	9.93323	8.69759	8.5663	9.13367	8.79847	9.24217	8.85862	8.57171	8.60247	9.03852	8.71269	8.90576	8.63094	9.36849	9.27398	8.60472	8.6116
ENSG00000008196	4.80318	4.80318	5.32754	5.59347	4.80318	4.80318	4.80318	4.80318	5.34458	5.10461	5.15647	4.80318	4.80318	5.03958	5.36329	5.4989	6.13121	5.11698	4.80318	5.76961	4.80318	4.80318	5.72076	5.07101	4.80318	4.80318	5.17012	4.80318	5.09298	5.38408	5.40239	5.3146	4.80318	5.08132	4.80318	4.80318	5.41077	5.175	5.07886	5.61826	5.24481	5.94634	5.29194	4.80318	5.14741	4.80318	4.80318	5.76596	6.45549
ENSG00000008197	4.80318	4.80318	5.2727	5.64014	4.80318	4.80318	4.80318	4.80318	4.80318	4.80318	4.80318	4.80318	4.80318	4.80318	5.36329	4.80318	5.63392	4.80318	4.80318	5.29312	4.80318	4.80318	5.18303	4.80318	4.80318	5.20373	5.17012	4.80318	5.21234	5.17205	5.29359	5.39271	4.80318	5.19593	4.80318	4.80318	5.41077	5.06646	4.80318	5.38331	5.11606	5.64792	5.29194	5.03797	4.80318	5.05036	5.19712	5.25532	5.50817
ENSG00000008226	5.51137	5.3169	7.03551	5.90767	5.38536	5.40026	5.42598	5.82023	5.46435	5.53502	5.4121	5.43358	5.1295	6.87749	6.48816	5.4989	5.75821	5.24609	6.10405	5.29312	5.55544	8.46574	6.02939	7.05492	6.13787	6.69408	8.29008	5.93306	5.37992	5.38408	5.53449	5.5791	6.19526	6.01323	5.49641	5.86858	6.14554	5.97857	5.77991	6.39384	5.49746	6.17217	6.06217	6.61921	6.07545	5.68186	5.75383	5.9721	6.40465
ENSG00000008256	9.53362	9.34896	9.02988	9.56001	9.34237	9.5664	9.37145	8.88027	9.19129	9.41412	9.5191	9.35958	9.50691	9.43113	9.34232	9.07043	9.52193	9.01437	8.7212	9.002	9.09404	8.50371	8.92014	8.59163	8.36769	8.85989	8.91245	9.23623	9.53979	9.78716	9.62008	9.16011	9.63484	8.95922	8.93707	9.34228	8.99426	9.35966	9.76644	9.40099	9.37446	9.33161	9.16827	9.17425	9.2151	9.33027	9.111	9.08194	8.94314
ENSG00000008277	7.85458	8.65148	7.4528	8.05249	8.6752	8.30622	8.2173	7.81954	8.53526	8.60822	8.46757	9.01061	7.4732	8.45591	8.43698	8.16721	10.2138	7.72298	7.15353	8.97421	7.66827	6.6226	6.8995	6.91643	7.28628	7.53867	8.0266	7.7232	8.57164	8.69227	7.41065	9.00904	7.19197	7.45341	7.63427	7.85208	7.88765	8.60543	8.08639	8.35349	8.18876	7.52802	7.55964	7.72963	7.98865	8.22745	7.46854	7.91051	8.58102
ENSG00000008282	11.3194	11.1859	9.93531	10.7205	10.9533	11.4202	11.7822	10.5231	11.4934	10.1269	11.5741	11.1943	11.5119	11.0215	11.4128	11.5373	11.0895	11.0327	10.5781	11.0933	11.0544	9.52933	10.8072	9.77188	9.79317	9.80284	10.0023	10.5055	10.6776	10.7657	11.3775	11.2024	10.0156	10.5247	10.2059	10.4375	10.4465	10.5796	11.0665	10.6725	9.8514	10.6585	10.6512	10.5865	10.6763	10.6912	10.6478	10.7922	10.6082
ENSG00000008283	8.45914	7.8079	9.78717	8.4905	7.63953	7.82677	8.00135	8.65266	7.64479	6.46981	8.38956	7.44092	8.52873	8.48968	8.31104	8.01883	8.30675	8.56478	8.45157	7.53071	8.21346	9.81433	9.4167	8.85887	8.73595	8.41169	8.71068	8.51577	7.80851	8.03894	8.64377	8.47166	8.88497	8.45672	8.30482	8.38537	8.37318	8.20298	8.5422	7.98924	7.89757	8.72559	8.17646	8.2715	8.31514	8.47236	8.54372	8.29965	8.04276
ENSG00000008294	10.7151	10.636	10.3681	10.4825	10.4729	10.6507	10.8205	10.6482	10.7716	10.8704	10.6477	10.7154	10.8124	10.6228	10.7866	10.6489	11.0339	10.7611	10.3328	10.6138	10.1867	10.2868	10.8625	9.68142	9.39428	9.67474	9.75926	10.169	10.5808	10.7876	11.0998	10.9035	10.4344	9.84065	9.55967	10.1096	10.4439	10.7804	10.545	10.6669	10.1533	10.0443	10.3439	10.5527	10.5915	10.7371	10.3861	10.6888	10.9423
ENSG00000008300	6.21723	6.40613	6.89986	6.85382	5.99822	6.27207	6.09139	6.35955	5.83559	5.94289	5.78584	6.11985	6.33261	5.91079	6.13592	5.86719	6.54681	6.43665	6.85229	6.64479	6.07897	6.56141	6.1295	6.53595	6.437	6.40123	6.13233	6.28278	6.14634	6.63488	6.22346	5.85024	7.09722	6.37271	6.54691	6.54885	6.36448	6.37129	6.25359	6.33964	6.12316	6.60064	6.41866	6.10849	6.24629	6.7036	6.49393	6.4165	6.48011
ENSG00000008311	8.42162	7.55177	7.88728	8.14939	7.69943	8.67257	8.53962	7.85367	9.04647	7.65251	7.1854	7.73123	7.2812	9.15069	8.86231	8.02626	8.85097	8.80715	7.97043	8.18229	7.66124	9.29932	8.76032	8.26711	7.77774	8.00226	7.93203	7.91768	7.72477	7.72032	8.3821	7.92419	8.71065	8.23363	7.32647	8.45295	8.5843	8.61581	8.50593	9.47904	8.39077	8.06808	8.87785	9.37799	9.04407	9.17659	8.55184	8.99576	9.57379
ENSG00000008323	5.19873	5.10082	6.16665	5.29088	5.06495	5.10331	4.80318	5.61744	5.56447	4.80318	5.35973	4.80318	5.1295	5.70503	5.08455	5.4989	5.14622	5.49946	4.80318	4.80318	5.18249	5.44533	5.55648	5.6396	5.42728	5.20373	5.57446	5.46646	4.80318	5.38408	5.29359	4.80318	5.76087	5.08132	5.08846	5.30073	5.69012	5.32757	5.52609	5.48779	5.34302	5.64792	5.29194	5.32592	5.94339	5.49649	5.19712	5.79849	5.83702
ENSG00000008324	7.17413	7.52335	8.18524	7.69121	7.56978	6.96324	7.41068	7.66853	7.70909	7.3762	7.37865	7.60601	7.3351	8.07726	7.52975	7.29259	7.21855	7.14813	7.34172	7.50451	7.47267	8.31998	7.55423	7.90568	7.96034	7.56422	7.85954	7.42131	7.93557	7.69452	7.52626	7.8055	6.79922	7.522	7.72076	7.05509	7.48907	7.17609	7.00573	7.21439	7.09977	7.3154	7.41767	7.01237	7.43211	7.01697	7.12166	7.25778	7.29427
ENSG00000008382	7.8276	7.68573	8.49266	8.05249	7.5981	7.60688	7.56305	7.39581	7.68088	7.21383	7.92343	7.76815	7.23931	7.46681	7.51262	7.8861	7.65137	7.92832	7.56791	7.53071	7.91811	7.89563	7.40936	8.47843	8.66825	8.62574	8.1805	8.09383	7.77864	7.55783	7.41065	7.49449	8.28725	8.07397	8.5151	7.96434	7.82413	7.81894	7.77449	7.58337	7.71652	8.2962	7.60117	7.6774	7.80761	7.7586	7.9818	7.7315	7.78768
ENSG00000008394	7.00492	5.73004	9.14297	8.0932	5.44008	7.1294	8.01632	8.24989	8.30803	5.22871	7.3483	5.94483	7.98639	9.4806	6.46905	7.85296	9.9708	7.67613	7.75354	6.53866	7.62552	11.1239	10.4006	8.41416	7.17177	5.80728	7.83063	6.92474	7.55826	7.27128	8.1805	6.75072	8.02714	6.43247	5.2957	6.72057	7.65145	7.36508	7.37207	6.24311	5.77601	7.52802	6.28955	6.10849	6.17373	7.90135	7.56155	6.2478	7.03912
ENSG00000008405	8.96393	9.16598	8.62734	8.63462	9.21364	9.62304	9.69068	9.09485	9.43091	9.38269	9.21592	9.24296	9.19297	8.38913	9.11675	9.07399	9.37435	8.95761	8.98127	9.01115	8.82652	8.36199	9.22783	7.90568	7.35221	7.731	8.48307	8.78613	8.96149	9.05398	9.18936	9.09284	9.07501	8.79248	8.4115	8.84004	8.25857	8.84461	8.94224	8.82079	9.0068	9.17723	8.53018	8.6731	8.45724	9.20304	8.86018	8.47545	10.2012
ENSG00000008438	5.00142	4.80318	5.03871	5.08564	4.80318	4.80318	4.80318	5.33281	4.80318	4.80318	4.80318	4.80318	4.80318	5.13713	4.80318	5.11672	5.3946	4.80318	4.80318	4.80318	5.07178	4.80318	4.80318	5.18141	5.16537	4.80318	5.38105	4.80318	4.80318	5.06437	4.80318	4.80318	5.11103	4.80318	4.80318	5.05288	4.80318	5.06646	5.07886	4.80318	4.80318	4.80318	4.80318	4.80318	4.80318	4.80318	5.35859	4.80318	4.80318
ENSG00000008441	11.3212	11.0754	8.8142	10.9834	11.2903	11.5502	11.0374	10.7019	11.0171	12.3734	11.4603	11.0631	11.4592	10.8174	11.1568	11.1605	10.9884	11.2988	11.0511	10.7344	11.1194	7.40364	10.7249	11.084	11.8611	11.6095	10.903	11.3658	11.0161	11.2626	11.0547	10.7964	12.4713	11.4047	11.319	11.6445	10.9739	11.1032	11.9456	10.6677	11.2045	12.1807	11.1893	11.3147	11.8087	11.7832	11.6213	11.7364	10.716
ENSG00000008513	9.65211	10.0406	8.91383	9.59452	10.4541	9.19993	9.11664	10.2798	9.0627	9.80434	8.72567	9.28875	9.18586	9.40735	8.58925	8.86799	9.52815	9.04738	8.00716	9.67175	8.56574	10.6656	10.1417	10.3119	9.7344	9.46937	9.51945	8.97653	9.92448	9.97923	8.98137	8.6315	9.91426	9.08102	9.82157	9.02379	9.30887	8.58445	9.09615	8.61636	9.74227	8.77528	8.72012	9.8088	8.87961	9.18886	9.04943	8.92618	8.97478
ENSG00000008516	5.93106	5.8548	6.95582	6.30908	5.91785	6.00762	6.18757	6.067	6.09368	5.69487	5.62273	5.59689	5.65593	6.51826	5.90359	6.12577	5.91583	5.77876	6.52515	6.22219	6.21899	7.3014	5.72076	7.8394	7.53983	7.2635	7.60954	7.06727	6.22513	5.76394	5.90528	5.85024	6.9645	6.48932	6.4703	6.75703	6.42892	6.37129	6.43847	6.39384	6.40748	6.65908	6.41866	6.21419	6.2286	6.17286	6.66643	6.32589	6.20643
ENSG00000008517	7.26929	7.10027	8.97518	7.35591	7.12579	7.48231	7.26503	7.72247	7.31607	6.79723	7.83993	6.90373	8.83223	7.90028	7.39574	7.20151	7.28078	7.14813	8.132	7.74658	7.61098	9.71797	7.26627	8.60248	8.22883	8.23485	7.9536	7.70217	7.35867	6.88332	7.8659	7.45519	7.38636	7.5953	8.25876	7.3676	8.20174	7.26939	7.43477	7.4113	6.59309	8.23808	7.04313	6.78508	7.19311	7.20459	7.29131	7.16477	7.81449
ENSG00000008710	10.6191	10.9357	9.81971	10.3687	10.3611	10.6076	10.1377	10.4575	10.3742	11.035	9.98969	10.0069	10.3125	10.7864	10.5951	10.2762	10.4579	10.8766	10.9335	10.2707	10.2753	9.50717	10.6725	11.0015	9.87161	10.4869	10.787	11.0872	9.73253	10.4134	9.95113	9.72975	12.6854	11.0708	10.4333	11.2875	10.743	11.1555	11.2369	11.1819	11.1512	11.7014	10.9949	11.352	11.4664	11.5393	11.3382	11.3626	10.5854
ENSG00000008735	7.33894	7.80008	6.49953	7.11103	7.79996	6.58868	6.50547	7.49907	6.60847	6.87922	6.41639	7.78985	5.52681	6.95337	6.50696	6.43545	5.86632	6.701	5.9668	7.55643	6.28271	6.19621	7.42623	7.13977	7.31964	7.78961	7.14064	6.58112	7.20727	7.31486	5.71008	7.01093	7.16558	7.19258	8.38795	7.50384	7.18968	6.87348	6.78284	7.8685	8.7159	6.81957	7.60933	8.00766	7.86392	7.01697	7.69402	7.89926	6.10911
ENSG00000008838	8.93143	9.27297	10.292	9.56616	9.32378	9.35522	8.857	9.05815	9.0519	9.52144	9.1054	9.07885	8.79529	9.41054	8.99818	9.03436	9.22911	9.58042	9.25675	9.17468	9.11444	9.08648	9.25111	10.1595	9.92119	10.2024	10.1154	9.95708	8.96804	9.1806	8.71852	8.49086	10.0263	9.78721	9.76452	9.9327	9.46261	9.39811	9.43627	9.55834	10.0919	10.0477	9.64584	9.68163	9.72357	9.46068	9.80222	9.74887	9.66132
ENSG00000008853	8.82421	8.48283	8.31356	8.94971	8.55952	8.82756	8.60505	8.32774	8.34407	8.60822	9.26815	8.41195	8.81849	8.54034	8.82877	8.78784	8.72633	9.18884	8.67663	8.62652	9.12705	8.41879	8.86681	8.9322	8.43234	8.89655	8.89599	9.07111	8.80564	8.6332	8.92914	8.56517	9.36533	8.77193	8.84698	8.68045	8.93605	8.8029	9.1096	9.08013	8.68373	9.45588	8.85105	8.82525	8.66271	8.90876	8.81711	8.57348	8.51243
ENSG00000008869	8.70465	8.4185	8.63007	8.49914	8.20754	8.62438	8.47104	8.19426	8.91847	8.83086	8.45021	8.65745	8.64243	8.83792	8.91438	8.36124	8.79518	8.66292	8.38094	8.70766	8.33647	8.97233	8.60232	7.92903	7.75389	7.97108	8.22094	8.30669	8.6835	8.62311	8.84447	8.50509	9.02273	8.27821	7.8022	8.40346	8.63407	8.81494	8.88391	9.06538	8.67908	8.29049	9.01087	8.97774	9.16569	8.97406	8.43373	9.20221	8.91078
ENSG00000008952	12.1484	11.8473	11.2304	11.6493	11.9499	11.9976	12.3797	12.2343	12.0419	12.3614	12.2115	12.0358	12.0865	12.1354	12.0006	12.3411	11.5776	11.907	12.1967	11.8884	12.2687	12.8267	12.2211	12.4308	13.7305	13.492	12.1525	11.8078	12.3039	11.5796	12.005	12.4538	10.2606	12.2028	12.005	11.7268	11.9763	11.5485	11.8609	11.7569	12.3139	11.038	12.2068	11.9257	12.1188	11.6195	11.8773	12.093	11.6916
ENSG00000008988	13.4683	13.455	13.1593	13.6076	13.5638	13.4043	13.6684	13.5757	13.7289	13.4216	13.6383	13.7702	13.0996	13.7537	13.6022	13.8899	13.3831	13.3821	13.0081	13.3312	13.6373	13.8544	13.3063	14.0632	14.6475	14.5583	13.5922	13.144	13.5864	13.3537	13.1524	13.8578	12.8008	13.6696	14.2296	13.2932	13.4125	12.9522	13.1086	13.4652	13.4507	13.5301	13.9015	13.3745	13.6554	12.833	13.1026	13.7209	13.2327
ENSG00000009307	13.1891	13.1853	12.1615	12.613	12.8147	13.2523	13.3343	12.9899	12.9912	13.4039	13.4357	13.209	13.6287	12.7732	13.2074	13.373	13.0122	13.0847	12.9035	13.1236	13.0153	11.804	12.8564	12.13	12.2251	12.2988	11.9581	12.5059	13.0905	13.0725	13.2307	12.8548	12.2453	12.3951	12.448	12.5303	12.4868	12.6402	12.9363	12.7651	12.7957	12.5512	12.8363	12.9797	12.7949	12.893	12.6192	12.9188	12.8433
ENSG00000009335	9.8551	9.93026	9.70696	9.80678	9.64146	9.86762	9.77149	9.7787	9.58479	10.0673	9.75397	9.78018	10.2218	9.36351	9.64305	9.66325	9.89105	9.80257	9.59196	9.76644	9.46149	9.22429	10.0962	8.63099	7.89665	8.14857	9.02266	9.38863	9.85744	9.98185	9.9187	9.16607	9.66013	9.34215	9.29828	9.42921	9.60461	9.55678	9.6481	9.50111	9.50866	9.04864	9.41428	9.6593	9.48204	10.0927	9.63537	9.54657	9.94253
ENSG00000009413	11.6425	12.0084	10.2555	10.0674	11.6036	11.944	11.2844	11.7772	12.3631	10.6908	10.0631	11.6138	10.2846	11.3577	12.0236	11.6815	10.8138	11.8909	9.88916	11.4906	10.6712	11.1983	12.2427	10.3529	9.99563	10.0922	10.9666	10.4744	10.8034	11.0574	10.3292	9.96648	10.7858	11.7459	10.4067	11.3458	12.0276	11.2541	10.0995	10.8774	11.4364	8.92582	11.2359	11.6563	11.1061	12.051	11.4644	11.2933	12.1284
ENSG00000009694	7.94196	9.2248	5.37697	7.07551	9.46806	7.47225	7.11614	9.20897	8.945	9.08995	6.16838	8.83976	6.41697	7.09308	7.87464	7.53409	8.22429	7.47103	7.41025	10.2361	7.23487	5.77379	7.18862	6.46807	7.87477	8.04478	6.40559	7.23618	8.46891	8.72091	6.85657	8.15344	8.18886	8.69031	8.92734	9.05606	6.84856	8.35567	7.4435	7.4113	8.70678	7.67724	7.71876	9.7164	8.13256	7.58073	7.87498	8.26521	7.78768
ENSG00000009709	4.80318	4.80318	4.80318	4.80318	4.80318	4.80318	4.80318	4.80318	4.80318	4.80318	4.80318	4.80318	4.80318	4.80318	4.80318	4.80318	4.80318	4.80318	4.80318	4.80318	4.80318	4.80318	4.80318	4.80318	5.05962	4.80318	5.06299	4.80318	4.80318	4.80318	4.80318	4.80318	4.80318	4.80318	4.80318	5.05288	4.80318	4.80318	4.80318	4.80318	5.11606	4.80318	5.20288	5.03797	4.80318	4.80318	4.80318	4.80318	5.35141
ENSG00000009724	5.73819	5.39535	5.42228	5.83934	5.86017	5.53192	5.67737	5.96267	5.95892	5.64531	5.35973	5.59689	5.1295	6.07891	6.02654	5.24573	6.16931	5.56447	6.68983	5.97647	5.68168	5.32892	5.55648	5.67924	5.47643	5.87859	5.48514	5.80505	6.09035	5.73017	5.60981	5.72599	6.28005	5.75105	5.2957	6.06197	6.14554	6.45951	6.00306	6.52712	5.82166	5.9094	6.03356	6.57095	6.49711	6.15336	6.07245	6.62383	5.63413
ENSG00000009765	4.80318	4.80318	4.80318	5.20201	4.80318	4.80318	4.80318	4.80318	4.80318	4.80318	4.80318	4.80318	4.80318	5.21173	4.80318	5.11672	5.28719	4.80318	4.80318	4.80318	4.80318	5.62779	4.80318	4.80318	4.80318	4.80318	5.25198	4.80318	4.80318	5.17205	4.80318	4.80318	4.80318	4.80318	4.80318	5.15587	5.15569	4.80318	4.80318	5.17156	4.80318	5.10557	5.20288	5.13487	4.80318	5.05036	4.80318	5.17285	5.2517
ENSG00000009780	8.61575	8.31348	7.97656	8.13833	8.5381	8.48893	8.35276	8.62778	8.54688	8.18224	8.70829	8.59384	8.32293	8.21256	8.51936	8.77913	8.53502	8.49716	8.74728	8.71888	8.6311	8.17653	8.39135	8.02414	8.60379	9.03145	8.42288	8.54329	8.42183	8.24686	8.58348	8.78303	8.51714	8.71205	8.48436	8.60128	8.3695	8.42825	8.4088	8.37768	8.24676	8.49764	8.41566	8.47586	8.58645	8.76849	8.60353	8.60128	8.63659
ENSG00000009790	5.88245	5.39535	6.25143	5.7257	5.69687	5.78156	5.67737	6.57942	6.16673	5.74151	5.84306	5.29302	6.14205	6.59403	6.28127	5.90866	5.81394	5.67897	6.22517	5.87891	5.68168	7.90709	6.34497	6.78852	6.15916	6.24586	6.1758	5.80505	6.2986	5.88715	6.37683	6.75072	5.55032	6.01323	5.64827	6.10492	6.6565	6.07938	6.25359	6.2631	5.34302	6.20076	6.00411	5.80737	6.03336	5.74488	5.48136	6.11908	5.92297
ENSG00000009830	8.09917	8.18821	9.00279	8.29082	8.02362	7.87295	8.00135	8.08825	8.1231	7.56959	7.80728	7.78985	7.82922	8.37933	8.17284	7.95012	8.3984	8.34556	8.5831	8.14931	8.25103	8.63944	8.32233	9.4012	9.13476	9.1214	8.76612	8.8967	7.96892	8.17935	7.81914	7.85867	9.26995	8.70122	8.5663	8.68341	8.62179	8.42825	8.29038	8.25675	8.62201	8.81542	8.46081	8.53795	8.50588	8.56341	8.61132	8.54155	8.66601
ENSG00000009844	8.96393	9.37255	8.94483	8.53738	9.17496	8.98482	8.75441	9.41316	8.87926	9.35326	9.17862	9.08752	9.28561	8.87778	9.03391	9.17019	8.8805	8.61959	8.36414	9.16652	8.81096	8.73817	9.28308	8.25797	8.00124	8.03276	8.39181	8.39145	9.09309	9.04396	9.15878	8.9341	7.91575	8.38617	8.47991	8.37439	8.62179	8.52694	8.55014	8.62646	8.60247	7.96397	8.49157	8.81337	8.47037	8.68128	8.38905	8.64866	8.49064
ENSG00000009950	5.24507	5.22336	5.73033	5.68409	5.38536	5.10331	5.24526	5.79413	5.34458	5.10461	5.05331	5.08689	4.80318	5.86368	5.59048	5.42664	5.48454	5.42714	5.23803	5.76961	5.75564	7.0056	5.72076	6.6002	6.48529	6.6611	6.10991	5.51858	5.21234	5.06437	4.80318	5.5791	5.66281	5.71201	5.84926	5.45899	6.06138	5.4437	5.35206	5.72896	4.80318	5.4047	5.54514	5.46227	5.39663	5.15232	5.28491	5.17285	5.57397
ENSG00000009954	10.4957	10.4953	10.5528	10.5167	10.356	10.2082	10.1258	10.331	10.0439	9.87188	10.4326	10.5563	10.2527	10.0565	10.2772	10.2435	10.2816	10.2969	10.1139	10.3045	10.3176	9.63868	9.99243	10.7466	11.563	11.3919	10.4799	10.2098	10.7721	10.7115	10.4568	10.0035	10.8075	10.4363	10.6326	10.3041	10.3056	10.2688	10.4224	10.4145	10.6667	10.4368	10.1493	10.4239	10.2577	10.4791	10.2928	10.3136	9.84767
ENSG00000010017	9.5812	9.19569	9.19174	9.02322	9.37484	9.5384	9.9088	9.51436	9.59783	9.52384	9.4161	9.70533	9.63753	9.46379	9.4163	9.4225	9.39833	9.44405	9.38937	9.372	9.2771	9.90746	9.54649	9.1616	8.42115	8.58542	8.65953	8.83139	9.40172	9.26712	9.88054	9.77135	8.6884	8.85242	8.49321	8.83739	9.49316	9.16207	9.16217	9.70016	9.39441	8.57462	9.49208	9.19634	9.13316	9.26033	9.04657	9.19995	9.44156
ENSG00000010030	5.58708	5.77368	5.83553	5.68409	5.3246	5.46958	5.11639	5.73942	5.46435	5.22871	5.69203	5.36791	5.65593	6.13534	5.72225	5.77799	6.83324	6.02409	5.33477	6.14656	5.55544	6.86585	6.30511	6.1242	6.11615	5.59681	5.72543	5.40954	5.61355	5.94298	6.1672	6.80064	5.33441	5.71201	5.60117	5.45899	6.08307	5.73735	5.70419	6.01948	5.34302	5.83075	5.97375	5.94817	6.31435	5.53768	5.48136	6.48421	6.87274
ENSG00000010072	7.15203	7.80008	7.49622	7.21222	7.53354	7.1294	7.18587	7.73301	7.46548	7.75589	7.43741	7.49522	7.78224	7.21947	7.33824	7.21491	7.2959	7.33147	7.48608	7.72418	7.16574	7.22868	7.39227	7.20983	7.00549	6.86146	7.17874	6.96185	7.55826	7.46881	7.6804	7.01093	7.01024	7.31473	7.18761	6.90398	7.24027	7.43866	7.23728	7.26858	7.05565	6.80271	6.91342	7.31421	6.97137	7.33931	7.16613	7.08541	7.30711
ENSG00000010165	8.6177	8.79455	9.11016	8.7762	8.64214	8.41864	8.40466	8.55334	8.11789	8.93223	8.98325	8.82946	8.67332	8.75219	8.15117	8.80937	8.57176	8.46484	7.92504	8.59028	8.7729	7.65773	8.1831	8.81611	8.76863	8.67266	8.41518	8.46734	8.62659	8.72091	8.48799	8.51918	8.49164	8.45672	8.82266	8.58871	8.57796	8.64312	8.59685	8.46301	8.72043	8.54624	8.46966	8.72733	8.78053	8.63709	8.77272	8.78206	7.60471
ENSG00000010219	8.60005	9.06654	8.04411	8.33982	9.11613	8.74808	8.68168	8.70382	8.90352	8.63524	8.53495	8.95484	8.57857	8.3428	8.74853	8.98228	8.63677	8.38067	8.79391	9.08229	8.98187	8.65974	8.30453	8.77203	8.95306	8.84292	8.54081	8.57409	8.83103	8.75824	8.45131	8.58763	8.18248	8.71923	8.9403	8.51747	8.52616	8.5159	8.28085	8.42098	8.68373	8.41103	8.64403	8.44532	8.45724	8.37867	8.64205	8.4904	8.50701
ENSG00000010244	10.6108	10.6328	11.0729	10.6119	10.6069	10.5504	10.8631	10.8025	11.0309	10.8666	10.4613	10.6957	10.622	10.7666	10.8184	10.4773	10.801	10.6876	10.5403	10.7372	10.5105	11.0275	10.7882	10.6178	10.8429	10.7778	10.5506	10.4965	10.6806	10.6795	10.6945	10.9628	10.7142	10.5409	10.2377	10.7138	10.7689	10.5997	10.6229	11.1485	10.824	10.4697	10.7285	10.8321	10.9494	10.7426	10.7194	10.8738	11.0029
ENSG00000010256	10.4841	10.8033	10.8065	10.6974	10.6703	10.9371	10.5564	10.7137	10.6248	10.334	10.6286	10.7051	10.5968	10.1085	10.5363	10.7389	10.6267	10.7186	10.8894	10.6552	10.8988	10.1315	10.2949	10.9913	11.4549	11.3093	10.8691	10.9176	10.5946	10.366	9.98285	10.0984	10.6295	11.1175	11.5368	10.9753	10.1525	10.2256	10.2777	9.92616	10.5369	10.7756	10.1725	10.2756	10.1853	10.6482	10.8812	10.1927	10.6818
ENSG00000010270	8.88369	9.034	9.46622	8.86225	8.89304	9.3896	9.26684	9.51586	9.40146	8.20656	9.07864	9.06136	9.07867	9.32847	9.46067	9.5038	9.45167	9.16231	9.10058	8.73002	9.2566	9.58328	9.88655	8.52099	8.16746	8.00841	8.81949	8.67697	8.8382	8.86185	9.26211	9.23575	8.39586	9.10856	8.68294	8.78053	9.12588	8.8534	8.72148	9.29549	8.86668	8.12061	8.83061	8.86031	8.66271	8.92353	8.68326	8.6685	9.39561
ENSG00000010278	11.1216	10.8572	10.2555	10.702	10.689	11.7539	11.8602	11.2216	11.9072	11.2269	11.4774	10.6739	11.8949	11.153	11.4139	11.5903	11.2456	11.1694	11.1281	10.6198	11.3024	9.13068	10.5874	9.58126	9.39238	9.48256	9.89764	11.0303	11.0664	11.0996	11.3544	10.7226	11.2545	10.895	10.9897	11.212	10.2639	11.1502	11.7324	10.8201	10.7319	11.2381	11.007	11.0034	11.4635	11.487	11.3579	11.4302	11.2582
ENSG00000010282	5.28687	6.12304	5.50367	5.54355	6.43388	5.64177	5.42598	6.50167	5.40761	7.82079	5.30158	6.48157	5.2637	6.33531	5.42844	5.82372	4.80318	5.56447	5.11125	5.87891	4.80318	6.05817	5.55648	5.82076	6.22057	6.29248	5.88168	5.27423	7.35867	7.27128	5.2284	5.5791	5.48647	5.62764	7.10643	5.35878	5.62097	5.175	4.80318	6.22275	5.86504	5.64792	5.84152	6.29501	5.56582	5.05036	5.19712	5.8894	5.92297
ENSG00000010292	8.89818	8.83293	10.0217	9.02023	8.92084	8.82756	8.24924	8.68519	8.33961	9.33695	8.74853	8.85	8.71349	8.53741	8.7048	8.25183	8.80035	8.98816	8.5036	8.71888	8.56202	8.35368	8.543	8.65201	8.32423	7.98364	8.58607	8.49176	8.89087	9.23225	8.64377	8.20101	9.21823	8.68298	8.6635	9.01444	8.89079	8.71241	8.60449	8.55416	8.70678	8.22016	8.84427	8.94981	9.06147	8.88883	8.96704	8.99576	8.23917
ENSG00000010295	9.4982	9.46567	8.61911	9.43335	9.55206	9.4758	8.90965	9.06639	9.52169	9.25539	9.15106	9.37381	9.1498	9.19028	9.71072	9.13996	9.37089	9.40783	9.57027	9.24609	9.58531	9.71153	8.86076	9.80342	9.96273	9.85781	10.1969	10.347	9.27823	9.16219	9.04521	9.62339	10.3465	9.91415	9.84755	10.3585	9.56841	9.9172	10.086	9.28281	9.74449	10.223	9.45037	9.55641	9.76657	9.79984	10.0941	9.81832	9.29905
ENSG00000010310	5.19873	4.80318	5.9069	5.7653	5.06495	5.10331	4.80318	5.33281	5.40761	4.80318	4.80318	4.80318	4.80318	5.46671	5.28901	5.34415	5.69849	5.34458	5.55083	5.87891	5.07178	7.09112	5.64309	5.97058	5.42728	5.72958	6.01495	5.56688	5.30347	5.53507	5.44964	5.46117	5.23774	5.47934	5.08846	5.45899	5.72253	5.25794	5.57488	5.82638	4.80318	6.01621	5.59516	5.37519	5.28885	5.05036	5.19712	5.25532	5.68981
ENSG00000010318	6.2408	6.47247	6.55098	6.58551	6.41658	6.27207	6.45821	6.44687	6.27838	6.07765	6.47836	6.67787	6.33261	6.17133	6.59681	6.12577	6.49183	6.75908	7.20634	6.06508	6.66594	6.52962	6.30511	6.81515	6.91933	7.154	6.62632	6.69141	6.57167	6.34154	6.6962	6.08774	6.52409	6.01323	6.04259	6.54885	6.56217	6.64785	6.59805	6.89273	6.52682	6.86885	6.41866	6.89423	6.46857	6.3174	6.58324	6.53257	6.50422
ENSG00000010319	9.22228	7.95579	7.4901	8.05249	6.77552	8.5371	7.85888	7.1623	7.70209	8.06732	9.03986	7.87341	9.55454	7.09308	7.89443	8.09849	8.21655	7.76832	8.63995	6.99731	7.82722	6.52962	7.85524	6.61574	6.45332	6.98382	7.32116	8.26943	7.399	7.70102	10.0531	7.98679	8.89665	7.24483	7.03267	7.78125	7.3964	8.17507	9.3139	7.86275	8.8294	8.92948	7.77764	8.09724	7.94198	8.08045	7.93254	7.99211	8.10171
ENSG00000010322	10.602	10.1598	11.1991	10.8983	10.3397	10.4501	10.6074	10.1668	10.7026	10.8713	10.0517	10.2789	9.71353	11.2412	10.358	10.3542	10.41	11.0032	10.7172	10.3338	10.3715	10.9827	10.4232	12.1059	11.8973	12.0107	11.6527	11.4374	10.2319	10.4017	10.2112	10.5717	11.7757	11.1249	10.8664	11.2387	11.2293	11.0872	10.8888	11.2786	11.2443	11.5354	11.318	11.2017	11.3352	10.8155	11.2329	11.2725	10.6877
ENSG00000010327	9.94215	9.45344	9.05444	9.68773	9.67442	9.69243	9.41963	9.5308	9.37789	9.19933	9.68921	9.13845	10.359	8.6529	9.25931	8.55256	9.02849	9.18225	11.2276	9.49428	9.94517	11.6933	9.25572	11.0377	11.2965	10.1756	10.6864	11.2615	9.59573	9.78866	10.2309	10.7043	11.0526	9.53292	10.3654	10.1086	9.85373	10.0425	9.99921	8.91713	9.7176	11.2129	9.41428	9.02791	9.20535	9.72049	10.1994	9.22688	9.88761
ENSG00000010361	8.57617	8.23505	8.13588	8.42398	7.81803	7.9103	8.21083	8.08417	8.17416	8.01308	8.44321	7.93944	7.74349	8.83316	8.25127	8.46828	7.70821	8.1004	8.19686	8.18229	8.42118	7.96307	7.89168	8.77522	9.6075	9.46716	8.27311	8.34747	7.94231	7.92224	8.04326	8.12289	8.50699	8.47382	8.38795	8.42842	8.81742	8.67323	8.40003	8.78519	8.60738	8.68282	9.11582	8.70948	9.20731	8.21543	8.56394	9.23354	7.60471
ENSG00000010379	5.00142	5.10082	5.37697	4.80318	4.80318	4.80318	4.80318	5.13927	4.80318	5.47242	5.15647	5.54677	4.80318	5.21173	5.08455	4.80318	4.80318	5.24609	5.33477	5.29312	5.07178	5.62779	5.18303	5.59775	5.56465	5.36785	5.43538	5.18836	5.21234	4.80318	5.15078	5.52275	5.11103	5.53243	5.49641	5.30073	5.05275	5.25794	5.19246	5.06402	5.34302	5.23005	4.80318	5.20897	4.80318	5.29576	5.35859	5.06493	5.2517
ENSG00000010404	10.1583	9.57814	9.00699	9.62627	9.4338	10.1859	10.5715	9.48857	10.2418	10.0204	10.2522	9.71839	10.3653	10.6939	10.0378	9.97198	10.42	10.2692	10.1582	9.59489	9.70268	10.429	10.5009	9.78458	9.46109	9.79054	9.3347	9.92325	9.69559	9.6846	10.3635	10.2448	10.0698	9.75451	9.037	9.94257	10.162	10.0715	10.5695	10.7619	9.9432	10.1435	10.3922	10.1994	10.4553	10.0508	9.81234	10.5152	10.2791
ENSG00000010438	4.80318	4.80318	4.80318	5.29088	5.17287	5.10331	5.11639	5.0411	5.07507	5.22871	5.05331	5.20377	4.80318	4.80318	5.28901	4.80318	4.80318	4.80318	4.80318	4.80318	4.80318	5.44533	5.45738	5.50585	5.05962	4.80318	5.25198	5.07595	4.80318	5.17205	5.2284	5.09948	4.80318	5.19593	5.20597	4.80318	5.05275	4.80318	5.19246	4.80318	5.24481	4.80318	5.20288	5.20897	5.04687	5.05036	4.80318	5.06493	4.80318
ENSG00000010539	7.35341	7.40339	6.92814	6.97585	7.34491	7.42078	7.42215	7.22457	7.31607	7.72228	7.41567	7.04734	7.44911	7.25664	7.06817	7.44704	7.38324	7.52523	7.13999	7.45055	7.34572	7.15182	7.77938	7.06583	7.30306	7.10757	6.98718	7.18565	7.21867	7.16054	7.67455	7.48477	6.88451	7.16023	7.05771	6.97668	7.43995	7.26939	7.42599	7.14828	7.04061	7.09057	7.46363	7.10463	7.3253	7.10962	7.27124	7.22134	6.9914
ENSG00000010610	7.39126	7.50407	7.91467	8.03468	7.72525	7.1294	7.33981	8.26076	6.9189	7.55047	7.4302	6.40138	7.39961	7.82953	7.36729	6.73865	7.43851	7.87147	7.78787	7.36542	7.1035	9.13551	8.23104	7.67594	7.37613	7.2635	7.93203	7.71623	8.49643	8.328	8.32789	7.70104	7.54642	7.71673	8.21115	7.39743	7.97783	7.67237	7.68248	7.435	6.86264	7.72076	7.11523	7.12074	6.73922	7.40557	7.46854	6.69502	7.7511
ENSG00000010626	7.81047	7.83875	8.03584	7.90981	7.8651	7.93225	7.54229	7.73301	7.72987	7.32042	7.95351	8.05694	7.64161	8.00229	7.81354	8.00385	7.80503	8.06474	7.89395	7.79031	7.62552	8.4962	7.87964	8.63452	9.39048	9.1575	8.53372	8.14627	7.88052	7.47646	7.34524	8.05324	7.70788	8.28308	8.47545	7.94459	7.85625	7.58929	8.00742	7.98924	8.18876	8.05463	8.27095	8.00345	7.88384	7.7248	7.90725	8.08418	7.67495
ENSG00000010671	6.16848	6.03082	5.99429	6.82506	6.32598	6.34758	6.30373	6.12478	6.39908	6.37788	6.064	5.54677	6.41697	5.91079	6.13592	6.30522	6.20609	6.50836	6.13566	6.22219	6.32325	7.07025	6.62263	6.74751	7.19004	6.24586	6.27736	6.75029	6.11872	6.32287	6.84576	6.50776	5.96603	6.56113	6.27702	6.61776	6.27846	6.83647	6.27569	6.37605	5.6216	6.30816	6.09	5.80737	5.91952	6.09259	6.35637	5.82984	6.10911
ENSG00000010704	7.73979	6.87233	7.05258	7.44998	7.07526	7.83458	7.47806	6.52814	7.60774	7.35416	7.87707	7.04734	7.78224	8.11726	7.69029	7.68384	7.97143	7.89612	7.93271	7.14315	7.53586	7.60201	7.83041	7.06583	8.041	7.90658	7.32958	7.88709	7.52241	6.87138	7.921	7.94537	7.16558	7.27523	6.4703	7.27397	7.56288	7.99495	8.06427	7.58337	7.09977	7.62315	7.97244	7.61201	7.84878	7.32414	7.56971	7.72512	7.3696
ENSG00000010803	9.48973	9.23914	9.2137	9.27204	9.40855	9.83731	9.63177	8.99697	9.82702	9.36671	9.48388	9.18494	9.63753	9.32	9.87702	9.88166	9.57095	10.0136	9.70685	9.28428	9.82207	9.6522	9.40844	9.59754	9.54217	9.67666	9.66064	9.80865	9.18584	9.14822	9.28494	9.13297	10.4007	9.90791	9.62124	10.0887	9.76754	9.87481	9.74766	9.96104	9.68559	10.1761	10.1161	9.91127	9.98027	9.99498	9.97144	10.1108	9.89999
ENSG00000010810	10.7282	11.3952	9.05444	9.62823	11.5241	10.0685	10.6364	11.4274	10.0411	10.0656	10.2512	11.1742	10.0172	10.1672	10.3973	9.62985	9.58594	10.7567	10.3834	11.0252	10.407	11.7478	10.9743	10.2998	10.1508	9.93012	10.2688	10.1827	10.3898	10.9076	10.3301	10.3967	9.83174	10.1846	10.5316	10.0842	10.8146	10.379	10.4978	10.3236	11.5242	10.211	10.0412	10.4908	10.1872	10.459	10.3668	10.3042	10.1047
ENSG00000010818	8.27574	7.47463	9.05037	8.33016	7.94386	8.5745	8.61974	7.74348	8.11789	7.13776	8.58666	7.78265	8.68852	7.58707	8.43251	8.25814	8.76382	8.47569	8.27098	7.93345	8.18946	10.2089	9.48109	8.11832	7.95514	8.50985	8.6031	8.14627	8.03333	8.2944	8.84703	8.66986	8.82512	8.0796	7.68211	8.23568	8.49281	8.43217	8.61965	8.97091	7.43136	8.88494	8.14351	8.06128	8.02938	8.47571	8.10901	8.02348	9.59681
ENSG00000010932	6.75136	6.45077	6.01496	7.27568	6.8264	6.58868	6.18757	5.87021	6.64009	7.12465	6.43219	5.76942	5.99279	6.27261	6.13592	5.72966	5.69849	5.73039	6.03778	6.53866	6.30316	5.17596	6.59125	5.50585	5.71382	5.91224	6.25779	6.87355	6.92816	7.47646	7.15362	6.35328	5.96603	6.12156	6.07139	6.54885	5.35851	5.83558	6.41934	5.5341	5.90644	6.58052	5.76733	5.78158	6.09587	6.49008	6.832	6.11908	6.26674
ENSG00000011007	9.25138	8.71456	9.4723	9.23646	8.91532	9.14523	9.1806	8.82546	9.33179	9.39849	9.24628	9.02271	9.30213	9.36351	9.02802	9.20952	8.9929	8.93426	9.2076	9.02023	9.28161	9.71153	9.18978	9.18576	9.15285	8.79782	9.2596	9.1899	9.00671	9.10308	9.3277	9.17792	9.21823	9.1489	9.08739	9.24775	9.30696	9.24883	9.03543	8.92533	9.11739	9.0419	9.29777	9.13285	9.29262	9.18478	9.20382	9.26853	9.32687
ENSG00000011009	8.23808	8.32434	9.50232	8.55406	8.43364	8.20223	8.2989	8.40481	8.11789	8.07395	8.2954	8.06876	8.16464	8.51374	7.98326	8.13327	7.92451	8.67237	8.53893	8.43537	8.6936	8.99377	8.39975	9.51039	9.62864	9.33285	9.35488	8.97365	8.42183	8.24686	8.17641	8.83268	8.80873	8.96224	9.3404	8.78053	8.80933	8.57384	8.51812	8.25239	8.47926	9.03512	8.46081	8.14381	8.50588	8.40708	8.82382	8.25207	8.21938
ENSG00000011021	8.63897	8.20006	8.25085	8.45985	7.93838	8.43908	8.68168	8.29641	8.70036	8.53357	8.08143	8.18721	7.88359	8.98469	8.61706	8.41858	8.56571	8.68644	8.7729	8.33655	8.42938	9.18758	8.37441	9.0528	8.78325	8.98273	8.76612	8.82181	8.20505	8.28587	8.53654	8.63581	9.38753	8.50743	8.47098	8.99792	8.69686	8.73478	9.21289	9.29128	9.17459	9.26664	9.19245	9.29516	9.41093	9.0183	8.97006	9.25986	8.65138
ENSG00000011028	11.193	11.6053	11.5615	11.569	11.6023	11.5791	11.505	10.7209	11.6986	10.8656	11.7223	11.3145	11.4651	11.5701	11.3981	11.4076	9.87894	11.2674	11.2565	11.5116	11.8343	10.972	11.674	11.8231	12.2195	12.1704	12.0524	11.9112	12.0721	12.2054	10.8375	11.1159	11.92	11.6137	12.4951	12.0147	11.3238	11.0872	11.5965	10.7273	10.9204	12.096	11.2223	10.8138	11.5285	11.7481	11.8103	11.3448	11.5864
ENSG00000011052	5.39422	5.22336	5.21024	5.54355	5.53667	5.40026	5.24526	5.38272	5.40761	5.40282	5.62273	5.43358	5.76626	5.32946	5.36329	5.24573	5.63392	5.67897	5.23803	4.80318	5.7195	4.80318	5.45738	5.07101	5.16537	5.43352	5.43538	5.51858	5.74894	5.38408	5.15078	5.3146	5.11103	5.28347	5.55079	5.15587	5.30049	5.175	5.19246	4.80318	5.5623	5.23005	5.08626	5.42036	5.28885	5.29576	5.5346	4.80318	5.43497
ENSG00000011083	5.08331	4.80318	5.32754	5.36544	5.3246	5.10331	4.80318	4.80318	5.34458	4.80318	5.05331	4.80318	4.80318	5.42452	4.80318	5.56387	4.80318	4.80318	4.80318	5.64393	5.26708	4.80318	4.80318	4.80318	5.05962	5.29297	5.06299	5.18836	5.30347	5.17205	4.80318	5.09948	5.23774	5.08132	5.37099	5.15587	4.80318	5.25794	5.07886	5.17156	5.11606	5.10557	5.08626	4.80318	4.80318	5.05036	5.08217	5.06493	5.50817
ENSG00000011105	10.0746	9.87265	9.87121	9.83081	10.1407	10.3927	10.485	9.78991	10.1025	10.2008	10.1198	10.0129	10.4886	10.347	10.3296	10.1591	9.78341	10.3314	9.74176	9.81416	10.0321	10.7838	10.4047	10.5282	10.7257	10.7472	10.3801	10.4163	9.89735	9.92575	9.9416	10.1185	10.5259	10.0106	10.5326	10.4234	10.4352	10.3453	10.3754	10.0322	10.2735	10.5525	10.4378	10.1588	10.2902	9.93929	9.91929	10.3052	10.1945
ENSG00000011114	5.67701	5.96426	6.16665	5.80311	5.4902	5.86328	5.67737	5.94039	5.65195	5.69487	5.81492	6.06483	5.99279	6.01918	5.76171	5.56387	5.81394	5.94924	5.71394	5.49282	5.55544	5.54269	5.97533	5.59775	5.31407	5.20373	5.65368	5.34631	5.96818	5.73017	5.79917	5.39271	6.45609	5.62764	5.55079	5.58421	5.45866	5.89545	5.84943	6.13725	5.49746	5.64792	5.68596	5.9697	5.56582	5.80344	5.63008	5.82984	5.63413
ENSG00000011132	7.84788	8.18224	7.84518	7.99837	8.24781	7.67832	7.84212	8.06771	7.81654	8.10019	8.07234	8.1264	7.78224	7.80019	7.8342	7.56536	7.91493	7.97527	8.01439	7.91387	7.75661	8.28545	7.53887	8.74947	8.60708	8.53549	8.52302	8.34747	7.7169	8.01843	7.85564	7.75022	8.41771	8.23363	8.87427	8.2677	8.15114	8.29223	8.03613	8.18075	8.32657	8.34104	8.16556	8.24686	8.2403	8.01244	8.23078	8.27822	7.56291
ENSG00000011143	7.81735	7.74407	8.2615	7.94845	7.91064	7.54121	7.64312	7.80466	7.92831	8.28854	7.74538	7.73123	7.55436	7.97638	7.86129	7.73037	8.02576	7.94414	7.77081	8.13253	7.77623	7.40364	7.56943	8.42643	8.46542	8.62971	8.30686	8.02263	8.07061	7.98709	7.62686	7.64137	8.13036	8.15605	8.12235	8.19878	8.33599	8.12243	8.16117	8.51477	8.40213	8.12061	8.62435	8.56375	8.51224	7.89126	8.17385	8.59092	8.07254
ENSG00000011198	8.45696	9.07936	8.3305	7.80126	8.61513	8.32283	8.82361	8.87793	8.47163	8.43441	8.16069	8.57748	8.584	9.24681	8.33522	9.44463	8.77959	8.51305	8.222	8.71888	8.65922	10.9338	9.95611	9.01281	8.12655	7.93273	7.69581	7.65184	8.80564	8.62984	8.37499	8.09796	7.53631	8.11287	8.84698	7.57046	7.97297	8.11264	7.51964	7.33761	7.93743	7.40445	7.66512	7.76005	7.27243	7.95557	7.5451	7.26673	8.65138
ENSG00000011201	6.49084	6.91821	6.0745	5.7653	6.95676	5.86328	6.18757	7.44195	6.62438	5.94289	6.36765	7.42233	7.34825	6.03949	6.38935	5.98647	6.05054	5.86801	6.35981	6.78864	5.68168	8.8424	7.98448	6.19319	5.47643	5.91224	5.75905	5.96247	6.59029	6.91847	7.25283	6.17447	6.07063	5.85842	7.03267	5.75416	6.33086	5.58452	6.18447	5.91405	6.52682	6.11258	5.64192	5.78158	5.44344	6.8964	6.26968	5.62106	6.66076
ENSG00000011243	9.47694	9.85973	9.95714	9.84942	9.7552	9.73827	9.64613	9.80842	9.99404	9.65237	9.05596	9.94158	9.09773	9.96827	9.64497	9.7005	9.56492	9.88184	9.67785	9.99524	9.99957	10.6113	9.20417	11.2567	11.6021	11.604	10.8754	10.3854	9.73444	9.48449	9.31112	9.68897	10.7983	10.445	10.4195	10.4128	9.62773	9.65527	9.78329	10.0963	10.5292	10.4909	10.1231	9.95289	9.96881	9.38101	10.0955	9.96666	9.52128
ENSG00000011258	8.33637	8.12739	8.59694	8.08169	8.33341	7.91766	8.26807	8.17522	8.77463	9.03028	7.94355	8.47519	7.89245	9.21059	8.48093	7.8104	8.36385	7.82941	8.32991	8.36549	7.91223	8.16707	7.80513	8.13342	7.96034	8.27609	7.86525	8.12553	8.24356	8.3113	8.47808	9.00572	7.93112	7.86156	7.47993	8.28344	8.74574	8.72204	8.30456	9.27215	8.7429	7.87476	8.88777	9.05839	9.04407	8.35699	8.02939	9.10391	7.88358
ENSG00000011260	8.54984	8.45843	8.99857	8.78328	8.46806	8.55593	8.74105	8.48718	8.78772	8.59452	8.73142	8.38396	8.15	8.9389	8.39623	8.54744	8.88536	8.41494	8.00716	8.59028	8.4855	8.42672	8.59504	8.26711	8.35204	8.50985	8.27737	8.18686	8.73822	8.75516	8.61996	8.83268	7.96137	8.12379	8.47545	8.17785	8.42011	8.19374	8.26159	8.764	8.4357	8.04106	8.36904	8.2254	8.11588	7.92131	8.10347	8.49412	8.21938
ENSG00000011275	9.69046	9.93554	9.37826	9.84774	9.82143	10.0863	10.2562	9.70818	9.90248	9.67848	9.73699	9.80137	10.0508	9.31319	9.90296	9.87149	10.2022	10.0466	10.1549	9.81416	10.0145	9.15941	9.29209	9.80497	9.92251	10.3257	9.53368	10.1398	9.97401	9.95274	9.61259	9.64701	10.3732	10.1347	10.2455	10.1739	9.63991	9.86906	9.88362	9.77297	9.73781	10.0527	9.73992	9.88774	9.73984	9.89013	9.87327	9.77341	9.66858
ENSG00000011295	9.15156	8.84049	9.58882	9.52885	9.06477	8.9462	9.48769	9.05194	9.34069	9.33421	9.4373	9.10185	9.03582	9.47298	9.25175	9.038	9.29629	9.40218	9.1073	9.28428	9.15932	9.26009	9.4249	9.42371	9.7374	9.99898	9.48874	9.25293	9.23278	9.19425	9.42508	9.75565	9.36253	9.19072	8.91096	9.17831	9.68471	9.55857	9.41695	9.85088	9.60474	9.42515	10.0174	9.37477	9.54517	9.20907	9.29823	9.6413	9.49429
ENSG00000011304	10.6676	10.6964	11.6125	10.9501	10.7169	10.8103	10.7031	10.9684	10.7658	11.0526	10.6015	10.8124	10.7405	10.8658	10.8496	10.2762	10.6092	10.9844	11.151	10.6552	10.6737	11.3959	11.0947	11.1006	10.8901	10.9685	10.8733	10.6136	10.8116	10.9131	10.761	10.7819	11.3056	10.837	10.7765	10.7895	10.9244	10.7298	10.9822	11.2447	11.0721	10.9917	11.2891	11.0353	11.1082	10.8905	10.7722	11.1462	11.4839
ENSG00000011332	5.36084	5.77368	6.67081	5.7257	6.46773	5.58895	5.24526	5.5481	5.76692	6.25151	5.46009	5.80738	5.59426	5.54344	5.36329	4.80318	5.86632	5.62393	5.33477	5.76961	5.07178	6.10625	5.85707	5.55334	5.71382	5.80728	6.7755	5.80505	5.82815	5.9697	5.64471	5.52275	5.71333	5.98421	6.27702	5.62136	5.45866	5.175	5.27924	5.06402	5.77601	5.64792	5.54514	5.607	5.56582	5.23028	5.79123	5.5801	6.76154
ENSG00000011347	6.42334	6.93315	7.11874	6.603	7.35331	6.99243	6.30373	6.31326	6.6556	6.51321	7.31725	6.35911	6.07015	7.21947	6.83273	6.55261	7.43851	7.11977	6.76462	7.14315	6.84626	6.42884	6.99541	7.03283	7.41509	7.60579	8.23854	7.44703	6.55276	6.48092	6.64636	7.47498	7.51587	7.45341	8.42082	7.65865	7.21521	7.03346	7.00573	6.76939	6.09014	7.3154	7.01819	6.95009	6.87101	6.4754	6.47524	6.93391	7.50882
ENSG00000011376	7.87117	8.26919	8.67573	8.49914	8.18466	8.55124	7.93192	7.9692	8.1231	8.29422	8.1564	7.97132	8.3678	7.67087	8.37773	8.14012	8.04341	8.20883	8.1583	8.06335	8.00348	7.33634	7.9504	7.63368	7.18093	7.23158	8.01127	7.89941	8.01432	8.29014	8.00676	7.8055	8.27532	8.19278	7.8377	8.34097	7.90309	8.1418	8.07537	8.11975	8.33846	7.8976	8.04576	8.20361	8.03383	8.48573	8.24089	7.88222	8.00462
ENSG00000011405	9.61855	9.51361	9.58321	9.33347	9.12092	9.5002	9.64136	9.47318	9.66307	9.49474	9.47708	9.53861	10.0469	9.38641	9.63339	9.26658	10.0091	9.51385	9.62506	9.46799	8.89601	9.15941	9.68615	8.80052	9.04557	9.03145	8.51943	8.88755	9.37491	9.51199	10.3447	9.7946	9.38477	8.67562	8.19492	8.99079	9.1474	9.49652	9.42986	9.91251	9.19099	8.92948	9.44591	9.76642	9.50921	9.70777	9.20125	9.61438	10.0259
ENSG00000011422	7.27439	6.79202	9.32715	8.04658	7.53354	7.14235	7.51055	7.55988	7.31607	6.07765	7.10512	7.23178	7.50857	8.05271	7.4051	6.86637	7.55527	9.53725	7.39906	7.17724	7.45641	10.9324	10.1292	8.72984	7.85253	7.38416	8.52302	7.46391	7.6018	7.50661	7.49992	7.75826	7.72569	7.48814	8.23779	7.3059	8.44476	7.0758	7.71859	7.74891	7.15641	7.9925	7.53412	7.00365	7.11748	7.46876	7.45093	7.11572	10.8666
ENSG00000011426	6.18087	6.35971	9.09051	9.33106	7.78778	7.08978	5.90752	7.47398	5.83559	5.90605	6.29925	6.48157	7.49688	5.83918	6.02654	5.77799	6.40427	5.77876	6.28099	6.22219	5.85564	7.33634	6.30511	5.33657	5.16537	5.36785	5.96385	5.07595	8.73053	8.66631	8.07444	5.63129	5.55032	5.62764	6.43006	5.84134	5.78374	5.80407	5.62051	5.69377	5.24481	5.74439	5.59516	5.85677	5.44344	5.49649	5.82706	5.79849	6.237
ENSG00000011451	9.73856	10.1688	9.60827	9.86446	9.99057	10.1087	9.65563	9.74195	9.739	10.2639	9.69509	9.8815	9.81362	9.13917	9.66785	9.84055	9.52815	9.90399	10.0193	9.7282	10.1127	9.19684	9.56888	9.88526	9.50572	9.47158	9.78476	10.2859	9.67776	9.79762	9.41132	9.00239	10.7563	10.2266	10.2726	10.4172	9.85242	9.90742	9.7983	9.37534	10.053	10.0137	9.81272	9.93004	9.93387	10.3333	10.2672	9.77188	9.79558
ENSG00000011454	10.1577	10.4627	9.58462	10.0587	10.5811	10.3691	10.0719	10.5766	10.5104	10.9723	10.0945	10.4088	10.1885	9.7513	10.193	10.2498	10.5974	10.0466	10.0422	10.1395	9.66518	9.03054	10.0545	9.38042	9.31019	9.86956	9.62454	9.9454	10.4975	10.6876	10.4585	9.85113	10.3787	9.89691	9.86801	10.0663	9.83531	10.0963	10.1857	10.1864	10.8365	9.92873	10.2058	10.4578	10.0439	10.3203	10.1133	10.0816	10.2649
ENSG00000011465	15.1578	13.9535	11.84	13.9989	13.3799	14.0873	14.4156	14.0856	13.4369	13.4121	15.6226	14.5657	14.9378	15.3549	13.6197	13.3055	14.2862	13.5433	13.197	13.1135	13.9828	15.9837	16.3222	13.9675	13.4505	12.8618	13.012	13.6627	14.3113	14.1041	15.4547	14.438	13.2648	12.8279	13.2466	13.5818	13.9673	13.6403	15.2345	13.9128	14.5916	14.8545	13.2761	13.46	14.4278	13.7181	13.5739	14.3252	13.0637
ENSG00000011478	6.90804	7.28334	7.5906	7.6525	7.17448	7.14235	6.82928	7.17814	7.21983	7.39789	6.93876	6.81814	6.74678	6.81749	6.71245	7.05963	7.45198	6.91891	7.12632	6.78864	7.0157	7.5587	7.1062	7.53744	7.77774	7.76061	7.62993	7.66641	7.1607	6.90686	6.82387	6.93968	7.64366	7.6649	8.14508	7.46928	7.08239	7.03346	7.06463	7.12877	7.47589	7.0769	7.05542	7.08833	7.44574	6.91728	7.26109	7.20275	7.02341
ENSG00000011485	9.42017	9.38033	9.77	9.51831	9.14467	9.53605	9.50618	9.09082	9.3429	9.98077	9.51578	9.40877	9.78807	8.91656	9.26182	9.56568	9.27053	9.37934	9.46186	9.23053	9.32819	9.07144	9.19939	9.54626	9.10951	9.38995	9.79217	9.7744	9.16606	9.1645	9.09129	9.36313	9.97044	9.60614	9.52787	9.68458	9.33722	9.35966	9.30224	9.39118	9.6879	9.42774	9.61836	9.62852	9.56815	9.50056	9.62199	9.50502	9.40434
ENSG00000011523	9.69598	9.46323	8.79973	9.39699	9.12809	9.46096	9.72716	9.25652	9.50991	10.0998	9.89335	9.52168	9.60597	9.72718	9.74699	9.8633	9.84198	9.56027	9.12727	9.13342	9.3477	8.75084	9.08999	9.05804	9.03341	8.89325	8.87934	9.15731	9.10502	9.36087	10.0751	9.38629	9.4121	9.0272	8.39269	9.27931	9.55399	9.71578	9.75109	9.93698	9.47158	9.28102	9.78298	9.91571	9.7889	9.55681	9.35712	9.85039	9.00191
ENSG00000011566	9.14752	9.25616	9.02781	8.61887	9.21139	9.17284	9.53734	9.12474	9.75903	9.7314	9.04448	9.50885	9.44283	9.2014	9.37747	9.03436	9.24431	8.7899	9.12727	9.24609	8.75674	9.17825	9.14075	8.07724	7.80118	8.09763	8.44953	8.58169	8.74587	8.82423	9.35851	9.70133	8.45515	8.67931	8.05789	8.66556	9.00137	9.08719	9.06611	9.58613	9.03253	8.49269	9.04671	9.20363	9.18962	9.03199	8.89244	9.12077	9.3421
ENSG00000011590	5.4841	4.80318	5.54077	5.20201	5.3246	5.46958	5.34357	5.0411	5.73039	5.10461	5.46009	5.08689	5.2637	5.32946	5.20048	5.11672	4.80318	5.24609	5.23803	4.80318	5.55544	5.54269	5.18303	5.82076	5.64292	5.76932	5.57446	5.76993	4.80318	5.06437	5.15078	5.09948	5.88944	5.62764	5.43701	5.62136	5.30049	5.73735	5.62051	5.65695	5.67649	5.47451	5.97375	5.80737	5.81731	5.64836	5.63008	5.9721	5.2517
ENSG00000011600	7.27947	7.94876	7.72111	8.29082	8.41807	7.45189	7.27779	8.39827	7.13756	7.65251	7.8237	7.07184	7.96138	7.60424	7.52975	7.2413	7.45198	7.24291	7.72723	7.9718	7.50463	10.5798	8.5201	8.86188	8.81772	8.51416	8.32755	7.91768	9.13441	8.59585	8.76265	8.40741	7.4309	7.54687	9.56595	7.44099	8.62179	7.00079	7.40825	7.32068	7.09977	8.37377	6.99278	6.83585	6.59197	6.98785	7.18782	6.46764	7.30711
ENSG00000011638	9.19519	9.38807	7.64099	8.51627	9.07469	9.05578	8.86523	9.0226	9.20354	8.70063	9.46681	9.14122	9.16433	9.227	8.59325	9.08813	8.83597	8.65817	8.36414	8.62652	8.96511	7.20987	8.16346	8.37246	8.95822	8.88	8.65627	9.31786	8.7798	8.93965	8.71291	8.69074	9.14515	9.12213	9.62324	9.41153	8.47583	8.89652	9.3775	8.42098	9.05063	9.36437	8.73853	8.57789	8.91835	9.14336	9.36403	8.9694	8.53389
ENSG00000011677	5.08331	5.8548	6.83135	5.64014	5.53667	5.10331	4.80318	5.13927	5.07507	5.94289	4.80318	5.54677	4.80318	6.82769	5.36329	4.80318	5.3946	5.24609	4.80318	4.80318	4.80318	4.80318	6.7959	5.50585	4.80318	5.36785	6.1758	4.80318	5.44694	5.38408	5.15078	4.80318	4.80318	5.08132	5.55079	4.80318	5.78374	4.80318	4.80318	5.38331	5.11606	4.80318	5.08626	5.37519	5.04687	5.23028	5.08217	5.17285	5.50817
ENSG00000012048	6.99868	7.65995	8.52534	8.01664	7.08552	7.22966	6.65764	7.58931	6.8146	7.21383	6.82996	7.29489	7.12078	6.75453	6.95576	7.29259	7.03081	7.06116	6.86912	7.14315	6.96949	6.9376	6.59125	7.05492	7.65422	7.53867	7.40312	7.04456	7.74811	7.93873	7.43177	6.93968	7.35197	6.99789	7.23188	7.03592	7.01554	7.17609	7.25738	7.22358	7.58128	7.22009	7.17246	7.17563	7.16838	7.15362	7.04008	7.12568	7.24161
ENSG00000012061	9.05436	9.43114	9.21551	9.58041	9.47369	9.40001	9.06406	9.16364	9.27491	9.55237	8.9092	9.55327	9.37263	9.27162	9.13605	9.30339	9.34293	9.29031	9.32171	9.21479	9.3943	9.10137	9.48109	9.82662	10.1293	10.1036	9.74099	9.39509	9.63117	9.55139	8.64966	9.06438	9.64869	9.70674	10.3265	9.53751	9.24445	9.14788	9.28101	9.3329	9.74449	9.7688	9.40282	9.39718	9.58477	9.21708	9.41148	9.481	9.71373
ENSG00000012124	5.79514	5.3169	6.93744	7.61269	6.88729	6.75551	5.62242	5.73942	6.23508	7.07089	7.21112	5.08689	5.81636	6.87749	6.83273	6.55261	6.20609	6.96806	7.05575	7.10816	7.15557	6.52962	6.97209	7.8082	8.53973	6.35897	6.01495	6.42276	5.09298	5.57846	6.14777	6.02558	5.55032	6.8267	6.48992	6.65732	6.03921	6.6766	5.47344	6.4456	4.80318	5.87093	6.06217	6.44109	5.96667	6.00551	6.19991	6.18537	5.57397
ENSG00000012171	10.8843	10.3313	11.339	10.807	9.88051	10.9504	10.4335	10.2194	10.6056	9.81811	10.9699	10.0175	11.514	9.34693	11.2097	11.168	10.2291	11.2486	11.7656	10.2554	11.4205	11.8546	11.182	9.97245	11.1742	11.2675	11.1736	12.1386	9.41135	9.83001	10.0116	9.87131	11.8534	11.2597	10.6738	11.7641	10.4097	11.6616	11.505	9.72693	10.5773	11.9375	10.5604	10.4106	10.8562	11.2661	11.7254	10.8064	11.1388
ENSG00000012174	8.28316	8.87031	8.19268	8.18743	8.34993	8.76029	8.78943	8.2426	8.71072	9.15657	8.41842	8.78391	8.9334	8.35619	8.64819	8.58793	9.08873	8.47028	7.74482	8.68494	8.16996	7.94094	9.12571	7.33099	7.20805	7.42211	7.74014	7.6072	8.25437	8.37696	8.3821	8.14739	7.50553	8.03398	7.60971	8.11756	8.29393	8.10279	8.03613	8.47426	8.09353	7.4573	8.14351	8.31952	8.11588	8.42802	7.9818	8.17062	8.34637
ENSG00000012211	6.84624	7.07385	7.2122	7.23371	6.99015	6.99243	7.0576	7.07164	6.50836	6.86323	7.01967	6.87583	7.19608	6.39472	7.04401	6.77647	6.74486	6.88507	7.42134	7.21048	6.93374	6.96067	6.55903	6.85407	7.0364	7.04714	7.35454	7.34111	6.87035	6.87138	6.94997	6.52827	7.89238	7.31473	7.35659	7.55739	7.06363	7.15663	6.86597	6.61817	6.99443	6.90069	6.76926	7.06349	6.81775	7.2617	7.34023	6.69502	6.85487
ENSG00000012223	5.96213	6.09321	5.85995	5.90767	5.91785	6.04057	5.98527	6.26499	5.51631	5.97836	6.89633	6.33738	6.78746	10.2788	5.93584	5.56387	5.28719	5.24609	6.45712	6.06508	5.64193	7.38712	6.26378	6.73354	6.27871	6.14617	6.55206	6.34489	5.90081	5.69494	6.63358	6.56826	5.60873	5.82408	5.81272	5.54501	7.00571	5.73735	6.208	7.91361	6.3561	6.51809	6.03356	5.94817	5.86985	5.15232	5.71468	5.73212	5.74182
ENSG00000012232	9.44227	9.92673	9.41662	9.68773	9.86775	9.76267	9.36567	9.80719	9.48606	9.66113	9.54048	9.43162	9.60331	8.82599	9.47804	9.52991	9.73854	9.68419	9.13057	9.4812	9.75715	9.27766	9.48894	9.67802	9.59269	9.56749	9.64434	9.77275	9.21363	9.53003	9.1954	9.1926	10.5309	9.85045	9.87812	9.75914	9.36319	9.41202	9.7983	9.35326	9.63858	10.0727	9.31745	9.352	9.31997	10.0215	9.75223	9.31946	9.30217
ENSG00000012504	4.80318	5.3169	4.80318	5.29088	5.17287	5.10331	5.34357	5.21434	4.80318	4.80318	5.4121	5.08689	4.80318	5.32946	5.08455	5.11672	4.80318	5.42714	4.80318	5.29312	4.80318	5.44533	5.18303	5.59775	5.64292	5.36785	4.80318	5.07595	5.37992	5.17205	5.04927	4.80318	5.11103	5.19593	4.80318	4.80318	5.45866	4.80318	5.27924	5.38331	5.11606	5.10557	5.20288	5.13487	4.80318	4.80318	4.80318	4.80318	5.2517
ENSG00000012660	9.57821	10.1688	10.7834	9.6184	9.81553	10.4338	10.054	10.1914	10.3579	9.73969	9.54048	9.90942	10.3109	9.92652	10.3708	9.78095	9.82693	10.5283	9.88135	9.86034	9.58165	10.0134	11.3333	8.588	7.9182	8.27609	9.45549	9.54783	9.87319	10.0409	10.1556	9.74773	9.17419	9.63669	9.44629	9.48607	9.66398	9.50024	9.32085	9.38724	8.9616	8.87358	8.90089	9.14236	8.76997	10.249	9.80898	8.76375	11.2534
ENSG00000012779	5.73819	5.77368	5.81041	6.1144	5.76601	5.73759	5.82267	5.8942	5.60952	5.74151	5.58552	5.20377	5.45174	5.13713	5.72225	5.42664	5.14622	5.86801	5.71394	5.49282	5.26708	6.23851	5.85707	5.6396	5.522	5.68779	5.53128	5.93306	5.86521	5.76394	6.22346	5.22148	5.55032	5.82408	5.84926	6.03979	5.92019	5.92397	5.66348	6.04415	5.34302	5.53729	5.54514	5.46227	5.56582	5.64836	5.4232	5.38533	5.50817
ENSG00000012817	4.80318	5.10082	4.80318	4.80318	4.80318	4.80318	4.80318	4.80318	4.80318	5.22871	4.80318	4.80318	4.80318	5.13713	4.80318	4.80318	4.80318	4.80318	4.80318	4.80318	4.80318	4.80318	4.80318	4.80318	4.80318	5.20373	4.80318	4.80318	4.80318	4.80318	4.80318	4.80318	4.80318	4.80318	4.80318	5.05288	4.80318	4.80318	4.80318	5.06402	5.24481	4.80318	5.08626	4.80318	4.80318	4.80318	4.80318	4.80318	4.80318
ENSG00000012822	10.828	10.134	9.05037	10.3027	9.76288	10.377	11.1073	10.1093	10.2723	10.3705	10.8361	10.2865	10.6493	11.0079	10.365	10.7175	10.7042	10.6911	10.8197	10.2933	10.3935	10.0774	10.1442	10.7262	10.2868	10.3546	10.0843	10.43	10.5277	10.4026	10.8259	10.1246	11.1087	9.82416	9.86631	10.3769	10.6293	10.6847	11.3981	11.0486	10.6454	11.1734	11.0972	11.1142	11.3639	10.6078	10.5654	11.3149	10.3769
ENSG00000012963	5.42572	5.39535	5.46431	5.83934	5.38536	5.53192	5.62242	5.87021	5.46435	5.78565	5.69203	5.49268	5.59426	5.54344	5.42844	5.62328	5.3946	5.42714	5.23803	5.64393	5.40038	5.32892	5.79162	5.07101	5.05962	5.08686	5.32073	5.27423	5.44694	5.61933	5.35083	5.3146	4.80318	5.42135	5.2957	5.2346	5.41077	5.38868	5.66348	5.38331	5.34302	5.23005	5.29194	5.6696	5.39663	5.80344	5.28491	5.32457	5.2517
ENSG00000012983	10.4332	10.8875	9.72997	9.881	10.6857	10.5446	10.795	10.8745	11.15	10.7809	10.122	10.8911	10.3463	10.4933	10.5038	10.513	10.9368	10.4429	9.7396	10.5682	10.2235	9.98961	10.2656	9.5123	9.30211	9.70317	9.49784	9.58031	10.2413	10.4668	10.5593	10.6827	9.56598	10.0536	9.83028	9.84063	10.3461	10.3411	10.1049	10.7234	10.9223	9.60493	10.4939	10.7072	10.1912	10.278	10.0159	10.3063	10.627
ENSG00000013016	7.78614	8.83293	8.15125	9.61445	9.53241	8.20821	7.38747	8.13635	7.92831	8.00615	7.67457	9.11886	8.75738	7.78529	7.73504	7.75756	7.66292	7.64723	7.75354	8.93629	7.98681	7.04905	7.85524	7.40894	7.12499	7.45904	7.58188	7.68083	9.43986	9.81684	8.66428	7.79773	8.18248	7.84176	9.32568	7.39003	7.56939	7.77594	8.01898	7.65864	7.59139	7.4573	7.81322	8.06532	7.62363	7.69599	7.07566	7.57679	7.84946
ENSG00000013275	9.7439	9.89452	9.97223	9.94374	10.0242	9.80047	9.84594	9.83152	9.80952	9.72097	9.82802	9.92076	9.88107	9.24681	9.66785	9.95282	9.63575	9.8614	10.1758	9.84	10.0294	10.2451	9.94475	10.3646	10.449	10.3306	10.113	10.0595	9.95933	9.94872	9.41993	9.44137	9.77397	10.3177	10.4401	10.1314	9.60305	9.67518	9.62022	9.37334	9.86166	9.97715	9.67281	9.56067	9.58927	9.88261	10.1147	9.46036	10.1312
ENSG00000013288	9.69966	9.14176	9.57051	9.72119	9.15172	9.80831	9.41963	8.87324	9.39294	9.16584	9.87406	9.01667	10.043	9.58887	9.2314	9.43913	9.10131	9.76345	9.66199	8.68494	9.20046	9.92983	10.0279	9.88526	10.104	9.71066	9.83443	10.0294	9.52435	9.71646	9.79972	9.08026	9.9905	9.6348	9.27291	9.73802	9.62467	9.63848	9.89762	9.18391	8.91493	9.78501	9.45925	9.22348	9.72493	9.75797	9.64296	9.57826	9.53459
ENSG00000013293	5.19873	5.10082	5.21024	6.00162	5.06495	4.80318	4.80318	4.80318	4.80318	4.80318	4.80318	5.08689	5.2637	4.80318	5.36329	4.80318	5.91583	5.11698	4.80318	5.29312	4.80318	5.32892	5.18303	5.50585	5.56465	5.29297	5.17012	5.18836	5.09298	5.25435	4.80318	5.22148	5.23774	5.28347	5.08846	4.80318	5.41077	5.25794	5.52609	5.25375	5.24481	5.53729	5.43219	4.80318	5.04687	5.05036	4.80318	5.32457	6.20643
ENSG00000013297	9.7024	5.68394	5.46431	6.49404	5.73217	5.69113	9.34233	5.61744	6.1186	5.59228	7.61267	8.08048	7.29488	6.76524	7.11521	6.27728	9.01081	6.83259	5.60928	6.14656	7.53586	6.56141	6.26378	7.64081	7.35221	6.59238	5.69037	5.96247	6.25017	5.61933	8.05671	7.87349	6.94889	5.58163	5.73462	6.24277	8.10756	7.25124	7.78812	6.75637	6.73508	7.92008	7.43624	6.31049	7.39743	7.03602	7.83525	7.673	6.26674
ENSG00000013306	9.31986	9.30875	10.4527	9.7664	9.65308	9.48072	9.46356	9.43556	9.45569	9.27265	9.38552	9.55535	9.23488	8.97175	9.40952	9.53765	9.35348	9.57792	9.86166	9.57039	9.86178	9.83818	9.32317	10.1162	10.26	10.2584	10.2256	9.81348	9.47011	9.3809	9.14845	9.26659	9.94075	10.0913	10.431	9.87842	9.68764	9.64522	9.33006	9.01765	9.58007	10.1053	9.4834	9.44099	9.39388	9.43861	9.86357	9.25986	9.47509
ENSG00000013364	10.7282	10.6317	9.68619	10.649	10.5163	10.7936	10.9104	10.8269	10.6037	9.93279	11.1258	10.6478	11.2777	10.8664	10.7487	10.8631	10.6709	10.8519	11.3335	10.4856	11.4251	11.1751	10.793	11.0692	11.3512	10.9583	11.1956	11.493	10.3788	10.3222	10.3591	11.0008	11.9759	10.9146	11.4547	11.321	10.8647	10.8114	11.2363	9.81025	10.344	11.7194	10.2815	10.0947	10.6959	11.1639	11.4439	10.5678	10.8875
ENSG00000013374	9.65873	9.91785	9.47835	9.74307	9.66461	9.79654	9.71813	9.58764	9.50991	9.71888	9.9349	9.64211	9.77157	9.78243	9.73981	9.87353	9.49994	9.85934	9.58717	9.52649	9.69593	9.39095	9.75935	9.6083	9.75229	9.70505	9.5248	9.49068	9.50425	9.49372	9.76365	9.4873	9.6232	9.70313	9.34771	9.39543	9.75359	9.64185	9.72516	9.60322	9.44722	9.79905	9.67662	9.87412	9.53898	9.62753	9.4048	9.67751	9.5186
ENSG00000013375	8.64089	9.29235	9.29833	8.90178	9.4434	8.9533	8.60997	9.05815	9.43299	9.07034	8.74853	9.00146	9.22452	8.96306	8.72318	8.53713	8.57176	8.34556	9.11398	9.3361	8.68337	9.7083	9.17524	8.47449	7.9962	8.06851	8.63656	8.49176	9.08408	9.14822	8.84447	9.16904	8.43923	8.70484	9.25229	8.51081	8.44476	8.63294	8.72499	8.88667	8.93456	8.34104	8.55119	8.67573	8.85485	8.98818	8.7376	8.65199	8.85659
ENSG00000013392	7.60674	7.77635	7.04407	7.3363	7.63271	7.45189	7.53179	7.75903	7.30675	7.84437	7.60632	7.95865	7.89245	7.5813	7.42361	7.48033	7.71931	7.11977	7.32996	7.74658	7.39792	7.22868	6.65324	7.32204	7.12499	7.57264	7.01933	7.41263	7.6523	7.78889	7.51972	7.73402	6.78145	7.13822	7.55066	7.18204	7.29698	7.40645	7.49472	7.4113	7.58128	7.30385	7.41767	7.47734	7.49895	7.11853	7.11031	7.44234	6.66076
ENSG00000013441	12.1599	11.1703	10.9252	11.2496	11.3858	12.0746	12.677	11.3642	12.5792	12.1111	11.1279	11.5765	11.3317	12.2312	11.8472	11.8415	11.3598	11.7718	11.33	11.7671	11.3233	12.1224	11.8539	11.3021	11.0491	10.8405	11.2675	11.0759	11.0247	11.1068	11.9475	12.2382	10.9933	11.4124	10.869	11.5621	11.73	11.7238	11.7363	12.3193	11.7711	11.3327	12.0956	12.0953	12.2962	11.5836	11.4835	12.2101	11.8462
ENSG00000013503	7.45508	7.21308	7.79194	7.70639	7.18401	7.6341	7.58351	7.36873	7.56193	7.91282	7.61267	7.63839	7.62031	7.54616	7.45991	7.29259	7.69703	7.54633	7.35339	7.87388	7.67527	7.41996	7.67136	7.20004	7.01587	6.9443	7.40312	7.58433	7.67688	7.51404	7.41772	7.41472	7.30473	7.44459	7.22094	7.40479	7.49594	7.49328	7.6303	7.71734	7.58128	7.00633	7.5764	7.71416	7.43211	7.58073	7.69402	7.39444	7.55226
ENSG00000013523	8.14066	7.72765	8.68627	8.6307	8.06438	8.14723	8.48716	8.14812	8.15903	7.99218	8.26787	7.8392	8.12776	8.85447	8.15117	8.18719	8.62517	8.53915	8.5087	8.06335	8.16011	8.33693	8.39135	8.63803	8.98877	9.20869	8.53727	8.44666	8.01432	8.22471	8.43432	8.6315	9.52152	8.51157	8.09342	8.61375	8.62487	8.75681	8.78667	8.82956	8.72043	8.90366	8.77108	8.82525	8.72146	8.55393	8.54779	8.84436	8.30945
ENSG00000013561	9.5181	9.8523	8.92053	9.38544	9.67605	9.82963	9.74506	9.76234	9.62173	9.79045	9.76658	9.61842	9.99099	9.36681	9.71805	9.84471	9.48083	9.59536	9.73528	9.84511	9.73099	9.35417	9.59092	8.70994	8.59718	8.43005	8.84545	9.20714	9.51768	9.52644	9.73634	9.65126	9.05085	9.26354	9.13324	9.30061	9.28383	9.31804	9.29049	9.19974	9.12424	8.96556	9.07012	9.33386	9.06794	9.60637	9.24433	9.12555	9.41301
ENSG00000013563	7.91343	7.71937	7.05258	7.82226	7.85348	7.66958	7.89992	7.68493	7.43177	7.34301	7.93855	7.73123	8.01095	7.53425	7.57989	7.40135	6.72177	7.48204	7.7622	7.60646	7.73002	7.69809	7.72642	7.20004	6.97384	7.16536	7.32116	7.99425	7.12467	7.43781	7.8032	7.31904	7.52613	7.11584	7.81651	7.59624	7.55633	7.531	8.04746	7.53324	7.71652	7.71216	7.84791	7.25758	7.82319	8.02631	7.91362	7.67962	7.33245
ENSG00000013573	8.12696	6.61424	8.7802	7.36562	7.72525	7.7709	7.35188	7.54793	8.24744	7.63451	7.30145	7.68558	7.13618	9.03529	7.61234	7.57563	7.98978	8.00573	8.07096	7.81168	7.82095	8.20456	7.72642	8.99923	9.17736	9.98824	9.23367	9.01063	7.24117	7.43781	6.80159	6.71631	9.4911	8.98025	8.88437	8.95456	8.19343	8.06775	8.24697	8.47799	8.59755	8.66973	8.87119	8.50576	8.71597	7.80244	8.24089	8.71055	7.11502
ENSG00000013583	9.23247	9.05036	8.56588	8.95285	9.10406	9.56871	9.46895	8.80095	9.63805	9.32045	9.88823	8.94533	9.55454	9.10208	9.15779	9.38006	8.97477	9.18225	9.1437	8.95537	9.3062	8.58386	8.86681	8.67615	8.80918	8.68416	9.0176	9.45609	8.90459	8.56456	9.29622	9.27764	9.23975	9.43201	9.32568	9.34414	9.01783	9.02122	9.67002	9.27215	9.158	9.69135	9.43919	9.3138	9.52495	9.07449	9.22168	9.58174	9.06205
ENSG00000013588	7.15759	6.20776	10.584	7.75098	7.2398	6.72032	7.76411	7.46125	6.93137	6.27795	7.2693	6.77309	7.52016	8.34952	6.42988	7.2413	6.85441	9.18225	7.92504	6.48189	7.28217	11.1044	10.8939	7.96897	7.75989	6.60993	9.37676	7.20609	7.3484	7.34036	7.40353	7.67578	8.74983	6.30966	6.92741	6.87154	7.82954	6.37129	8.29038	8.06101	6.82748	9.20162	8.08104	6.53345	7.8437	8.0309	7.14408	8.03378	11.6161
ENSG00000013619	7.54138	7.30597	8.4123	7.85659	6.92249	7.08978	7.6909	7.38909	7.29736	8.13231	7.36356	7.6933	7.38695	7.78529	7.37684	7.14656	7.23438	8.1004	7.95546	7.07224	6.80687	9.91868	8.4811	8.28072	7.16254	7.72349	8.11999	7.58433	7.3484	7.36538	7.44567	7.69267	7.87657	7.522	6.73567	7.93461	8.59376	8.03701	7.55217	8.6662	8.26558	7.16978	8.16008	8.46372	7.8437	7.95073	8.25093	7.79375	8.11608
ENSG00000013725	5.67701	5.10082	6.7375	6.2161	5.53667	5.82337	5.90752	6.37457	6.06814	5.47242	5.46009	6.00666	5.36602	6.07891	5.87018	5.86719	5.63392	5.56447	5.48693	5.49282	5.40038	6.19621	5.55648	6.86678	6.24029	6.90354	6.08699	6.0976	5.86521	5.57846	6.04478	5.95927	5.66281	6.33107	5.81272	6.1662	6.42892	5.86601	6.58132	6.11475	5.5623	6.83621	6.03356	5.9036	6.03336	5.45247	5.92666	6.09602	5.79074
ENSG00000013810	6.92138	7.10027	9.67173	8.45096	7.69943	7.0763	6.55093	7.9692	6.701	7.15074	7.39358	7.11953	7.50857	7.09308	6.84699	6.63877	6.40427	6.57601	7.20634	6.99731	7.0382	8.67976	6.97209	8.23951	7.90747	7.95204	8.09116	7.65915	7.98855	7.94962	7.66278	7.29683	7.53631	7.31473	7.89943	7.43383	7.82413	7.63836	7.05306	7.0053	6.84518	7.49816	6.89971	6.7642	6.78469	6.72786	6.84603	6.89903	7.17277
ENSG00000014123	9.34355	9.40342	9.08456	8.86558	9.14937	9.37647	9.57536	9.43874	9.73057	9.55472	9.08089	9.45857	9.43985	9.43741	9.61389	9.2415	9.6727	8.8985	9.00306	9.26913	8.87222	8.8004	9.38759	8.27166	8.74792	8.69556	8.51223	8.35193	8.8595	8.95846	9.66279	9.24423	8.19521	8.68298	8.32482	8.77222	8.93358	9.05205	8.97496	9.47533	8.85848	8.15877	9.13537	9.29516	9.19357	9.21708	8.69429	9.16555	9.02098
ENSG00000014138	6.56357	6.94792	7.70545	7.30633	7.06491	6.77275	6.73683	6.57942	7.23964	6.67273	6.7719	6.77309	6.72594	6.60621	6.95576	6.99833	7.04901	6.74002	6.95015	7.07224	6.89697	6.52962	6.8226	7.63368	8.37932	8.58542	6.97629	7.35934	6.71326	7.21705	6.34451	6.91005	7.49512	7.47954	7.42438	7.3371	7.08239	6.83647	7.18568	7.07872	7.15641	7.60464	7.4816	6.89423	7.23335	6.69128	6.9402	7.30198	6.7222
ENSG00000014164	7.64994	7.43438	7.88728	7.88345	7.61897	7.3673	7.43351	7.13004	7.38842	7.40861	7.77949	7.23178	7.05731	7.26395	7.35768	7.50209	7.41115	7.33147	7.86216	7.2746	7.87037	8.14794	7.32171	8.76883	9.00381	8.96715	8.41518	8.35637	7.68497	7.41409	7.34524	7.54209	8.69288	8.29759	8.43926	8.34097	7.86679	7.89545	7.94211	7.67849	8.02135	8.71289	8.05762	7.87552	8.06896	7.85016	8.23585	7.99739	7.65524
ENSG00000014216	10.2804	10.5954	10.8279	10.5367	10.2948	10.4663	10.0912	10.2036	10.1763	10.1903	10.4647	10.1773	10.3653	10.2533	10.2447	10.5104	10.1467	10.384	10.2966	9.89527	10.496	10.1169	10.4232	10.3272	10.0229	9.84597	10.6238	10.8235	10.1102	10.3529	9.82458	9.70746	11.1154	10.727	10.8477	11.015	10.3367	10.3668	10.7414	9.94772	10.5046	10.7928	10.0934	10.3619	10.4162	10.8986	11.0026	10.2197	10.341
ENSG00000014257	5.19873	5.3169	6.05504	5.68409	5.44008	5.10331	5.34357	5.98444	5.18712	4.80318	5.15647	5.29302	5.2637	5.5062	5.20048	5.34415	5.75821	4.80318	4.80318	4.80318	5.40038	6.52962	5.85707	5.50585	5.42728	5.4926	6.61182	4.80318	5.09298	5.43868	5.53449	5.5791	5.23774	5.35693	5.43701	5.2346	5.50308	4.80318	5.19246	5.5341	5.11606	5.32504	5.29194	5.20897	5.22428	5.29576	5.08217	5.25532	5.57397
ENSG00000014641	10.4447	11.6911	10.0656	10.2011	11.327	10.9281	10.5777	11.8435	10.6239	10.5683	10.634	10.896	11.3752	10.0411	10.8694	11.0139	10.59	10.3374	11.0649	11.1062	11.0772	10.0393	10.1417	9.57944	9.27966	9.32066	10.163	10.4642	10.427	10.6819	10.397	10.4143	9.77818	10.3686	11.306	10.4084	10.0085	10.0951	9.87263	9.7378	10.275	9.75034	9.84186	10.052	9.67924	10.3749	10.3	9.61777	10.6282
ENSG00000014824	9.50975	9.98565	9.90193	9.49055	9.7272	9.84114	9.89083	9.81209	9.70326	10.059	9.79968	9.9746	9.9518	9.71173	9.86387	9.83008	9.75454	9.91196	9.33034	9.99983	9.58531	9.13551	10.1141	9.06848	9.06242	9.38762	9.19388	9.11616	9.88014	9.84161	9.9368	9.83253	8.8732	8.99803	9.15841	9.16781	9.61544	9.48904	9.51512	9.9015	9.66228	9.17723	9.66131	9.60946	9.65941	9.46741	9.18833	9.5904	9.57379
ENSG00000014914	8.81575	9.22768	7.99375	8.77265	9.1257	8.69818	8.43269	8.94429	9.06001	8.53835	8.43617	8.88359	8.1719	9.72845	9.19769	8.56782	9.07603	8.95374	8.89454	9.46135	8.7729	8.05853	8.76681	9.03428	9.01622	9.18736	8.84258	9.20959	9.10799	9.25414	8.66719	8.9306	9.14189	8.96224	8.53237	9.31209	9.21826	9.07723	9.44478	9.21541	9.40288	9.44826	9.37727	9.56209	9.84264	9.12219	9.35712	9.80797	8.72776
ENSG00000014919	8.84764	8.59894	8.45613	8.72566	8.65876	8.5276	8.78943	8.51763	8.5887	8.67916	8.39683	8.72208	8.35513	8.76726	8.65969	8.59291	8.80035	8.81996	8.73864	8.79508	8.62041	8.40279	8.70732	8.62392	9.02115	9.00119	8.43055	8.53548	8.64308	8.7428	8.35706	8.98562	8.66125	8.50743	8.51943	8.72133	8.72581	8.66991	8.6751	8.94964	8.69761	8.63424	9.09029	9.05235	9.12904	8.57283	8.75175	9.19314	8.33417
ENSG00000015133	7.56625	7.94168	8.9272	7.67586	7.87088	7.11633	7.61363	8.05525	7.38842	9.54765	7.58711	7.53889	7.3351	7.85826	7.4777	7.20151	7.96217	7.67613	7.99258	7.9718	7.53586	9.26009	7.39227	8.17292	8.11265	8.34066	7.83063	7.85581	7.78616	8.53256	7.95976	7.89544	8.55701	7.64973	8.1563	7.86792	7.71142	7.80067	7.76762	8.27405	8.87076	8.01351	8.14906	8.35285	7.93245	7.10064	7.09886	7.85335	7.83209
ENSG00000015153	8.03603	8.40834	8.54285	8.16582	8.33341	8.33925	8.57019	8.4592	8.75808	8.33334	8.47101	8.29151	8.74774	7.96325	8.6711	8.4519	8.65969	8.39791	8.2467	8.4757	8.59152	8.86586	8.92014	8.97168	9.7299	9.84427	8.92332	8.24564	8.63898	8.08895	8.37499	8.99905	7.81152	8.81943	8.79078	8.47021	8.49954	8.17507	8.11892	8.1576	8.18876	8.12061	7.94712	8.05723	8.14083	8.34602	8.23585	8.21645	8.55503
ENSG00000015171	10.979	11.1703	10.2616	10.273	11.0021	11.2118	11.1558	11.1505	11.1904	11.1112	10.9491	11.1489	11.0844	10.6069	11.1012	11.1696	10.9565	10.9471	10.7981	11.1398	10.7627	10.0547	11.0317	9.44187	9.22301	9.53623	9.83011	10.2232	10.9149	10.9342	10.9851	10.8463	10.1898	10.3641	9.81982	10.4155	10.5298	10.7034	10.6932	10.9236	10.6841	10.0426	10.753	11.0815	10.8317	10.9917	10.5412	10.8416	10.9671
ENSG00000015285	6.06366	5.9981	6.49953	6.47488	6.43388	6.13343	6.24719	6.54117	6.27838	6.13883	6.28148	5.84375	6.27269	5.97728	6.02654	5.62328	5.96285	5.82452	6.50291	6.06508	6.1969	8.07889	6.22085	7.36619	7.08634	6.86146	7.02988	6.64534	6.51403	6.32287	6.6962	6.58777	6.30693	6.47067	7.04525	6.54885	6.87065	6.19286	6.3801	6.18085	5.72777	6.49654	5.87639	5.69908	6.11588	6.07151	6.0167	6.20658	5.96313
ENSG00000015413	5.4841	6.09321	6.56351	5.20201	6.14172	5.10331	4.80318	6.24843	5.27273	5.22871	4.80318	5.20377	4.80318	6.09806	4.80318	5.11672	5.3946	4.80318	4.80318	5.76961	4.80318	6.0077	4.80318	5.45463	5.16537	5.4926	6.25779	4.80318	6.25017	5.88715	5.35083	5.22148	5.48647	5.19593	6.09939	4.80318	5.15569	4.80318	4.80318	5.43784	5.5623	5.4047	4.80318	4.80318	5.04687	5.23028	5.08217	5.06493	5.2517
ENSG00000015475	7.74341	7.68573	8.30673	7.51218	7.94932	7.79512	7.6909	7.89637	7.89815	7.82079	7.79623	7.81121	7.77266	7.63796	7.79256	7.59595	7.73032	7.25593	7.92504	7.87388	7.62552	8.37024	7.56943	7.6966	7.25207	7.4407	7.71498	7.48885	7.77107	7.79496	7.75426	8.24135	7.52613	8.06833	8.25354	7.61526	7.38157	7.42265	7.68978	7.33761	7.77069	7.81197	7.47264	7.42722	7.67051	7.34684	7.48592	7.48103	7.56291
ENSG00000015479	7.43262	7.29471	7.95477	7.39432	7.06491	7.62509	7.89992	7.44841	8.14886	7.66143	6.56565	7.27418	7.08942	8.24896	7.75689	6.98255	7.85606	7.5977	7.73605	7.81168	6.57302	7.24723	7.69916	6.96424	6.31583	6.38029	6.1758	6.69141	7.01032	7.00781	7.61468	7.77418	7.8845	6.70872	5.69262	6.81557	7.50959	7.60349	7.58395	8.49282	7.44263	7.25662	7.94712	8.29228	8.00236	7.76969	7.0639	7.95462	8.21938
ENSG00000015520	5.65551	5.58254	5.21024	5.59347	5.73217	5.73759	5.42598	5.42846	5.69214	5.10461	5.46009	5.36791	4.80318	5.46671	5.87018	5.62328	5.63392	5.24609	6.10405	5.97647	5.64193	5.17596	4.80318	5.75301	6.18002	6.64428	5.65368	6.44143	5.61355	5.65807	5.2284	5.81079	6.72662	5.71201	5.98238	6.27914	5.81276	5.92397	6.03104	5.43784	6.05603	6.53926	5.9424	5.99075	5.96667	6.00551	5.92666	6.22739	5.68981
ENSG00000015532	8.82421	8.68547	9.5491	9.08459	8.75156	8.70662	8.79805	8.63056	8.78446	8.76315	8.89648	8.68823	8.76695	8.99325	8.86892	8.71211	9.24431	8.79855	8.79391	8.77372	8.87522	8.74452	8.69376	9.51039	10.0019	10.0397	9.4942	9.47857	8.9148	8.85612	8.53335	8.77914	9.44422	9.30695	9.29828	9.4044	9.115	9.08719	9.14138	8.88106	9.13445	9.23745	9.05846	9.0361	9.13727	9.08547	9.19351	9.09174	8.59639
ENSG00000015568	5.65551	5.58254	5.54077	5.36544	5.06495	5.32118	5.94719	5.13927	5.51631	5.47242	5.62273	5.36791	5.45174	6.03949	5.59048	5.34415	5.69849	5.82452	5.55083	4.80318	5.33809	5.89816	5.55648	5.26576	5.42728	5.36785	5.06299	4.80318	5.09298	5.38408	5.44964	5.63129	5.71333	5.08132	5.2957	5.35878	5.7537	5.54081	5.35206	5.57744	5.11606	5.32504	5.68596	5.37519	5.44344	5.45247	5.71468	5.32457	5.74182
ENSG00000015592	5.36084	5.52595	4.80318	5.36544	6.11915	5.10331	5.34357	5.21434	5.40761	5.22871	5.4121	5.49268	5.36602	5.03958	5.48707	5.11672	5.48454	5.42714	5.66339	5.49282	5.7195	4.80318	5.45738	5.50585	6.00004	6.00654	5.72543	6.23937	6.17325	5.65807	5.29359	5.5791	5.84863	5.75105	6.30019	5.86858	5.23439	5.54081	5.84943	5.43784	5.67649	6.08146	5.68596	5.72751	5.56582	5.40502	5.86149	5.86011	5.50817
ENSG00000015676	10.3101	10.0649	10.1842	10.5398	10.3345	10.5952	10.4797	10.0337	10.0828	9.55941	10.4767	10.1264	10.1616	10.3619	10.1785	10.5325	10.4049	10.4982	10.0596	10.2516	10.381	9.93537	10.286	10.4715	10.8415	10.7858	10.1154	10.1951	10.3175	10.4365	10.1202	10.0461	10.769	10.3457	10.2032	10.4348	10.4326	10.5213	10.4978	10.338	10.3802	10.7241	10.4546	10.5159	10.525	10.3342	10.4938	10.4204	9.85828
ENSG00000016082	4.80318	4.80318	4.80318	5.08564	5.25535	5.10331	4.80318	5.13927	5.07507	4.80318	5.58552	5.08689	5.52681	5.13713	4.80318	5.34415	4.80318	5.34458	5.55083	4.80318	5.45647	5.17596	5.18303	5.18141	5.47643	5.29297	5.43538	5.18836	4.80318	4.80318	5.15078	5.09948	4.80318	5.28347	4.80318	5.05288	5.30049	5.175	5.19246	5.25375	5.11606	5.47451	5.29194	5.03797	4.80318	4.80318	4.80318	5.25532	5.35141
ENSG00000016391	6.2408	6.26075	8.21112	7.50347	6.59426	6.29781	6.77462	6.41849	6.82811	5.82763	6.35093	6.67787	5.2637	7.18124	6.50696	5.98647	6.43419	6.48494	5.76151	6.6946	5.94559	6.31852	7.4429	7.92903	7.74182	7.97108	7.5102	6.28278	7.07506	7.0607	6.14777	7.34089	6.38392	7.26517	6.67032	6.41387	6.80321	6.14892	6.72423	8.056	6.77285	6.40617	7.69603	7.19848	7.07354	6.09259	6.12531	7.24876	6.59612
ENSG00000016402	7.17413	5.92918	8.06458	7.26531	5.86017	6.90281	7.41068	5.84557	7.28791	6.01257	7.50748	5.59689	6.14205	8.70341	7.1828	6.7577	7.80503	6.72066	5.80653	5.76961	7.13498	7.51399	6.55903	7.18025	7.90747	7.83896	7.89346	5.9027	6.17325	5.76394	7.21238	6.95425	6.56736	7.90033	5.98238	6.91462	7.67575	6.54159	7.55217	8.32473	6.15517	7.3154	7.76315	7.19848	7.80761	6.6536	6.35637	7.9815	7.11502
ENSG00000016490	4.80318	4.80318	5.03871	5.08564	4.80318	4.80318	4.80318	4.80318	4.80318	4.80318	4.80318	4.80318	4.80318	4.80318	4.80318	4.80318	4.80318	4.80318	4.80318	5.29312	5.07178	4.80318	4.80318	4.80318	4.80318	4.80318	5.06299	4.80318	4.80318	5.06437	4.80318	4.80318	4.80318	4.80318	4.80318	5.2346	4.80318	4.80318	4.80318	4.80318	4.80318	5.23005	4.80318	4.80318	5.04687	5.05036	5.08217	4.80318	4.80318
ENSG00000016602	5.08331	4.80318	5.57595	4.80318	4.80318	4.80318	4.80318	5.13927	5.18712	4.80318	4.80318	4.80318	4.80318	4.80318	4.80318	4.80318	4.80318	4.80318	4.80318	4.80318	4.80318	4.80318	4.80318	4.80318	5.05962	4.80318	4.80318	5.07595	4.80318	4.80318	4.80318	4.80318	4.80318	4.80318	5.08846	4.80318	4.80318	4.80318	5.19246	5.06402	5.11606	4.80318	4.80318	4.80318	4.80318	4.80318	4.80318	5.17285	5.12096
ENSG00000016864	9.76597	10.0936	9.66378	9.60253	10.1962	9.86387	9.47433	9.85663	9.95117	10.152	9.88438	9.85134	9.95806	9.91757	9.74699	9.69128	9.65576	9.65597	9.73094	10.1354	9.75065	10.0923	9.85958	9.66435	9.5022	9.3688	9.94895	9.74942	10.1737	10.0065	9.65697	9.98175	9.33137	9.80244	10.2455	9.5856	9.75779	9.59734	9.63701	9.4453	9.64335	9.4406	9.37022	9.4805	9.64652	9.39695	9.72031	9.60073	9.24499
ENSG00000017260	10.1294	9.95128	10.8166	9.81884	10.052	10.1647	10.1394	10.1668	10.2477	10.3299	10.0063	10.2561	10.2476	10.2648	10.4143	9.80892	10.1924	10.0717	9.8517	10.1846	9.90042	10.6539	10.5467	9.44187	9.27347	9.4268	9.71001	9.60094	9.96424	10.0547	10.1505	10.4815	9.37924	9.56901	9.30079	9.65183	10.2067	10.1776	9.94182	10.3481	9.91391	9.2404	10.0762	10.1811	10.1552	10.0992	9.82574	10.0468	10.0221
ENSG00000017427	11.3724	11.819	12.9858	11.3155	13.0698	11.9094	10.6207	10.2331	12.2037	10.8974	11.2466	12.2023	11.5455	11.6776	12.9146	12.2667	11.3658	11.8681	11.5556	12.1125	11.7636	11.5679	11.9989	11.8158	12.0987	11.7216	13.5041	12.0633	12.7897	12.8053	11.999	10.5122	10.9733	13.1838	12.4137	12.2534	11.8062	11.324	10.9226	9.14236	10.4768	10.4884	9.82822	9.80402	10.139	12.4294	12.6472	10.0531	13.0181
ENSG00000017483	6.0357	5.81518	9.04221	7.21222	6.09609	6.77275	6.33097	6.19716	6.27838	5.10461	6.56565	5.8787	6.20934	6.98073	6.42988	6.38511	6.27613	6.22026	6.22517	6.29291	6.32325	6.49697	6.4919	6.61574	6.46941	7.02218	7.58885	6.84716	6.03113	5.85792	6.54016	6.46566	6.68868	7.24483	5.84926	6.64427	6.54808	6.21417	6.16041	6.35799	6.32953	6.65908	7.04313	6.38487	6.72759	6.09259	6.49393	6.39894	6.43034
ENSG00000017797	10.4387	10.1553	9.92648	9.98562	10.3458	10.3888	10.5901	10.4457	10.052	10.2596	10.634	10.4042	10.5354	10.0827	10.1286	10.5351	10.1223	10.153	10.3527	10.045	10.5286	10.4211	9.83824	9.9543	11.459	11.35	10.1388	10.2578	10.3652	10.0522	10.351	10.3967	10.0156	10.1427	10.7214	10.0332	10.0353	10.1506	10.3931	9.96104	10.3367	9.89739	10.2097	10.1903	10.514	10.1822	10.2211	10.5431	9.82402
ENSG00000018189	9.5931	9.44604	9.43386	9.35733	9.57319	9.55945	9.85008	9.49468	9.9189	9.50936	9.14463	9.67502	9.05546	10.0626	9.86552	9.50906	9.82441	9.6272	9.80502	9.73923	9.59077	10.0264	9.65511	9.85097	10.135	10.2786	9.64598	9.58784	9.31461	9.33441	9.55276	9.76156	9.88922	9.53292	9.37657	9.7827	9.89623	9.8473	9.69161	10.286	10.0708	9.68704	9.86208	9.82423	10.0699	9.95371	9.92085	9.93711	10.2079
ENSG00000018236	8.17831	7.97669	8.50463	8.14939	8.03392	8.91382	8.39329	7.2397	8.57741	8.61276	8.49829	7.60601	7.74349	8.91206	8.7085	8.3015	6.85441	7.92034	7.08443	7.36542	7.80832	7.974	9.51223	8.39346	7.32786	7.70836	8.30686	7.83028	8.34309	8.65316	8.65553	7.44518	6.45609	7.53863	6.58346	7.52417	8.68805	7.80679	8.40442	8.46677	6.54932	7.75462	8.06351	8.17029	7.738	7.66062	7.26109	7.74418	9.31148
ENSG00000018280	6.10422	5.81518	6.3894	6.05958	6.0725	5.9382	6.27582	6.21452	5.98738	5.90605	5.84306	5.64376	6.24147	5.70503	5.76171	5.77799	6.54681	6.12678	5.55083	6.29291	5.91657	9.16414	7.14805	6.37733	6.45332	7.1878	6.62632	6.26129	6.00016	5.65807	5.77051	5.85024	6.30693	5.82408	6.96788	6.22413	6.18522	5.89545	5.77991	6.06823	5.94606	6.40617	6.21898	6.10849	6.33074	6.07151	6.35637	6.30688	7.22812
ENSG00000018408	10.8701	10.8081	9.74637	10.2024	10.5442	11.0059	11.2267	10.7059	10.8913	11.2372	10.8921	10.706	11.4347	10.8311	10.8269	10.6761	10.779	10.5591	10.7357	10.5836	10.4804	10.3232	11.1415	10.3206	9.47911	9.66128	9.82289	10.2555	10.8025	11.0716	11.0558	10.7377	10.4476	10.1414	9.8865	10.3117	10.6201	10.4257	10.8747	10.6448	10.2934	10.2841	10.3112	10.6787	10.3682	10.6519	10.3012	10.4252	11.2678
ENSG00000018510	9.73319	9.64421	9.67437	9.64963	9.3217	9.62969	9.59029	9.97926	9.7067	10.3189	9.81729	9.53229	9.89419	8.63383	9.95813	9.85093	9.47762	9.46859	9.44076	9.3361	9.54458	8.65301	9.66899	8.4386	8.38701	8.47051	8.53727	9.22176	9.18021	9.38488	9.80499	9.2129	8.9159	9.12753	8.35431	9.29096	9.10843	9.49465	9.27863	8.79118	8.75621	8.72559	8.95221	9.38762	9.21704	9.90876	9.61236	9.31319	9.64669
ENSG00000018610	8.04189	8.4535	7.80666	8.38252	8.32508	8.47416	8.31105	8.2787	8.16409	8.60822	8.56104	8.11506	7.91	8.30186	8.58925	8.63214	8.45856	8.29735	7.87018	8.42166	8.33647	7.5587	8.19282	7.92323	7.94992	7.91316	7.95894	8.30209	7.4949	7.55783	7.96453	8.55609	7.97625	7.85499	7.75837	8.14371	8.14685	8.4973	8.28562	8.52562	8.28416	7.97116	8.17102	8.21818	8.22096	8.09366	8.01174	8.34979	8.16523
ENSG00000018625	8.04772	7.43438	7.44648	7.96738	7.48876	8.1658	8.03114	7.46763	8.41775	7.57905	7.79067	8.00865	7.65214	8.23814	7.53823	8.78784	7.32564	8.02815	7.28186	7.76862	8.06823	4.80318	6.7959	6.8019	7.37613	7.76792	7.44233	8.26943	7.29585	7.26239	8.1516	6.58777	8.43388	7.37191	7.47993	8.50748	7.3964	8.48979	8.4088	7.90805	7.96082	8.21414	7.70365	7.94314	7.38331	8.35335	8.02353	7.8475	7.94136
ENSG00000018699	8.19939	7.97669	8.05643	8.26059	7.8994	8.44919	8.01632	7.60091	8.11789	7.96384	8.21941	8.1654	8.23564	8.18276	7.90096	8.02626	8.16921	8.18249	7.91734	8.21451	8.2039	7.71129	8.06095	7.73701	7.82424	8.10911	8.03167	8.10448	7.95568	7.97115	8.01597	7.96623	8.14357	8.12379	8.10506	8.30288	8.07169	7.96801	8.25186	8.02558	8.15548	8.31318	8.18188	8.20361	8.13256	8.25118	7.93254	8.38626	7.82332
ENSG00000018869	6.90804	6.82475	6.26763	7.27568	6.77552	6.87151	6.50547	6.52814	7.08344	6.84705	6.75996	6.75772	6.6832	6.91598	6.72813	6.96657	6.91591	6.85032	7.08443	6.7425	7.27284	6.19621	6.26378	6.87937	7.37613	7.154	6.73654	6.77873	7.0366	6.78459	7.04645	6.91005	6.64955	6.89525	6.94104	6.69565	6.79162	7.03346	6.94406	6.72993	6.6144	6.60064	6.89971	6.78508	6.65546	6.57459	6.85991	6.68111	6.63959
ENSG00000019102	6.02142	5.52595	7.78204	6.71894	5.65992	5.73759	6.09139	5.91758	5.92959	5.40282	5.75574	5.80738	5.71298	6.55674	6.23495	5.56387	6.69824	6.02409	6.70895	6.14656	5.91657	7.28358	6.4919	6.66124	6.90815	7.34512	6.89736	6.64534	5.86521	5.79641	6.14777	6.39955	7.30473	6.43247	5.84926	6.36519	6.38093	6.07938	6.73914	6.88091	6.3561	7.20769	6.1944	5.75499	5.81731	6.15336	6.31386	5.9721	7.24161
ENSG00000019144	10.0043	10.4206	10.7545	10.8504	10.7643	10.4476	10.1662	10.3378	10.4795	9.99987	9.95829	10.528	10.5766	10.7802	10.6903	10.1011	10.2099	10.9825	10.7095	10.2516	10.2176	11.2166	11.5199	11.4175	10.4842	10.3783	11.505	11.0059	10.4794	10.9756	10.2875	9.94759	12.2166	10.8958	10.5601	11.2104	11.147	10.6092	10.9601	10.8781	9.987	11.3967	10.5058	10.4908	10.7001	11.3754	11.0911	10.6856	11.293
ENSG00000019169	5.56275	5.58254	5.03871	5.48968	4.80318	5.64177	5.67737	5.0411	4.80318	4.80318	5.35973	4.80318	4.80318	4.80318	5.20048	5.4989	5.14622	6.02409	5.23803	5.29312	5.88661	6.10625	5.33883	5.33657	5.9495	5.43352	5.53128	6.01874	4.80318	5.17205	5.15078	5.63129	5.55032	5.28347	4.80318	5.58421	5.92019	5.62571	5.07886	5.38331	4.80318	5.32504	4.80318	5.13487	5.28885	5.05036	5.28491	5.53663	5.35141
ENSG00000019186	5.08331	5.4641	5.97318	5.59347	5.25535	4.80318	5.24526	5.0411	5.27273	5.10461	4.80318	5.08689	5.1295	9.09017	5.68078	4.80318	5.48454	5.86801	4.80318	5.29312	4.80318	6.86585	5.72076	7.01036	5.60484	5.20373	5.17012	4.80318	4.80318	5.06437	4.80318	4.80318	4.80318	5.19593	5.08846	5.05288	8.12078	4.80318	5.19246	8.56471	5.24481	5.10557	5.68596	5.50151	4.80318	4.80318	5.08217	5.06493	5.68981
ENSG00000019485	8.74265	8.75511	7.93709	8.71829	8.90978	8.98135	8.178	8.54154	8.56223	10.1126	8.27579	8.0863	8.85034	8.77225	8.60123	8.5163	8.54121	8.7503	8.27698	8.43537	8.56945	7.51399	8.33114	8.52099	8.44345	8.73661	8.56188	8.89974	8.00792	8.48132	8.20883	7.94537	9.43093	9.23385	8.86069	9.38821	8.65229	8.94662	8.83935	8.65637	8.71134	8.96912	8.88447	9.0176	8.92787	9.19292	8.95487	8.96407	8.57586
ENSG00000019505	7.16312	7.01936	6.25143	6.03102	8.97486	6.21873	5.34357	5.76722	5.83559	6.1087	5.4121	6.90373	4.80318	4.80318	5.87018	5.24573	5.28719	5.62393	4.80318	5.49282	4.80318	5.17596	6.1295	5.26576	5.05962	5.54669	6.15429	5.76993	5.82815	6.7455	4.80318	5.52275	4.80318	6.14696	6.9811	5.50342	5.62097	5.32757	5.07886	5.25375	4.80318	5.23005	5.29194	5.27124	4.80318	4.80318	5.08217	4.80318	6.17497
ENSG00000019549	10.62	10.9798	7.70545	9.49055	11.3285	9.42572	7.89992	10.7543	9.37789	10.1705	9.95217	10.1691	9.98078	9.23604	10.4244	9.22879	8.31401	9.29031	8.46738	10.282	8.84192	8.71897	9.59456	8.72984	8.31619	8.3358	9.81272	9.31786	9.9821	10.3569	9.07609	8.35593	8.41771	10.0899	10.0975	10.5139	10.228	10.3699	7.04139	7.20515	8.4246	6.51809	9.31745	10.2547	10.1723	9.5818	9.86843	10.1252	9.56344
ENSG00000019582	12.3056	12.2283	12.2622	13.0421	13.1141	12.7348	12.5362	11.9808	12.3255	11.9384	13.3474	11.3539	13.0667	13.0311	12.2504	12.3843	12.1437	12.6447	13.296	12.2402	12.7185	13.5597	12.1363	13.5188	13.7339	13.2465	12.7127	13.1521	13.4961	13.0411	13.6694	13.0324	13.083	12.597	14.1054	12.6731	12.8769	12.2688	13.4735	12.9395	12.1495	13.774	12.6257	12.0709	12.2147	11.6427	11.9169	12.0644	12.6406
ENSG00000019991	7.04175	6.91821	7.85936	7.13419	6.91087	6.97791	7.18587	6.44687	7.63009	7.18895	6.99991	6.93105	7.29488	9.14494	7.06817	7.54459	7.85606	7.48204	7.55794	7.53071	7.027	6.27924	9.07962	6.775	6.63351	6.57458	6.47293	6.45982	7.43817	7.19848	7.6804	10.1031	6.9645	6.04142	6.58346	6.49075	7.62671	7.37346	7.04139	8.20353	5.67649	6.73295	8.21923	7.71934	8.28939	7.52917	7.01581	8.14239	7.73245
ENSG00000019995	8.5478	8.45843	8.22569	8.21399	7.8994	8.60192	9.03156	8.6554	8.49982	8.77534	8.37491	8.40732	8.63721	8.63383	8.26645	8.58293	8.65969	8.72328	8.05703	8.44894	7.99795	8.59093	8.99935	7.57525	6.437	6.74197	7.20661	7.71623	8.15973	8.39291	8.52054	7.81322	7.77782	7.6649	7.23188	7.93961	8.27439	8.57384	8.50593	8.84693	8.57265	7.58588	8.27601	8.72733	8.40688	8.8838	8.28063	8.53795	8.47408
ENSG00000020129	8.65235	8.72276	8.84741	8.85219	8.89304	8.62882	8.56514	8.73521	8.35735	9.7314	8.47101	8.39335	8.93764	8.98039	8.41901	8.36708	8.47159	8.6911	9.01383	8.66186	8.61683	8.40279	9.16547	8.73641	8.31619	8.21907	8.81949	8.88755	8.54993	8.91785	8.3205	8.22994	8.95364	8.66451	8.73229	8.7385	8.97512	8.78157	8.52619	8.39752	8.61715	8.56522	8.7675	9.05235	8.64257	8.96933	8.85035	8.68806	8.90258
ENSG00000020181	10.2798	10.4845	10.7261	10.4781	10.7697	10.82	10.4211	9.78867	10.7425	11.001	10.224	10.5952	10.3351	11.4338	10.876	11.0258	9.15058	11.3965	10.2352	11.1419	10.2421	9.29932	11.4076	10.0922	8.95047	9.30342	10.6927	10.0783	10.4873	11.0298	10.5901	9.56148	10.0298	10.3201	9.89981	10.4409	11.3684	10.7819	10.4522	10.6538	10.602	9.84423	10.6762	10.9713	10.4708	10.5646	9.93328	10.5052	10.6601
ENSG00000020256	7.71786	7.60692	7.77207	7.62074	7.63953	7.54121	7.10174	7.54192	7.53053	8.08056	7.63776	7.78265	7.7237	7.97638	7.63619	7.61597	7.66292	7.5977	7.43235	7.70142	7.57393	6.86585	7.3397	7.29485	7.39185	7.59758	7.41894	7.81081	7.87348	8.09874	7.8349	7.4351	7.83627	7.78064	7.78046	7.99347	7.65756	7.9238	8.01898	7.67849	7.96082	7.62315	7.86155	8.02021	7.93723	7.80244	7.84862	8.11359	6.92493
ENSG00000020426	7.98826	7.81568	8.37035	7.74365	7.56261	8.19622	8.26807	8.00858	8.18912	7.89037	8.0118	8.13204	8.10516	7.96764	8.31104	8.18719	7.96217	8.19572	7.94033	8.08096	8.11492	7.90709	8.08205	7.68975	7.27781	7.55576	7.62317	7.8367	8.03961	7.78279	8.14742	8.08532	7.68983	7.71673	7.82361	7.89395	7.65145	7.9238	8.04181	8.17615	8.17554	7.65944	7.91482	7.82856	7.97017	7.92625	7.84195	7.92721	8.25869
ENSG00000020577	10.011	9.87265	8.71998	10.0023	9.713	11.4839	10.687	9.79239	10.2203	9.22616	9.66547	10.1109	11.3915	8.83077	10.2859	10.2977	9.99344	10.153	10.9078	9.49428	10.2662	9.07144	9.56145	8.32077	8.45081	9.0164	9.88106	10.2244	9.2861	9.7133	10.0762	10.2335	10.9577	10.144	9.62925	10.403	9.44709	10.5717	10.1062	9.15866	9.90401	11.1368	9.21362	9.30197	8.73239	10.5465	10.0955	8.90963	10.8957
ENSG00000020633	6.0357	5.39535	7.2122	6.76552	5.3246	6.48513	6.67791	7.41577	6.88077	5.82763	6.26342	5.20377	6.20934	6.71075	6.30373	6.3591	6.37356	6.46104	6.00293	5.64393	6.1513	9.3079	8.03952	8.08762	7.84692	7.35498	7.13094	6.49575	6.11872	5.38408	6.46871	6.54843	5.96603	6.66146	6.30019	6.56295	7.44708	6.35281	6.11059	6.46236	5.5623	7.02075	6.35593	5.88049	6.33074	6.07151	6.04496	6.45084	6.92493
ENSG00000020922	8.84764	8.67705	8.85908	8.31063	8.59798	8.24939	8.9294	8.92628	8.78446	8.73431	8.54479	8.82254	8.24943	8.90527	8.7085	8.71211	8.88536	8.6911	8.28892	8.30701	8.45772	8.76339	8.65928	8.33387	8.06529	8.58133	8.14824	7.97113	8.66343	8.56456	8.84703	8.71131	8.63822	8.51571	8.25354	8.64749	8.72294	8.78464	8.73893	9.25059	9.158	8.57929	9.07302	9.06841	9.19554	8.49236	8.51077	9.26636	9.16844
ENSG00000021300	6.59835	5.89274	7.93709	6.65402	6.62393	6.1034	5.82267	6.88891	6.01503	4.80318	6.2074	6.22192	6.14205	6.90647	5.79939	6.30522	5.81394	6.30634	6.40949	6.14656	6.32325	5.54269	5.79162	5.85275	6.07129	6.29248	6.10991	6.21701	6.53355	6.69142	6.20503	5.88803	6.16546	5.98421	6.34514	6.38165	5.84085	6.14892	6.47582	6.66126	6.73508	6.65908	6.58898	6.95009	6.67997	6.46053	6.37705	6.60909	6.10911
ENSG00000021355	8.70648	7.65125	8.69412	8.31063	7.62586	8.73577	8.49781	7.72247	8.30346	7.67028	9.0329	7.97761	9.05155	9.07413	8.44144	8.78784	8.00788	9.20842	8.66755	7.9718	8.70038	9.60431	9.32317	8.64504	8.66825	8.05669	8.60985	8.53548	8.10095	7.78279	8.96496	8.94802	8.98678	8.21335	7.99663	8.43547	8.70851	8.50849	8.92408	8.40146	7.54009	8.89246	8.66729	7.74998	8.32241	8.92353	8.28552	8.05416	9.97216
ENSG00000021461	4.80318	4.80318	4.80318	5.48968	4.80318	4.80318	4.80318	4.80318	5.07507	4.80318	4.80318	4.80318	4.80318	5.03958	5.20048	5.24573	5.48454	5.11698	5.11125	4.80318	4.80318	5.70413	4.80318	4.80318	4.80318	5.54669	4.80318	4.80318	5.30347	4.80318	5.15078	4.80318	4.80318	5.28347	5.08846	4.80318	5.15569	5.175	5.35206	5.48779	5.42534	5.23005	5.08626	5.27124	5.04687	5.05036	4.80318	4.80318	5.43497
ENSG00000021488	5.4556	5.10082	5.54077	5.7257	5.17287	5.46958	4.80318	4.80318	5.46435	5.32341	5.30158	5.20377	4.80318	5.95562	5.42844	4.80318	6.00767	5.24609	5.84932	5.29312	5.40038	5.17596	5.72076	6.21523	6.437	6.19717	6.1758	5.87131	5.30347	5.25435	5.15078	5.39271	6.00214	6.12156	5.69262	5.89502	5.65633	5.77137	5.47344	5.61826	5.49746	5.59473	5.80522	5.607	5.70151	5.88449	5.82706	5.76596	6.17497
ENSG00000021574	8.47645	8.24652	8.38339	8.21399	8.33756	7.96098	8.23017	8.46859	8.29887	9.1933	8.59615	8.50146	8.53435	8.25255	8.19418	8.01883	8.55351	7.96755	7.83783	8.43537	8.07874	7.95205	8.06095	7.76982	7.72351	7.58931	7.4954	7.48885	8.18822	8.21576	8.20079	8.53314	7.36353	7.70211	7.68211	7.73002	8.19343	8.03701	8.10816	8.26109	8.17554	7.93486	8.2861	7.99074	8.16535	7.85536	7.7088	8.16127	8.0872
ENSG00000021645	9.31028	7.96976	6.65934	9.07885	7.69943	7.67832	7.63336	8.77603	7.53845	8.78742	9.79695	9.03471	9.55454	7.4156	7.79256	7.64546	10.1264	8.24108	10.3765	7.87388	9.27029	8.03787	7.16849	7.22919	8.92173	7.98987	8.95544	9.77109	8.32271	8.43972	9.32036	9.62987	8.35114	6.90853	9.57635	8.14371	7.56939	9.25546	9.12293	6.89273	8.75179	8.92948	6.78443	6.61921	7.25693	9.50873	9.78346	7.40254	8.47962
ENSG00000021762	9.71244	9.41103	9.05241	9.49485	9.75212	9.86949	9.62454	9.83993	9.94826	9.58264	9.58863	9.47845	9.33781	10.3961	9.81688	9.58324	8.75852	9.95889	10.0335	9.60699	9.50653	10.2803	10.1664	10.192	9.65423	9.85613	10.3372	10.411	9.38716	9.88289	9.16495	8.71131	10.1627	9.9358	9.34284	9.81666	9.98841	9.79673	9.62209	9.33495	9.91193	9.74206	9.42339	9.97007	9.32357	9.50547	9.5247	9.24457	9.96824
ENSG00000021776	9.07433	8.84049	9.47533	9.22353	9.06477	8.94264	9.17069	8.74038	9.27723	9.455	8.98085	9.27365	9.00787	8.96959	9.20293	9.04164	9.44511	9.21811	9.08023	9.12502	9.08889	9.02013	9.15069	8.64154	8.91908	8.83607	8.81073	8.74954	9.15749	9.27356	9.42508	9.07075	8.77114	8.86217	8.6752	8.91237	9.09962	9.02382	9.11495	9.42428	9.15131	8.69148	9.12702	9.23598	9.08506	9.15383	8.8305	9.17941	9.25789
ENSG00000021826	6.54579	6.74129	6.34525	7.27568	7.10581	6.91819	6.38356	7.01055	6.47305	7.55047	6.2264	7.11953	6.36143	6.5693	6.8183	6.41055	6.87524	7.22978	7.19333	6.6946	6.63574	6.23851	6.8995	6.5685	6.38662	5.87859	6.40559	6.67624	6.53355	6.94138	6.76743	7.10461	6.54592	6.62892	6.04259	7.17336	6.90309	7.12689	6.58132	6.75637	6.6144	6.80271	7.20566	6.81579	6.95191	7.0825	6.9402	7.0226	7.56291
ENSG00000021852	4.80318	4.80318	4.80318	4.80318	4.80318	4.80318	4.80318	4.80318	4.80318	4.80318	4.80318	4.80318	4.80318	5.32946	4.80318	4.80318	4.80318	4.80318	4.80318	4.80318	4.80318	4.80318	4.80318	5.18141	4.80318	4.80318	5.06299	4.80318	5.09298	4.80318	4.80318	4.80318	4.80318	4.80318	4.80318	4.80318	4.80318	4.80318	5.07886	4.80318	4.80318	4.80318	4.80318	5.03797	4.80318	4.80318	4.80318	4.80318	4.80318
ENSG00000022267	13.3313	14.1997	8.8142	12.4644	13.8642	14.6889	14.1633	14.5003	14.6519	13.5855	13.3625	13.6501	14.0497	11.0293	14.238	14.7626	13.2541	13.6497	13.7431	13.9325	14.2043	11.2822	12.2588	11.1157	11.6378	11.7271	12.727	13.7124	13.087	13.233	13.2371	12.5663	13.8455	14.081	13.8197	14.0774	12.6061	13.787	13.6535	12.1652	13.9452	13.895	12.8241	13.4282	13.344	13.8465	13.6758	13.4147	13.7603
ENSG00000022277	10.5526	10.5999	9.83983	10.4329	10.5504	10.6904	10.64	10.4362	10.5954	10.4521	10.7548	10.6202	10.5753	10.4591	10.5619	10.9214	10.3638	10.5641	10.4627	10.4356	10.8134	9.59032	10.3325	10.373	10.439	10.3689	10.2899	10.4804	10.7092	10.5299	10.2446	10.2863	10.2515	10.6747	10.7575	10.5304	10.3709	10.2786	10.3118	10.2354	10.3411	10.4083	10.3806	10.348	10.3829	10.2751	10.3656	10.367	10.4614
ENSG00000022355	4.80318	4.80318	5.03871	5.36544	4.80318	4.80318	4.80318	4.80318	4.80318	4.80318	4.80318	4.80318	5.36602	4.80318	5.08455	4.80318	5.3946	5.24609	4.80318	4.80318	4.80318	4.80318	5.18303	5.07101	4.80318	5.08686	5.17012	5.07595	5.30347	5.06437	5.15078	4.80318	4.80318	4.80318	4.80318	4.80318	5.23439	4.80318	4.80318	5.57744	5.11606	4.80318	5.43219	5.03797	5.14741	4.80318	4.80318	5.06493	5.35141
ENSG00000022556	5.146	4.80318	7.07778	4.80318	4.80318	4.80318	4.80318	5.91758	4.80318	4.80318	4.80318	4.80318	4.80318	4.80318	5.08455	4.80318	5.14622	4.80318	4.80318	4.80318	4.80318	5.54269	5.33883	5.45463	4.80318	4.80318	5.85258	4.80318	5.09298	5.06437	4.80318	5.09948	4.80318	4.80318	4.80318	5.2346	5.65633	4.80318	4.80318	5.25375	4.80318	5.23005	4.80318	5.03797	4.80318	5.15232	5.19712	4.80318	5.50817
ENSG00000022567	7.88104	7.55177	8.87297	7.99837	7.49633	7.50223	7.67198	7.98245	7.52256	7.52128	7.69858	7.61418	7.53165	7.54616	7.86798	7.9963	8.04341	7.95979	7.49658	7.36542	7.84588	8.41879	7.90362	8.21135	8.06046	8.36473	9.13204	7.91162	7.8305	7.81301	8.01597	7.82853	8.90823	7.5953	7.78046	7.76438	7.6937	8.02138	8.23714	7.96269	8.01392	8.39518	7.77764	8.06935	7.94672	8.19924	7.91362	7.78765	7.94943
ENSG00000022840	10.8814	10.9832	10.5114	10.8207	10.9785	11.0421	11.041	10.7293	10.9388	10.9975	11.0539	10.8628	10.9724	10.4208	10.8971	11.1267	10.5781	11.0143	11.1655	10.8069	11.1131	10.7307	10.7707	10.745	10.7332	10.5632	10.9342	11.0825	10.7888	10.66	10.6852	10.4695	11.3773	11.1039	11.268	11.2002	10.8293	10.9293	10.7267	10.6071	10.8896	11.0739	10.8414	10.6735	10.7437	11.0325	11.0737	10.7534	10.9836
ENSG00000022976	6.94766	6.80849	7.51441	7.13419	6.32598	6.73804	6.71749	6.55405	6.50836	6.42475	6.84127	6.81814	7.0244	7.09308	6.87505	6.93403	7.08469	7.13402	7.02644	6.99731	6.90934	7.26553	6.8995	7.10858	6.76577	7.05945	7.14064	7.29442	6.92816	7.07103	7.01824	6.56826	7.35197	6.47067	6.67032	7.06457	7.05415	7.26035	7.04139	7.57632	7.08523	7.16978	7.32083	7.35517	7.36184	6.948	7.08731	7.18389	6.9914
ENSG00000023041	9.05436	8.76309	9.51269	9.12409	9.05978	8.99861	9.03156	8.87558	9.26092	8.84249	8.87589	9.05842	8.92914	9.3149	9.20815	8.93999	8.7848	9.16899	9.05613	9.23053	9.21234	9.32067	9.20893	8.89747	8.85968	8.85989	8.92061	8.80246	9.0288	8.95846	9.08697	9.04185	8.61952	8.81609	8.6635	8.85323	9.29737	9.16207	9.09885	9.39511	8.95007	8.72559	9.28783	9.2466	9.21121	9.12006	9.13005	9.31737	8.78695
ENSG00000023171	6.06366	5.58254	6.29932	6.54975	5.99822	6.13343	5.67737	5.71065	6.04194	6.16813	6.28148	5.72967	6.44377	6.09806	6.055	5.67828	6.81172	6.19	6.25344	6.6946	5.7195	8.02742	7.84288	6.6311	6.24029	6.60993	6.48918	6.26129	6.62669	6.30388	6.86728	6.44403	7.05445	5.98421	6.09939	6.01711	6.38093	6.31492	6.76844	6.52712	6.02072	6.80271	6.64081	6.58319	6.43932	6.04999	6.09922	6.69502	6.74202
ENSG00000023191	9.46512	9.54854	8.80698	9.63019	9.40266	9.9101	9.68142	9.65054	9.33625	9.34513	9.901	9.41337	9.95806	9.3436	9.50159	9.73232	9.10131	9.72096	9.74176	9.18279	10.052	9.38691	9.64461	9.40943	9.6747	9.34252	9.9972	10.4248	9.25702	9.51017	9.32953	8.87338	10.3787	9.86664	10.3868	10.2484	9.38508	9.65193	10.1806	9.31224	9.77088	10.3872	9.21099	9.50429	9.70572	10.1408	10.3736	9.5904	9.83697
ENSG00000023228	9.93126	10.0873	9.76876	9.50983	9.59056	9.96544	9.97284	9.75218	9.59226	9.96672	9.89079	9.85303	10.1598	9.43585	10.0113	10.1372	10.1866	9.87165	9.6274	9.71709	9.8018	9.5146	9.99519	9.39292	9.07908	9.13817	9.36884	9.64495	9.48386	9.58974	9.86927	9.4536	9.82566	9.52069	9.33306	9.63822	9.59525	9.83998	9.71991	9.4396	9.43627	9.38048	9.45037	9.70747	9.42779	9.91122	9.80729	9.41035	9.81533
ENSG00000023287	10.0942	9.94256	9.08655	9.53095	9.82583	9.83731	10.7381	9.98035	9.97847	10.1174	9.95829	10.1732	10.1157	9.99615	9.85393	10.0444	10.0485	9.85521	9.36156	9.88538	9.63023	9.70181	9.88655	9.80653	10.0982	10.0893	9.33876	9.0603	9.69559	9.56895	10.3927	9.7772	9.00846	9.39674	9.29828	9.32726	9.84323	9.81179	9.6591	10.0891	9.96812	9.19556	9.83164	9.88661	9.9089	9.7233	9.40032	9.94927	9.79115
ENSG00000023318	9.72871	10.1325	9.58602	9.37379	10.0229	10.1182	9.91869	9.87664	9.86293	10.0373	9.96681	9.99926	10.1525	9.84983	10.0098	9.80037	9.71965	9.75239	9.97416	9.99524	9.7876	10.7559	10.3149	9.54252	9.16627	9.05815	9.50868	9.44783	9.80183	9.74299	9.87052	9.83813	9.25493	9.59062	9.74069	9.60594	9.58268	9.3901	9.43627	9.36133	9.23595	9.39376	9.18711	9.3683	9.27596	9.72189	9.58307	9.33191	10.0483
ENSG00000023330	8.50416	8.79066	8.63007	8.60694	8.38641	8.50356	8.09596	8.06357	8.29887	8.97859	8.5707	8.46187	8.78591	8.4528	8.46789	8.4073	8.50366	8.81996	8.59753	8.26152	8.64171	8.07889	8.67317	8.29866	7.80698	7.50385	8.66926	8.6154	8.42183	8.60955	8.42058	8.04673	8.39035	8.51983	8.72481	8.59186	8.41299	8.45164	8.26159	7.97337	8.37931	8.16503	8.3972	8.17776	8.03383	8.81679	8.62677	8.06424	8.69008
ENSG00000023445	8.07082	6.72391	8.36049	8.46867	6.30696	8.05717	8.46562	6.98347	8.15903	6.895	9.09208	6.78829	8.15734	8.26326	7.8342	8.83478	8.53502	8.64862	7.5276	7.4778	8.22766	10.5404	8.57297	7.74364	8.28354	8.11481	9.3347	8.25996	7.01032	6.77169	8.75175	8.96181	8.15666	7.99877	6.70342	7.9545	7.86153	8.62953	9.30224	7.93564	6.5714	8.70863	8.40184	7.78982	8.68256	8.3201	7.78743	8.66521	9.19218
ENSG00000023516	9.82179	9.78947	9.39116	9.41756	9.3908	9.73416	9.92263	9.73938	9.76399	10.0306	9.6398	9.7128	9.66587	9.86852	9.77008	9.77659	10.5028	9.6678	9.38385	9.49428	9.18125	9.12098	10.0332	8.32077	7.59484	8.25046	8.5723	8.85662	9.26235	9.64211	10.2523	9.70746	8.87714	8.83602	8.03979	8.88951	9.41198	9.49465	9.65727	10.0522	9.2826	8.6116	9.30272	9.58178	9.31273	9.85341	9.25923	9.37468	9.4806
ENSG00000023572	9.03847	9.11401	8.05233	8.50344	9.00892	9.10758	9.33051	8.91035	9.24205	8.69208	9.12515	9.08752	8.93764	8.84504	9.03097	9.18671	8.70446	8.53915	8.84712	8.86743	9.30176	8.98844	8.65928	8.73641	8.9058	8.81533	8.64973	8.72232	8.6057	8.31968	8.65845	9.36313	8.4709	8.93171	8.71729	8.77777	8.68805	8.67323	8.77657	8.39752	8.35611	8.83116	8.68258	8.20361	8.60441	8.58219	8.8036	8.61498	8.49064
ENSG00000023608	7.78614	7.39291	8.07268	8.89853	7.50385	7.9961	8.19779	7.47398	7.75712	7.80484	7.54787	7.70096	8.00281	8.11331	7.90096	8.01883	7.97143	7.67613	7.97785	7.87388	7.64706	8.259	8.47317	7.15001	7.25207	7.91972	7.23392	7.34111	8.53674	8.14199	8.43774	8.03363	7.01024	7.36254	6.79779	7.14698	7.54314	7.38178	7.33491	7.6719	7.1702	6.91631	7.60117	7.69327	7.58739	7.20459	7.20916	7.7315	8.03521
ENSG00000023697	8.54575	8.86291	8.4123	8.26059	8.54169	8.68543	8.81939	8.94205	9.00226	8.37677	8.54152	8.72579	8.96282	8.63108	8.86231	8.90444	8.44541	8.56985	8.75587	8.78444	8.9453	9.36243	8.91431	8.44263	8.18084	8.01454	8.38393	8.47144	8.383	8.66304	8.57112	8.67406	8.19521	8.54835	8.32978	8.63225	8.94838	8.50104	8.52216	8.50017	8.57767	8.33552	8.33061	8.5552	8.30416	8.51861	8.56394	8.13763	8.62664
ENSG00000023734	10.4403	10.8562	10.5557	10.3355	10.7788	10.8639	10.6672	10.7524	10.5005	10.835	10.6732	10.7958	11.0181	9.82133	10.5568	10.7905	10.3638	10.9008	10.1726	10.7094	10.7465	10.1625	10.9532	9.71994	9.40563	9.35213	10.0538	10.3247	10.4505	10.6286	10.4118	10.2643	10.0316	10.1172	10.712	10.2234	10.1137	10.1869	10.0348	9.91798	10.0404	10.0103	10.1119	9.95613	9.59076	10.6116	10.3962	9.67589	10.9333
ENSG00000023839	5.6106	5.3169	5.42228	5.64014	5.58015	5.40026	5.49817	5.33281	5.60952	5.22871	5.23534	5.29302	5.1295	5.76128	5.36329	5.67828	5.63392	5.90952	5.60928	5.29312	5.18249	5.89816	5.64309	5.67924	5.37363	5.29297	5.61513	5.61206	5.37992	5.4887	5.40239	5.5791	6.1348	5.62764	5.2957	5.62136	5.72253	5.86601	5.81536	6.01948	5.49746	6.01621	5.54514	5.63895	5.66979	5.64836	5.71468	5.49016	6.14256
ENSG00000023892	6.82497	6.26075	7.84042	7.13419	6.80121	6.93338	6.48208	7.07164	7.12691	6.35371	6.5934	5.91235	6.10672	7.15777	6.74361	6.67969	6.54681	6.68103	7.04118	6.95818	6.9812	9.407	6.97209	8.10305	7.99113	8.02671	7.62993	7.59962	7.1607	6.48092	6.80159	7.37302	6.76344	7.04634	7.71312	7.10183	7.20676	6.90946	6.75387	6.90443	6.50389	7.42584	6.69054	6.63098	6.88141	6.21083	6.97855	6.73586	6.43034
ENSG00000023902	10.1191	10.2013	9.93201	10.0803	10.5984	10.2958	11.0978	10.4776	10.5861	9.85291	10.3011	10.3856	10.3948	9.49872	10.5144	10.8538	10.5463	10.8877	10.8855	10.2858	10.945	10.8336	9.87462	11.4246	11.7624	11.4853	10.7509	10.8018	10.4528	10.1901	10.0364	10.5491	10.3194	10.953	11.3653	10.7109	10.5654	10.2301	10.4384	10.1601	10.5648	11.1392	10.722	10.2459	10.1048	9.90999	10.4748	10.106	10.7253
ENSG00000023909	7.64219	7.81568	7.6076	8.01058	7.53354	7.46211	7.53179	7.87281	7.68798	7.41924	7.49375	7.64637	7.81062	7.43503	7.44188	7.41292	9.94548	7.33147	7.7622	8.1659	7.31885	7.11166	7.79231	6.775	7.39185	8.01454	7.09144	7.06727	7.90142	8.328	7.97403	7.89544	7.34031	7.27523	7.57628	7.13808	7.23197	7.20477	7.57608	7.36262	7.62129	7.13076	7.55119	7.19091	7.41141	7.41273	7.31109	7.44234	8.3032
ENSG00000024048	9.30667	9.19275	9.00699	9.18137	9.11853	9.19993	9.39432	9.12276	9.54496	9.26692	9.1532	9.24037	9.66587	9.46686	9.49521	9.2224	9.84697	9.51385	9.65971	9.54547	9.13706	9.42682	9.48109	8.87384	8.73895	8.82574	9.02013	9.13689	9.21088	9.1806	9.67723	9.63847	9.56355	9.13825	8.57465	9.314	9.60149	9.64354	9.52518	9.67451	9.44722	9.16488	9.55764	9.55214	9.62038	9.41967	9.28373	9.543	9.55824
ENSG00000024422	11.7247	11.7612	10.373	11.4605	11.7999	12.0988	11.5622	11.5331	11.5433	11.5228	11.7863	11.3256	12.2603	10.8565	11.6886	11.8137	11.1238	11.8139	12.5113	11.0912	12.0488	11.3459	11.6723	11.1602	11.8249	11.3566	11.979	12.4123	11.2848	11.4071	11.571	10.968	12.6266	12.2053	12.2643	12.2549	11.5279	11.945	11.9988	10.4413	11.2653	12.2855	10.7294	11.1714	11.0739	12.5127	12.3394	10.9638	12.0579
ENSG00000024526	5.42572	5.68394	8.06863	7.43168	6.60919	5.53192	5.24526	6.4882	5.07507	5.32341	5.46009	5.49268	5.9517	5.76128	5.28901	5.34415	5.96285	5.11698	5.48693	5.76961	5.45647	6.19621	4.80318	4.80318	5.31407	5.29297	5.38105	4.80318	6.85548	6.91847	6.40827	5.46117	4.80318	5.58163	5.77457	5.15587	5.54465	5.38868	5.07886	5.25375	5.5623	4.80318	5.08626	5.42036	5.28885	5.29576	5.08217	4.80318	5.35141
ENSG00000024862	8.38767	8.19415	7.46535	7.85659	8.67193	8.27809	8.81939	7.95135	8.38787	8.09368	8.24788	8.43031	8.05097	9.01232	8.27148	8.65613	7.97143	7.89612	7.67306	8.69635	8.16996	7.88406	7.72642	8.17778	8.49062	8.55233	8.00613	8.11504	8.58023	8.22024	8.24052	8.47648	7.78632	8.30718	8.25354	8.20293	8.40225	8.06775	8.38233	8.71119	8.14873	8.7298	8.6557	8.34955	8.63386	7.90636	8.13638	8.66521	7.59438
ENSG00000025039	6.53681	6.72391	6.52553	7.23371	6.81387	7.02098	7.22604	7.12186	6.37983	6.25151	6.66013	6.74215	7.05731	7.08477	6.30373	6.7577	6.57339	6.55388	6.10405	6.99731	6.68077	6.81569	6.62263	7.06583	6.74042	6.51955	6.52103	6.47792	7.25229	7.35709	7.07406	6.50776	6.40848	6.75426	7.15342	6.52015	6.31366	6.58827	6.72423	7.08888	6.02072	6.76831	6.55317	6.41332	6.19233	6.21083	6.04496	6.2478	6.7222
ENSG00000025156	8.62547	8.49248	8.13202	8.21925	8.66865	8.78837	8.86112	8.58531	8.97392	8.94306	8.31473	8.89681	8.30985	8.79202	8.83892	8.7527	8.97477	8.41494	7.94033	8.62652	8.23706	8.22294	8.28651	8.20661	8.15395	8.00841	8.36004	8.05044	8.40255	8.38496	8.56177	8.64868	7.908	8.55639	8.05789	8.32965	8.45865	8.40446	8.20724	8.6231	8.66972	7.83585	8.59634	8.694	8.4671	8.34969	8.31929	8.55227	8.15136
ENSG00000025293	9.83019	9.54854	9.31535	9.71382	9.713	10.2215	10.2593	9.59192	9.84743	9.88315	9.7777	9.76228	9.87005	9.3234	9.95037	10.0872	9.68667	10.0339	9.53586	9.6775	9.68235	9.83818	9.96176	9.9202	11.1737	10.8965	9.80101	9.72058	9.88705	9.58112	9.77443	9.7772	9.74205	9.83243	9.83202	9.78819	9.46775	9.49465	9.72341	9.62348	9.83064	9.68488	9.54309	9.69202	9.53588	9.78915	9.79372	9.55898	10.1945
ENSG00000025423	9.98189	11.4275	5.50367	7.87678	10.9877	9.92818	11.0536	10.9005	10.337	10.9967	9.5823	10.9236	9.87667	9.42325	9.01913	10.3037	10.5585	9.71642	9.09721	11.0431	10.0936	6.68088	9.84437	7.3487	7.11543	7.96476	7.99578	9.11094	10.5861	10.69	9.67723	9.61471	8.97215	9.30457	10.1829	8.37806	8.67028	7.61754	8.92712	8.18075	10.3054	8.8887	9.0526	9.71258	9.52652	9.60485	9.78174	9.543	9.18543
ENSG00000025434	7.86787	7.51374	8.54864	8.37315	7.70593	7.56029	7.7371	7.87281	7.70909	7.56959	7.97321	7.51286	7.21065	9.14494	7.82735	7.43576	7.51744	7.91231	7.30612	6.95818	7.66827	8.83053	7.96185	9.20244	9.30413	8.79782	9.14833	8.017	7.96231	7.82492	7.85564	7.73402	7.81152	8.19795	8.13943	8.01729	8.82278	8.34321	7.81499	8.066	7.59139	8.15248	8.02778	8.06128	7.8437	7.56162	7.88798	7.96004	7.66513
ENSG00000025708	7.12388	10.0537	8.10858	7.5465	8.44136	7.37817	7.02732	9.19214	7.37959	6.83065	7.81278	8.21402	8.68347	8.90753	7.77127	7.14656	7.11944	7.87147	8.35282	7.89402	7.96995	10.9598	9.70649	9.64706	9.20579	9.07568	9.89764	8.66272	8.15973	7.78889	8.7101	9.52949	8.37368	7.70944	10.7864	7.77003	8.08525	7.60349	7.69704	7.78587	7.95307	8.77528	6.84337	7.22095	7.10881	8.09804	8.4026	7.0648	8.27794
ENSG00000025770	9.19909	9.44604	9.28802	9.32139	9.51795	8.98828	9.25439	9.21083	9.20598	9.09643	9.24628	9.42481	8.79529	9.18095	8.90476	9.11945	8.91895	9.26872	9.04916	9.41392	9.47929	8.76963	8.96594	9.85398	10.6299	10.533	9.56172	9.52052	9.12858	9.14588	8.54289	9.1084	9.50385	9.67766	10.3191	9.63213	9.34283	9.11664	9.33922	9.56009	9.89604	9.93782	9.84694	9.43481	9.8173	9.27383	9.56121	9.69207	9.14432
ENSG00000025772	8.07938	8.31892	9.41188	8.8147	8.42587	8.28376	8.46562	8.36176	8.28503	7.95666	8.33381	8.40732	8.26985	8.1446	8.07836	7.80173	8.33558	8.48647	8.17127	8.1659	8.42118	8.31998	8.56554	8.47843	8.23739	8.1761	8.24291	8.30209	8.80564	8.85612	8.1723	8.29707	8.30496	8.40414	8.90767	8.27559	8.19759	8.10279	8.29038	8.33713	8.25934	8.27324	8.44741	8.17403	8.0862	8.13259	7.97574	8.15657	8.19256
ENSG00000025796	10.5663	10.72	10.445	10.2842	10.5906	10.7748	10.7392	10.5766	10.7609	11.5543	10.7923	10.8072	10.8285	10.7036	10.7179	10.7129	10.8564	10.5335	10.2966	10.7317	10.4726	10.5092	10.9895	10.0067	9.84547	10.0441	10.0513	10.0057	10.5409	10.4761	10.6292	10.5672	10.117	10.1334	10.1938	10.1216	10.223	10.2109	10.3743	10.426	10.344	10.0291	10.3463	10.3029	10.4934	10.5654	10.3576	10.6136	10.4904
ENSG00000025800	10.3815	10.3366	9.95497	10.2705	10.2198	10.3096	10.6916	10.3969	10.0219	10.1046	10.2512	10.229	10.5043	9.88238	10.5301	10.3988	10.2424	10.6512	10.856	10.282	10.5038	10.3189	10.2678	10.4977	11.2289	11.2503	10.4743	10.535	10.4964	10.1991	10.3246	10.1322	10.8501	10.6261	10.7391	10.5515	10.2639	10.4277	10.3036	9.90426	10.2934	10.5394	10.1603	10.1994	10.0901	10.4006	10.527	10.1476	10.5739
ENSG00000026025	14.9094	14.4107	15.0595	14.8906	15.2817	14.9794	14.5694	15.047	15.1614	14.1802	15.2361	14.7814	15.0213	15.2716	14.8811	14.7385	14.4794	14.4968	14.506	14.1034	14.6713	15.2633	15.682	14.3356	14.2081	14.1249	14.6634	14.6462	14.5938	14.7497	14.8552	14.7834	14.747	14.6793	15.2108	14.7035	14.8286	14.4002	15.2672	14.3062	14.7621	15.067	14.6601	14.1355	14.9135	14.7859	14.6785	14.8476	15.1476
ENSG00000026036	6.49084	6.42866	6.58818	6.26357	6.16381	6.41839	6.81132	6.50167	6.50836	6.86323	5.94761	6.62739	6.17622	6.88722	6.71245	5.98647	6.16931	6.33362	7.35339	7.14315	6.32325	6.39323	6.30511	7.68286	7.1439	7.40327	7.09144	7.28488	6.17325	6.32287	6.27696	6.50776	8.37926	7.12708	6.4094	7.3826	6.83738	7.02266	7.13202	6.98355	7.14247	7.79583	6.88585	7.25034	7.46594	6.91728	7.24056	7.29325	6.85487
ENSG00000026103	8.38309	9.16297	9.52736	8.3542	9.39278	8.66392	8.70939	9.08678	9.22533	8.32227	8.07234	9.13288	8.20767	9.03114	8.97998	8.01883	9.90545	8.61959	8.25889	9.10808	8.09952	8.88321	9.27856	7.72367	7.12499	7.36478	8.61993	8.08311	9.03816	9.37292	8.25223	9.50855	8.10356	8.42188	9.57012	8.29901	8.56839	8.40046	8.63838	8.98143	9.47158	8.02735	8.6044	8.55234	8.85235	8.87369	8.23585	8.57699	8.1232
ENSG00000026297	8.42831	8.79455	10.7718	9.43784	8.76082	8.82369	8.34688	8.19804	8.75808	8.27137	8.48471	8.18721	8.17913	9.42956	8.44144	8.95551	8.64253	8.17583	8.40305	8.00913	8.52045	10.1836	7.85524	9.52181	9.7874	9.88122	10.5549	9.05759	8.84177	8.68905	8.70445	8.70722	8.43923	9.22885	9.63125	8.89717	9.20395	8.53791	8.78331	8.84116	8.54732	9.1986	8.75671	9.28145	8.88695	8.10676	8.58782	8.80014	8.54977
ENSG00000026508	13.3139	14.2618	10.3006	12.4213	14.0183	15.0583	14.0397	13.6132	14.5047	11.3361	13.898	13.2644	14.3884	12.0182	14.0137	14.0748	13.9068	13.3577	13.5911	13.1517	14.1223	12.0661	12.9205	11.0137	11.3605	11.8052	12.7183	13.645	12.5987	12.5558	13.5819	12.9473	12.9556	13.5215	12.8977	13.2037	12.1171	13.1235	13.4059	12.2082	13.136	13.8504	12.3939	12.1938	12.3248	13.1553	12.7806	12.4224	14.0542
ENSG00000026559	10.8334	12.7946	7.38829	9.85278	13.085	12.0563	8.93722	11.7194	11.8801	10.8882	8.57711	11.2428	8.30985	8.60334	11.0629	10.1807	9.65007	10.2536	6.33414	11.7792	10.0321	6.05817	9.9476	9.22126	9.86341	10.5202	11.0269	9.97443	10.3983	11.0241	7.61468	6.95425	10.6001	13.3427	12.9216	12.155	9.3941	8.42825	7.33491	9.70809	11.6691	7.1175	9.67662	11.326	9.21898	11.0302	11.4352	9.40053	10.9253
ENSG00000026652	8.91411	9.04384	8.27906	8.61092	8.95618	9.03251	9.06406	9.1732	9.24205	9.00983	8.7849	8.79808	8.23564	9.3183	9.14696	8.73029	8.5778	8.99945	9.01025	9.03824	9.14947	9.92427	8.93173	9.36359	9.57604	9.62013	9.32859	9.25767	8.88742	8.97439	8.58348	8.88429	9.75916	9.19842	9.18586	9.44146	9.32783	9.3658	9.1466	8.9226	9.44449	9.36437	9.096	9.52187	9.27596	9.39519	9.49774	9.40053	9.43873
ENSG00000026751	5.69793	5.39535	6.56351	6.1144	5.06495	5.53192	5.67737	6.16159	5.86801	5.78565	6.33396	4.80318	5.81636	7.07641	5.93584	6.0927	5.56324	5.67897	5.11125	5.76961	5.68168	6.96067	6.17615	6.90419	6.68811	6.31508	6.13233	5.76993	6.09035	5.4887	6.36078	6.58777	5.55032	6.37271	5.37099	5.9939	6.47502	6.07938	6.39989	6.09175	5.72777	6.35821	5.97375	5.53851	5.76141	5.35324	5.48136	5.94533	5.35141
ENSG00000026950	8.86578	8.82914	9.18249	8.7762	8.55952	8.38741	8.34688	9.00127	8.86698	8.77129	8.78766	8.74787	8.54553	9.76882	8.52777	8.36124	8.88536	8.88232	8.66299	8.33655	8.65224	9.27766	9.12571	8.813	8.78905	9.24785	8.72007	9.06301	8.65126	8.5855	9.51305	9.14207	8.86133	8.52394	8.28453	8.99079	8.97512	9.15735	9.24492	9.05795	8.97683	8.81145	9.52206	9.47449	10.0559	8.70715	9.0147	10.1275	8.64646
ENSG00000027001	7.79313	7.91304	8.25085	7.84979	8.05934	7.9961	7.7371	7.95135	7.62268	7.20144	7.81278	7.88687	7.82922	7.43503	7.86798	8.04832	7.98063	7.77721	7.97785	7.87388	7.90633	7.65773	8.03952	7.52202	7.0364	7.41272	7.78913	7.7232	7.94901	7.87728	7.5962	7.76624	8.16963	7.91932	8.27428	8.2194	7.93346	7.96256	7.57608	7.21439	7.83133	7.60464	7.66512	7.90296	7.738	8.17875	8.04105	7.87074	7.67495
ENSG00000027075	8.9987	7.71103	7.88267	8.47307	7.41872	9.0689	9.50092	8.08417	8.32165	7.96384	9.45299	7.965	9.09773	8.23451	8.18888	8.40162	8.29211	8.71416	8.54887	7.67828	8.43347	9.09146	8.55806	8.09792	7.66708	7.50385	8.31102	8.56645	7.54938	7.38996	9.6801	8.87338	9.19323	7.88108	7.20992	8.58554	8.50624	8.76925	9.12293	8.68887	8.32657	8.55101	8.39254	8.00345	8.32241	8.07601	7.96353	8.23437	8.44037
ENSG00000027644	5.63339	5.68394	5.32754	5.64014	5.4902	5.40026	5.42598	5.84557	5.73039	5.69487	5.75574	5.36791	5.2637	7.21191	5.72225	5.11672	4.80318	5.56447	6.10405	5.49282	6.02776	7.51399	6.74077	6.66124	5.80976	5.94472	5.98973	6.26129	5.78946	5.94298	5.82691	5.52275	6.64955	6.04142	5.2957	6.49075	6.56217	6.31492	5.77991	5.65695	5.11606	6.42942	5.76733	5.69908	5.98941	6.21083	6.35637	6.09602	6.14256
ENSG00000027697	10.3781	9.52066	9.07459	9.80678	9.5609	10.2832	10.4472	9.84711	10.2465	10.039	10.6062	9.76767	10.5437	10.0099	10.0157	10.0151	10.0246	9.44405	9.71126	9.55798	9.95085	10.7001	10.3476	9.38042	8.83466	9.35453	9.46294	9.90979	9.38227	9.31996	10.28	9.86583	9.55867	9.44286	9.09899	9.70068	9.70079	9.79218	9.64441	9.75779	9.4796	9.53952	9.94814	9.5175	9.7071	9.68633	9.68215	9.66936	10.2095
ENSG00000027847	8.29543	8.85548	8.88672	8.74028	8.8846	8.26668	8.41594	8.63334	8.48378	8.56671	8.49829	8.58568	8.46534	8.47749	8.42802	8.5163	8.32124	8.51831	8.51885	8.68494	8.62399	9.19222	8.4652	9.40737	9.76555	9.58593	9.10129	8.84406	8.5543	8.833	7.88619	8.36637	8.98678	8.91308	9.90641	8.79428	8.7143	8.39242	8.43907	8.45167	8.77813	9.09171	8.50886	8.51461	8.38969	8.40003	8.7376	8.31656	8.0872
ENSG00000027869	5.51137	5.4641	6.74828	5.80311	5.17287	5.9015	5.86609	7.01945	6.19	5.59228	5.50461	5.08689	5.45174	6.15349	5.72225	5.82372	5.86632	6.27839	5.71394	5.49282	5.68168	9.82332	8.3829	7.37485	6.85074	5.97612	6.70989	6.04572	5.50724	5.32345	5.8538	6.22859	5.80586	6.12156	5.69262	6.20516	7.21521	5.73735	6.25359	5.91405	5.72777	6.45222	5.80522	6.01136	6.09587	5.77467	5.98761	5.79849	6.32393
ENSG00000028116	7.86456	7.88379	7.94153	7.63671	7.7124	8.12208	7.98621	8.07185	7.97527	7.99218	7.65629	7.73869	7.91	7.65998	8.00764	7.9734	8.13674	7.99058	7.74482	7.83272	7.61098	7.75016	7.77938	6.87937	6.98448	6.99673	7.17874	7.25587	7.68497	7.69452	8.17641	7.75826	7.39763	7.53034	7.50688	7.57695	7.65145	7.83099	7.50308	7.5621	7.28834	6.97701	7.64941	7.74998	7.62363	7.99374	7.70143	7.76297	8.11608
ENSG00000028137	8.83262	7.93458	9.01536	8.67326	8.0543	8.59284	8.51887	7.9378	8.12829	7.56006	8.76263	7.07184	8.69856	8.49573	8.31591	8.14694	7.98978	8.89448	8.39755	7.81168	8.52045	10.5494	9.49285	8.88571	8.98372	8.62176	8.64316	8.85975	8.00149	7.60722	9.12754	9.01236	9.58771	8.41304	8.40682	8.55353	8.77373	8.78464	8.96315	8.47052	8.27799	9.68704	8.33061	7.58951	7.95144	8.32756	8.28552	8.12806	8.39415
ENSG00000028203	9.6923	9.70945	9.56484	9.39469	9.66133	9.74645	9.93632	10.0822	9.71869	9.88315	9.73841	9.64407	9.7692	9.58746	9.88517	9.66796	9.77298	9.63926	9.5654	9.66598	9.57063	10.3104	9.85958	9.33795	9.63829	9.40388	9.11082	9.32464	9.52656	9.64211	9.86297	9.9337	9.31119	9.19329	8.95954	9.314	9.655	9.73171	9.56082	9.69539	9.61449	9.14615	9.54518	9.61902	9.64219	9.79317	9.54712	9.58867	9.51324
ENSG00000028277	6.37262	7.01936	6.64776	7.05129	7.52618	6.50657	6.59474	7.05447	6.41801	6.53434	6.75996	6.72639	6.78746	6.88722	6.78895	6.77647	7.70821	6.701	7.53779	7.53071	6.77992	7.3014	7.4429	7.63368	8.51188	8.74028	7.61637	7.55323	8.32783	7.10154	7.12763	7.77418	6.9645	7.37191	9.1667	7.18204	7.22362	6.96729	6.95663	7.12877	7.04061	7.81197	7.04313	7.19091	6.90195	6.46053	7.00351	6.97901	7.74181
ENSG00000028310	8.90935	8.59447	9.3554	9.11851	8.82405	8.69818	8.99457	9.15208	8.721	8.94306	8.87069	8.79808	8.67332	9.25927	8.91438	9.07399	8.74252	9.10076	9.12396	9.02023	9.26346	9.75604	8.9883	9.98074	10.6594	10.6269	9.83873	9.45197	9.47471	8.95043	8.76265	9.25545	9.73124	9.66845	9.45534	9.42745	9.33535	9.23548	9.16475	9.29128	9.34546	9.43547	9.45037	9.30536	9.39045	8.94782	9.47878	9.42979	9.13034
ENSG00000028528	11.146	10.5107	10.7426	10.8654	10.5992	11.0059	11.1541	10.5709	10.7911	11.332	11.1258	10.6719	10.7962	10.7716	10.9155	11.2774	10.8929	11.1826	10.8659	10.9346	10.8358	10.1022	10.9432	10.3835	9.98559	10.1607	10.613	11.1122	10.7043	10.7627	11.0081	10.7357	11.2348	10.6136	10.3974	11.181	10.8273	11.1531	11.0246	10.8382	10.8458	10.7366	10.9857	11.1471	11.1113	11.1383	11.2171	10.9585	11.0601
ENSG00000028839	8.41039	8.10231	8.00651	7.96738	8.23006	8.09647	8.60997	8.3584	8.49182	8.00615	8.3224	8.19262	8.34234	8.36284	8.22561	8.44088	8.11189	7.97527	8.9023	7.79031	8.4416	8.05853	7.69916	8.25338	8.22454	8.68034	7.75871	7.93573	7.69302	7.92776	8.61395	8.28058	7.65301	7.88108	7.63427	7.66474	8.21411	8.17976	7.98991	8.27405	8.14195	7.7293	8.23495	8.00345	7.85889	7.95073	7.80126	7.99739	7.91689
ENSG00000029153	6.87408	6.94792	7.65739	7.80126	6.78843	6.44106	7.02732	7.26945	6.01503	6.32902	6.89633	6.8033	8.01095	5.99845	6.57937	6.61779	7.73032	6.66073	7.15353	7.0353	6.73838	7.3704	6.4919	6.05031	5.56465	5.54669	6.27736	6.84716	7.35867	7.52879	7.36005	7.06527	7.03988	6.01323	6.85702	6.4606	6.26044	6.5729	6.78284	5.88575	6.09014	6.9621	5.90998	6.18011	6.43932	6.72786	6.31386	6.43379	6.85487
ENSG00000029363	11.0619	11.0929	10.9849	10.6824	11.0259	11.0421	11.3883	11.0063	11.4463	11.6704	10.9061	11.1042	10.8342	11.2049	11.2942	11.0477	11.1652	11.1892	10.4495	11.2128	10.8388	10.6672	11.4362	10.4377	10.4869	10.5837	10.3453	10.3111	10.9292	10.8895	11.2826	11.3091	10.1945	10.4738	10.1345	10.4278	10.8986	10.945	10.783	11.3517	10.9389	10.3523	11.0893	11.1156	10.9902	10.9635	10.4545	11.1123	11.5184
ENSG00000029364	9.47801	9.41103	9.56341	9.4356	9.54495	9.62082	9.38579	9.53377	9.53143	9.83947	9.6012	9.50239	9.6735	9.49271	9.60403	9.48524	9.29629	9.63203	9.37553	9.50078	9.45551	9.39498	9.74631	9.11705	8.62343	8.51416	9.3245	9.19237	9.56156	9.44699	9.60203	9.45116	9.33423	9.41007	9.46657	9.34787	9.48305	9.46446	9.47208	9.18163	9.18446	9.0786	9.14917	9.2163	9.29996	9.29856	9.2617	9.28784	9.20889
ENSG00000029534	5.73819	5.52595	5.64151	5.97132	5.58015	5.73759	5.67737	5.5481	5.56447	5.40282	5.58552	5.29302	5.45174	5.73363	5.28901	5.67828	6.37356	5.24609	5.84932	5.49282	5.55544	5.44533	6.17615	5.91353	6.00004	5.72958	5.72543	6.0976	5.50724	6.09338	5.92999	5.76945	6.10321	5.42135	5.60117	5.35878	5.7537	5.86601	5.88225	5.61826	6.05603	5.94634	5.59516	5.80737	5.73201	5.88449	5.71468	5.79849	6.55105
ENSG00000029559	4.80318	4.80318	4.80318	4.80318	5.58015	4.80318	4.80318	7.46125	4.80318	4.80318	4.80318	6.93105	4.80318	4.80318	4.80318	4.80318	4.80318	4.80318	4.80318	4.80318	4.80318	5.70413	4.80318	4.80318	4.80318	4.80318	4.80318	4.80318	5.86521	6.34154	5.04927	4.80318	4.80318	4.80318	6.12666	5.05288	4.80318	4.80318	4.80318	4.80318	5.11606	4.80318	5.08626	4.80318	4.80318	4.80318	4.80318	4.80318	4.80318
ENSG00000029639	6.94114	7.13894	7.31361	7.38482	7.20286	7.08978	6.75587	6.79746	7.13756	7.1636	6.90707	7.34533	7.36127	7.29993	7.31852	6.96657	7.32564	6.85032	7.34172	7.14315	7.43165	7.82478	6.99541	7.23877	7.08634	6.91727	7.09144	7.13314	7.11244	7.30626	7.11001	7.27425	7.06886	7.04634	7.17631	7.12911	6.91372	7.14679	7.20656	7.22358	6.99443	6.99175	7.38934	7.08833	7.2647	7.16225	7.18782	7.28447	6.76154
ENSG00000029725	10.0546	9.99749	9.76505	9.57025	9.90986	10.0372	10.2199	10.0791	9.89043	10.4305	10.1912	10.0824	10.2962	9.58322	10.1368	10.2608	10.0848	10.0911	9.5433	9.98137	9.82362	9.82928	10.1242	9.6366	9.57772	9.66321	9.59771	9.83896	10.1072	10.1615	10.2856	9.9868	9.78237	9.50214	9.54704	9.65934	9.8732	10.0827	9.83271	9.82051	9.7968	9.72325	9.72527	9.86726	9.73579	10.0631	9.98493	9.684	9.84553
ENSG00000029993	7.55801	7.80008	9.7835	8.33016	8.64548	7.62509	7.79932	8.64442	7.56193	7.67909	7.19403	8.8016	7.7237	7.18124	7.36729	7.48033	6.78982	7.18957	7.28186	7.9718	7.18586	8.20456	7.42623	8.18263	7.82424	7.59758	8.22977	6.82023	8.7798	8.99275	7.79785	7.19211	6.72662	7.5713	8.84698	6.97668	7.18106	6.40739	6.79707	7.76134	7.91365	7.19517	7.09163	7.2791	6.19233	6.86442	6.6982	6.28753	7.54153
ENSG00000030066	8.77094	9.21323	9.66511	9.06152	8.97751	8.59284	9.12008	9.20338	9.21084	9.35865	8.74853	9.51955	9.22798	9.60429	9.19506	8.63697	9.27794	8.6911	8.81049	9.17468	8.45371	9.47709	9.49285	8.61681	8.69324	8.85313	8.62993	8.47144	9.28872	9.64377	9.50011	9.24985	8.8046	8.51983	8.45294	8.7328	8.97753	8.93564	9.12822	9.70175	9.2887	8.60245	9.36077	9.4456	9.45105	9.09202	8.7125	9.44706	8.98259
ENSG00000030110	7.46395	7.73589	7.90104	7.60459	7.98696	7.37817	6.67791	8.02146	7.37959	7.50147	7.40835	7.40348	7.70363	6.80721	7.22603	7.42438	7.43851	7.42607	7.58763	7.70142	7.71653	7.77548	7.53887	7.52975	7.5043	7.35498	7.86525	7.81733	7.63567	7.58627	7.39638	7.15531	7.91575	7.7526	8.26395	7.83066	7.28903	7.57495	7.13202	6.61817	7.07052	7.36066	7.24868	7.3752	7.24126	7.70759	7.84195	6.88719	7.89198
ENSG00000030304	5.00142	5.39535	5.21024	5.36544	4.80318	4.80318	5.24526	5.0411	5.07507	4.80318	4.80318	4.80318	4.80318	5.54344	5.08455	4.80318	4.80318	5.24609	4.80318	4.80318	5.33809	5.44533	5.45738	5.6396	5.60484	5.4926	5.32073	5.07595	5.37992	5.25435	4.80318	5.22148	5.11103	5.42135	5.2957	5.2346	5.35851	5.32757	5.47344	5.43784	5.24481	5.69762	5.36666	5.13487	5.22428	5.23028	4.80318	5.49016	6.00169
ENSG00000030419	6.28649	5.58254	7.61322	6.65402	5.65992	6.04057	6.57303	6.00573	6.71577	6.04564	6.28148	6.246	6.78746	7.22698	6.56167	5.94836	6.37356	6.05948	6.19616	6.29291	5.94559	7.17145	5.85707	6.53595	5.71382	5.84365	6.10991	5.96247	6.32205	6.04573	6.75584	6.58777	6.07063	5.8915	5.2957	6.12575	6.18522	5.97857	6.39989	7.01605	6.18624	6.30816	6.31212	6.37037	6.70401	6.33421	6.04496	6.3446	6.32393
ENSG00000030582	11.003	10.8281	11.2245	11.2148	11.0379	11.0136	11.2314	11.0973	10.5549	10.9048	11.2748	11.0133	11.1359	10.6787	10.9131	11.0277	10.3233	10.9825	11.4782	10.4288	11.1996	11.7532	11.6488	11.7269	11.8022	11.3867	11.7315	11.6342	11.2423	11.2919	11.0491	10.4981	11.3972	11.2455	11.9934	11.4502	11.1972	10.9105	11.323	10.4945	10.7541	11.7455	10.7312	10.5326	10.7255	11.0721	11.3469	10.6734	11.0883
ENSG00000031003	9.7877	9.48984	9.07659	9.35021	9.51432	9.22359	8.99081	9.7368	9.20598	9.84908	9.99684	9.41796	10.1634	9.15831	9.44529	9.07754	9.57996	9.07965	9.29842	9.75018	9.05498	8.81855	8.84859	8.74947	8.80346	8.55233	8.50862	9.19978	9.68968	9.83146	10.2978	9.57049	9.16136	8.81943	8.27428	9.10092	9.22637	9.77692	9.59942	9.28705	9.02888	8.97267	9.24222	9.51896	9.6306	9.26033	9.06649	9.61098	9.46121
ENSG00000031081	9.0658	8.07032	7.7519	8.88215	8.00802	8.99518	8.91362	7.78961	8.53526	8.14496	8.82576	8.26614	9.27561	8.25613	8.48093	8.52675	8.89986	8.7899	9.15347	7.60646	8.40047	8.14794	8.76032	8.18263	7.96034	7.97108	8.03673	8.4796	8.71503	8.80058	9.78647	8.69074	10.0174	8.13462	7.67425	8.59501	8.40942	8.905	9.33922	8.75789	8.0651	9.02832	8.74946	8.32625	8.19739	8.82468	8.20519	8.2739	8.81346
ENSG00000031691	6.88094	6.96253	6.90936	6.85382	6.69512	6.56867	6.9646	7.21694	6.74481	6.67273	6.56565	6.1973	6.49562	7.34189	7.4051	6.91744	6.74486	6.38628	6.72778	6.6946	6.34298	6.76348	6.7959	6.46807	6.59092	6.31508	6.43975	6.07199	6.79423	6.82251	6.94997	7.01093	5.76087	6.48932	6.09939	6.24277	6.60349	6.47639	6.31862	6.89273	6.32953	5.59473	7.0676	6.95917	7.07354	6.54707	6.26968	6.99004	6.17497
ENSG00000031698	10.7097	10.6713	10.1768	10.8795	10.5767	10.7414	10.8794	10.6121	10.5338	10.7267	11.0087	10.7611	10.582	10.7192	10.7143	11.0203	10.8989	10.8142	10.4718	10.6287	10.9793	10.0367	10.7561	10.8339	11.4157	11.2807	10.684	10.8511	10.9116	10.8578	10.5824	10.3622	10.903	10.5943	11.1768	10.7936	10.559	10.5231	10.8284	10.3298	10.6713	11.1494	10.6676	10.4517	10.5195	10.6761	10.7337	10.6832	10.7654
ENSG00000031823	9.55811	9.82218	9.65446	9.78057	9.90432	9.7321	9.67909	9.66279	9.62537	9.92554	9.77076	9.72395	9.5239	9.51216	9.798	9.84886	9.64722	9.70728	9.99239	9.87041	9.87676	9.56194	9.63048	10.1299	9.99688	10.1566	10.1212	10.1449	9.78898	9.91344	9.31851	9.42655	10.2455	10.2341	10.1911	10.1162	9.92637	9.72536	9.75452	9.72693	10.1633	10.1133	9.97623	10.2362	9.95842	9.83534	10.0463	9.80052	9.41589
ENSG00000032219	9.51706	9.58264	9.10233	9.20524	10.0344	9.66464	9.94021	9.65736	9.93071	9.55707	9.62294	9.94158	9.38199	9.5532	9.72715	9.82377	9.56189	9.40783	9.6756	9.60095	9.79077	9.81733	9.17037	9.897	11.5668	11.5388	10.1698	9.84525	10.272	9.54785	9.89172	10.3281	8.71945	10.0193	10.3351	9.56335	9.84849	9.68339	9.83917	9.87922	10.3658	8.84285	9.852	9.72528	9.9077	9.34495	9.78346	9.9303	9.33906
ENSG00000032389	7.50321	7.57962	8.32375	7.73627	7.97095	7.98914	7.66243	8.19426	8.03184	7.97098	7.85064	7.71618	8.11273	7.4156	8.06681	7.94228	7.76283	7.70443	7.97043	8.09836	8.05232	8.18594	8.11313	7.66898	7.5043	7.50385	7.92658	7.79108	7.81588	7.47646	7.36739	7.58811	7.63423	8.0852	8.18399	7.99347	7.58234	7.54581	7.84787	7.5621	8.00646	7.74623	7.51683	7.4144	7.7325	7.94587	8.10347	7.83573	7.6847
ENSG00000032444	9.52018	9.26739	9.25487	9.43784	9.18645	9.53605	9.59029	9.10688	9.1025	8.74674	9.39639	9.20896	9.31195	9.05382	9.14967	9.45557	9.37435	9.71869	9.69577	9.09953	9.64956	9.64883	9.22783	10.5006	10.9699	10.7326	10.1212	10.2025	9.14311	8.90405	8.90229	9.31299	10.3801	10.0236	10.252	10.0366	9.65049	9.68993	9.71816	9.28493	9.39158	10.3165	9.47247	9.41769	9.47881	9.74835	10.1363	9.46978	9.23523
ENSG00000032742	8.42162	8.23505	8.39631	8.17667	8.34993	8.31732	8.58024	8.14028	8.79423	9.06374	8.0118	8.91317	8.12026	8.77722	8.54856	8.60775	8.79	8.52355	7.7094	8.4757	8.34517	8.27669	8.58772	8.63452	8.41363	8.76213	8.13888	7.97113	8.28105	8.19312	8.23266	8.78303	7.69888	8.36339	7.70543	8.18206	8.57158	8.39242	8.11355	8.69208	8.46308	8.19592	8.61242	8.67047	8.46382	8.16631	8.16855	8.5487	8.23917
ENSG00000033011	7.38659	7.5704	7.56179	7.52945	7.4735	7.27711	7.27779	7.72247	7.09444	7.7724	7.69858	7.46834	7.75328	7.55798	7.43278	7.40135	7.38324	7.24291	7.55794	7.58167	7.5664	6.91413	7.69916	7.54508	7.5043	7.35498	7.85954	7.79108	7.54045	7.66159	7.35267	7.25129	7.55646	7.61889	7.66635	7.67684	7.57588	7.36508	7.52784	7.2597	7.6114	7.23238	7.21654	7.5724	7.46594	7.58704	7.50309	7.19335	7.30711
ENSG00000033030	8.71014	9.00743	8.63552	8.52475	8.71707	8.73577	8.64866	8.76593	9.23012	8.53357	8.42199	8.61803	8.57857	8.96088	8.84228	8.4464	8.60168	8.5749	8.75587	8.90718	8.46172	8.7254	8.33114	8.5697	8.22883	8.31122	8.70123	8.75961	8.40255	8.37294	8.73246	9.0897	8.53222	8.77193	8.24306	8.70103	8.98711	9.02641	8.68234	8.8584	8.84193	8.38986	9.11301	8.81813	9.05062	8.76028	8.70887	9.04708	8.87348
ENSG00000033050	7.86456	7.76031	8.12814	7.95479	8.32925	7.93225	7.9398	7.98245	7.70209	7.98515	7.75113	8.0025	8.07445	7.22698	7.89443	7.89427	7.91493	7.98295	8.42482	8.13253	8.43754	8.37845	8.08205	8.31637	8.36379	8.24527	8.29008	8.29283	8.1129	7.9658	7.56485	7.96623	8.31664	8.5842	8.5663	8.08191	7.91328	7.77594	7.99577	7.60431	7.99895	8.23213	7.85475	7.83333	7.6414	7.90135	8.1896	7.673	8.09448
ENSG00000033100	9.11484	9.67193	9.57051	9.30431	9.59745	9.16675	9.03156	9.58191	8.7346	9.05379	8.85499	9.34521	9.71846	8.87083	9.09155	8.91242	9.68667	9.23411	9.52588	9.21479	9.26802	10.511	9.89543	9.77824	9.07434	8.96088	9.70059	9.73083	9.28348	9.37492	8.74351	8.97206	9.94262	9.37198	10.431	9.43972	9.18743	9.28385	9.00407	8.70803	9.02156	9.60949	8.72752	8.858	8.62509	9.4214	9.32916	8.50152	9.06573
ENSG00000033122	6.75136	9.77382	5.81041	6.2161	9.11372	6.48513	5.94719	9.71996	6.82811	9.49229	5.23534	8.28647	5.2637	5.83918	6.32575	6.50712	8.05215	6.19	6.13566	10.009	6.1513	5.17596	6.1295	5.59775	5.60484	5.68779	5.61513	5.93306	8.87353	9.04898	6.02287	5.88803	5.66281	6.89525	7.39574	6.72057	5.86807	6.00474	5.94457	6.06823	6.99443	6.08146	7.39885	9.68423	6.87101	6.04999	5.63008	6.94533	6.57379
ENSG00000033170	8.45914	8.80617	8.6246	8.18743	9.04975	8.5745	9.07118	8.81815	8.57363	8.66612	8.77102	8.5979	9.22105	7.998	8.81514	8.35538	8.3427	8.28504	8.17127	8.61454	8.01448	8.61192	8.89076	8.13842	7.51148	7.70074	8.25593	8.08311	8.98105	9.12464	8.58656	8.04673	7.78632	8.10738	8.16189	8.09091	8.39503	8.43999	8.12427	7.83954	8.33253	7.92008	8.10408	8.30936	8.09048	8.17875	8.16324	7.73785	8.5392
ENSG00000033178	9.06438	9.09521	9.539	8.83186	9.20689	9.08191	9.36277	9.31986	9.91146	9.54765	8.5993	9.24554	9.02391	9.41373	9.16854	9.09165	9.3323	9.07965	9.35593	9.15007	8.71049	10.112	9.15069	8.63452	8.50836	8.59764	8.69806	8.79268	8.93834	9.01345	9.33136	9.71966	8.88888	8.88147	8.27941	8.95211	9.26428	9.41597	9.04666	9.46414	9.35131	8.67847	9.16283	9.45936	9.27036	9.36849	9.1435	9.13979	9.80439
ENSG00000033327	9.69966	9.47781	8.54575	9.78761	9.70664	9.73827	10.4527	9.66279	9.2656	10.0673	9.48218	10.1921	9.49547	9.17533	9.65264	9.60059	10.1648	10.0393	9.38385	8.97421	9.68235	9.38286	10.0545	9.61187	9.22942	9.17928	8.79305	9.4602	9.5915	9.90379	9.55745	9.12074	10.0885	8.93479	9.21547	9.50953	9.79775	9.16677	10.2837	9.64675	10.0313	10.4457	10.1792	9.96258	10.138	10.1606	9.67847	10.2341	9.25789
ENSG00000033627	9.63014	9.4085	9.26367	9.90868	9.536	9.84685	9.79101	9.38218	9.58292	9.68279	9.35056	9.51314	9.6479	9.43428	9.4163	9.41691	9.74922	10.1862	10.2744	9.89033	9.96634	10.0081	9.73646	10.7038	11.2332	11.6577	10.2344	10.4905	9.37982	9.59661	9.32953	9.64274	10.9779	10.2952	10.1652	10.3832	10.1726	10.2861	10.2046	10.2754	10.5344	11.0321	10.3571	10.2547	10.3699	10.1345	10.4843	10.3105	10.0795
ENSG00000033800	9.11484	9.38807	8.83327	8.83186	8.92907	9.21181	9.43626	8.84236	9.31835	9.81419	8.94176	9.07885	9.29224	9.3436	9.44087	9.26658	9.51255	9.19212	8.61654	9.23833	8.65922	9.04602	9.01031	8.87682	9.65898	9.32798	8.87375	8.49176	9.03505	9.00314	9.28494	9.21577	8.71945	9.13825	8.73602	9.09428	9.10843	9.01602	9.07984	9.33699	8.98814	8.48273	9.28283	9.54929	9.46745	9.27191	9.11374	9.40839	8.7735
ENSG00000033867	8.2124	9.03729	9.12955	8.3542	9.22704	8.66825	9.4527	9.45293	9.57352	8.21857	7.72218	9.16598	8.80462	8.99111	8.32076	8.0556	9.05462	7.92034	8.55873	9.13342	7.61827	9.47709	8.62395	8.64504	9.63829	9.14925	8.93947	7.77776	9.57018	9.55668	9.025	9.72774	7.81152	8.82609	9.14448	7.78125	8.25857	8.04733	8.29985	9.05048	8.52672	8.22616	7.89508	8.6914	7.87889	8.45547	7.99984	7.96543	9.29593
ENSG00000034053	5.69793	6.03082	7.03551	5.94003	6.51676	5.53192	4.80318	6.44687	5.83559	5.69487	5.23534	6.61009	5.2637	5.83918	5.54075	5.34415	5.96285	5.24609	4.80318	6.22219	4.80318	6.73655	6.34497	5.75301	5.31407	6.19717	6.06354	5.40954	6.62669	6.75867	5.15078	6.28015	5.23774	5.82408	6.17915	5.05288	5.7537	5.06646	5.27924	6.11475	6.12316	5.10557	5.29194	5.37519	4.80318	5.15232	4.80318	5.06493	5.2517
ENSG00000034152	8.09072	7.99728	8.84035	8.46427	8.0991	8.02357	8.24291	8.34825	7.89203	8.69208	8.87848	7.67003	9.35375	7.74989	7.98326	8.19379	8.24726	9.28109	9.4381	7.95276	8.59152	9.6656	9.02119	8.04028	8.10798	8.00841	8.97646	8.86286	8.06447	7.93326	8.57112	8.60093	9.16136	8.54835	8.76913	8.48388	7.88246	8.25276	8.54617	7.88559	7.98382	9.51542	8.13794	7.81416	8.02938	8.38583	8.31929	7.91051	10.3212
ENSG00000034239	7.75421	8.28596	7.18177	7.76553	7.68634	8.05717	7.42215	7.67949	8.36175	7.1636	6.87459	7.45012	5.52681	8.8474	8.22561	8.82213	8.23199	8.54431	6.88574	8.66186	7.58887	6.0077	7.96185	7.61206	8.01628	7.91316	7.99578	7.37733	7.83776	7.88865	6.59441	7.59713	7.23062	8.55238	7.50688	8.43898	8.64321	8.40046	6.54717	8.37768	8.33253	6.38244	8.14351	9.17425	8.43061	8.04004	8.44686	8.44889	7.90033
ENSG00000034510	12.4345	12.6912	13.3173	12.615	13.1217	12.5757	12.7121	13.0955	12.3378	12.0699	13.0404	12.8739	13.1158	11.994	12.2284	12.6351	11.4186	12.2317	12.9438	12.0553	12.9419	15.0595	13.1232	13.8614	13.6361	13.1547	13.7904	12.8719	12.7498	12.4326	12.6086	13.1677	12.5581	12.8423	13.8715	12.6157	12.4142	11.9312	12.416	11.4106	12.0135	13.1229	11.6978	11.4362	11.6152	12.3889	12.6975	11.4493	13.0353
ENSG00000034533	7.31447	7.39291	7.10251	7.51218	7.31077	7.25359	6.9646	7.2397	7.36174	7.15074	7.13242	7.33539	7.32183	7.38258	7.43278	6.90064	7.25002	6.68103	7.08443	7.55643	7.37207	6.9376	6.71227	7.08738	6.86242	6.98382	7.09144	7.17531	7.52241	7.43781	7.41772	7.27425	6.60915	7.14927	6.88564	7.07399	7.22362	7.47014	7.45217	7.0267	6.91364	6.86885	6.9537	6.85561	7.20935	7.36176	6.99109	7.23054	6.7997
ENSG00000034677	10.0561	10.3991	9.68619	9.74488	9.77661	10.8788	10.8824	10.337	10.9167	10.3718	10.149	9.97926	10.3994	10.6193	10.6735	10.6667	10.5585	10.6199	10.2519	10.1354	10.2708	10.9044	10.8716	9.06588	8.50836	9.21924	9.62786	9.80865	9.9445	9.91344	10.4323	10.1593	9.87555	9.79738	8.91096	10.0458	10.3103	10.5431	10.1665	10.5668	10.0386	9.62983	10.1886	10.1802	10.0901	10.5177	9.98044	10.1287	10.8239
ENSG00000034693	7.90702	7.51374	7.53831	7.66033	7.61205	7.88801	8.10298	7.78961	8.19407	8.19446	8.00225	7.6543	8.01905	8.04858	8.03754	8.07721	8.23199	7.8548	7.94033	7.95276	8.00899	7.61615	8.24978	7.38345	7.0364	6.9443	7.45771	7.58433	7.69302	7.72669	8.36066	8.31875	7.48462	7.51361	7.16491	7.46928	7.7347	7.738	7.80162	8.01012	7.54009	7.42584	7.88177	7.89843	7.90349	7.82385	7.60184	7.96543	8.04276
ENSG00000034713	10.3827	10.2851	9.23533	9.9103	10.1241	10.5586	10.963	10.2512	10.5889	10.4099	10.7813	10.1732	10.9693	10.442	10.5165	10.7556	10.1885	10.2999	10.2966	10.6811	10.3154	9.89614	10.2949	9.79088	9.80607	9.90588	9.95424	10.0609	10.1437	10.1	10.3546	10.491	9.87359	10.2026	9.96296	10.0584	10.1257	10.2132	10.2058	10.3451	9.92961	10.355	10.0588	9.98281	9.9125	10.0407	9.95325	9.88035	10.276
ENSG00000034971	8.2633	5.4641	6.36016	7.34614	5.97217	6.85557	6.9155	5.4709	6.32006	7.2503	8.4949	6.33738	6.56939	6.75453	6.08269	7.69327	8.23199	5.82452	5.66339	5.76961	6.87187	5.32892	6.4919	6.3583	6.07129	6.06471	5.85258	6.19417	7.8011	7.14117	7.79247	6.30506	8.69734	5.62764	6.17915	5.75416	5.8945	6.19286	7.66777	7.1675	6.3561	7.52802	6.00411	6.12686	7.2174	7.19623	6.832	6.81377	6.68158
ENSG00000035115	8.69545	8.46335	10.0856	8.73664	8.99068	8.42377	8.67232	8.6663	8.75475	9.11251	8.31857	8.85678	8.41741	9.05177	8.51514	8.19379	8.51629	8.37488	8.93668	8.89735	8.3921	9.1499	8.44912	8.49793	8.1033	8.51416	8.51584	8.18686	8.73822	8.90128	8.77078	9.47535	8.51714	8.41747	8.33964	8.37806	8.72868	8.888	8.42185	9.34921	9.18446	8.12704	9.27279	9.1835	9.37662	8.42802	8.32405	9.2642	8.40001
ENSG00000035141	8.58617	8.53509	9.58602	8.75835	8.97751	8.41864	8.16465	8.91492	8.42617	8.71335	8.53824	8.82946	8.42349	8.47136	8.55679	8.55767	8.60759	8.24745	8.61654	8.71888	8.66962	8.7254	7.92721	8.41004	8.55004	8.43005	8.47568	8.46734	8.908	8.97175	8.76808	8.80233	8.15666	8.40414	8.77638	8.44249	8.32084	8.32219	8.25673	8.1669	8.47926	8.07475	8.54701	8.64385	8.49949	8.5697	8.60743	8.52712	8.21273
ENSG00000035403	13.0835	13.6658	11.6012	12.5127	13.6736	13.9009	13.2496	13.5393	13.2269	12.8002	12.8788	13.2287	13.818	11.5186	13.7628	13.0269	13.2815	13.4527	13.1599	13.2836	13.0632	12.6558	13.0703	11.9009	12.2945	12.4522	12.3214	12.8471	12.9967	13.2264	12.8837	12.4818	13.303	13.3837	13.2986	13.3633	12.6798	13.0653	12.9277	12.1232	13.3126	12.5497	12.1835	13.1594	12.3846	13.8913	13.5894	12.4134	13.6216
ENSG00000035499	5.77658	6.67029	7.54422	6.14075	5.88946	5.22688	5.11639	6.3289	5.51631	5.53502	5.15647	6.11985	5.52681	5.70503	5.79939	5.34415	5.14622	5.24609	5.60928	5.97647	5.45647	6.19621	5.72076	5.18141	5.05962	4.80318	5.69037	5.34631	6.47401	6.46438	5.92999	5.3146	5.11103	5.08132	5.64827	5.05288	5.50308	5.25794	5.07886	5.65695	5.34302	5.10557	5.36666	5.50151	5.39663	5.64836	4.80318	5.32457	5.63413
ENSG00000035664	6.64874	6.03082	7.15063	6.83952	6.7225	6.32297	6.75587	6.34433	6.62438	6.59558	6.80705	6.03617	6.46998	7.28565	6.46905	6.53008	7.61611	6.41174	7.68223	6.48189	7.23487	9.03054	7.18862	7.75679	7.48983	7.54724	7.5465	7.26561	6.96988	6.69142	7.05572	6.39955	6.99517	6.48932	6.65343	6.56295	7.07304	6.5729	7.02961	6.86899	6.91364	7.61393	6.65761	6.93174	6.69205	6.58812	6.6982	6.851	7.35733
ENSG00000035681	9.18342	8.88134	8.99435	8.94341	8.98806	9.09159	9.27303	9.0888	9.19865	8.99256	9.06961	9.18494	9.2689	9.19585	9.19769	8.83058	9.23292	9.13187	9.29255	8.93629	8.98187	8.95057	9.16547	8.79109	8.47266	8.74028	8.73558	8.78613	8.79831	8.87322	9.18532	9.20423	8.90438	8.76502	8.5663	8.86889	9.13668	9.1831	9.15441	9.15402	8.76062	8.82724	9.01087	8.89002	8.97457	8.99285	8.83383	8.91793	9.0694
ENSG00000035687	9.34941	9.40342	9.29662	8.88215	9.26002	9.49049	9.62695	9.65054	9.51385	9.60324	9.50411	9.51099	9.84774	9.48515	9.4475	9.33039	9.80149	8.98058	9.22931	9.57039	9.28386	9.42287	9.60904	8.00233	7.67982	8.10911	8.59631	8.54717	9.09907	9.29695	9.61709	9.60378	8.57654	8.4823	8.53665	8.67154	9.2101	9.00556	9.05225	9.37534	9.02888	8.53183	8.86786	8.95198	8.91356	8.99984	8.68695	8.95603	9.06205
ENSG00000035720	5.24507	4.80318	5.37697	5.48968	4.80318	5.58895	5.42598	5.94039	5.51631	5.47242	5.15647	4.80318	5.1295	5.61237	5.20048	4.80318	5.48454	5.49946	5.11125	4.80318	5.55544	6.86585	5.91807	5.6396	5.71382	5.29297	5.38105	5.27423	5.09298	4.80318	5.04927	5.5791	4.80318	5.47934	5.2957	5.2346	5.72253	5.49409	5.07886	5.5341	4.80318	5.4047	5.29194	4.80318	5.14741	5.05036	5.19712	4.80318	5.12096
ENSG00000035862	13.6031	14.2235	11.8648	13.5227	14.2781	14.3244	14.1227	13.8626	14.1322	14.1723	13.7864	13.8333	14.1801	13.7534	14	13.5228	13.1791	14.0103	13.9527	13.5927	13.6649	14.2543	14.5376	14.1221	13.9576	13.6795	13.5041	13.8997	14.1679	14.4944	13.7287	13.7574	13.726	13.8962	13.6943	13.7309	13.9297	13.6473	14.0029	13.4509	13.5878	13.7494	13.3492	13.4098	13.2519	13.9779	13.7745	13.2001	14.0572
ENSG00000035928	9.80825	9.56455	9.51858	9.638	9.37684	9.53368	9.63897	9.44979	9.48606	10.1126	9.57595	9.64798	9.58993	9.48969	9.52267	9.82377	10.1386	9.4713	9.11732	9.46135	9.37542	9.00965	9.48894	9.09169	9.41876	9.44488	8.84545	9.13689	9.80913	9.92983	9.8439	9.41909	9.14841	9.19329	9.10763	9.41863	9.34283	9.44719	9.69161	9.73625	9.71534	9.22263	9.64778	9.81238	9.7071	9.78915	9.4724	9.684	9.08034
ENSG00000036054	9.04282	9.33033	8.74286	8.45096	9.00892	9.09159	9.20669	9.25652	9.32284	9.28687	9.09654	9.21424	9.38819	9.22519	9.12781	9.01227	9.36047	8.91052	9.15022	9.28428	8.75022	9.42287	9.30993	8.19227	7.90747	7.85959	8.33165	8.36963	9.01306	9.13176	9.39917	9.41409	8.334	8.52803	8.39269	8.56321	8.92113	8.97371	8.92712	9.33084	8.83359	8.34655	8.96788	8.908	9.11035	8.9137	8.60743	9.06958	8.87768
ENSG00000036257	9.92813	9.87081	9.66644	9.72486	9.7552	10.0322	10.3542	9.8696	10.1012	10.3161	10.0721	10.161	9.87667	10.0046	10.0782	10.234	10.1037	9.93562	9.51077	9.99063	9.99957	9.6147	9.85351	9.42979	9.46109	9.13539	9.31835	9.40793	9.78898	9.84449	10.032	9.9232	9.37647	9.66289	9.5041	9.4776	9.92886	9.77538	9.84881	10.0781	9.82855	9.43032	9.81272	10.008	9.78499	9.79984	9.57516	9.85471	10.1312
ENSG00000036448	5.63339	5.92918	5.42228	5.54355	5.79855	5.9382	5.98527	5.98444	6.37983	5.86769	5.46009	6.38044	6.10672	5.54344	6.32575	6.0927	5.3946	5.62393	6.13566	6.35941	5.91657	4.80318	5.72076	5.55334	5.24619	5.08686	5.88168	6.14699	6.09035	6.16098	5.64471	5.72599	5.71333	5.67097	6.25336	5.58421	5.78374	5.97857	5.84943	6.04415	6.43233	5.74439	5.9424	6.63098	5.84397	5.40502	5.58394	5.73212	6.32393
ENSG00000036473	5.00142	4.80318	4.80318	5.83934	5.06495	5.32118	5.24526	4.80318	5.69214	4.80318	5.35973	4.80318	5.45174	5.42452	4.80318	5.56387	5.63392	5.11698	5.41587	4.80318	5.59998	4.80318	5.18303	5.6396	5.60484	5.76932	5.98973	5.46646	5.09298	4.80318	5.04927	5.22148	4.80318	5.19593	5.08846	5.78421	5.45866	5.70186	5.19246	5.69377	5.11606	5.83075	5.43219	4.80318	5.14741	5.15232	5.19712	5.32457	5.79074
ENSG00000036530	6.48143	6.15204	6.94666	6.76552	6.56385	6.68412	6.27582	6.17952	6.78714	6.69129	6.12788	6.46203	6.17622	6.45123	6.61401	6.43545	6.76754	6.85032	7.01153	6.42226	6.73838	5.83815	6.87438	7.42568	7.64124	8.13741	7.71498	7.35934	6.47401	6.46438	6.37683	6.81686	7.36353	7.10451	7.10643	6.90398	6.92427	6.77229	6.76844	6.92754	7.30085	7.32686	7.14986	6.95917	7.16003	6.71579	7.42408	7.09559	7.34495
ENSG00000036549	9.20816	9.10151	9.00489	9.19733	8.99852	9.05907	9.29143	9.20897	9.37357	9.67416	9.20153	9.4959	9.21058	9.2681	9.47155	9.21275	9.3323	9.04738	8.94045	9.32148	9.00392	8.53338	8.86076	8.33387	8.25435	8.33092	8.45705	8.59677	9.04747	9.28636	9.57143	9.42407	8.46042	8.53619	8.42545	8.7385	9.05704	9.31593	9.00695	9.49745	9.23278	8.3575	9.42112	9.52333	9.51079	8.96933	8.86993	9.42592	8.66601
ENSG00000036565	4.80318	4.80318	5.37697	5.54355	4.80318	4.80318	4.80318	5.5481	5.07507	4.80318	5.15647	4.80318	4.80318	4.80318	5.08455	4.80318	6.00767	4.80318	4.80318	4.80318	5.26708	5.17596	5.55648	5.07101	5.16537	4.80318	5.17012	5.07595	5.56243	5.06437	5.15078	5.09948	4.80318	4.80318	4.80318	4.80318	5.30049	5.06646	5.19246	5.48779	5.24481	5.10557	5.43219	4.80318	4.80318	4.80318	4.80318	5.65987	5.88101
ENSG00000036672	7.32921	6.53528	6.235	7.63671	6.4843	7.8031	7.62353	6.78688	6.84148	6.13883	7.41567	6.74215	8.29664	6.43736	7.00691	7.84455	7.2959	8.05021	7.21922	6.64479	7.42329	7.07025	7.77938	6.41448	6.71454	7.28437	7.39515	7.49707	6.27465	6.49724	7.75979	7.22793	7.89238	6.73927	7.3763	7.80343	6.56217	7.63145	7.35362	6.80766	7.15641	8.13982	7.43624	7.11271	7.35461	7.46876	7.56971	7.13556	8.25869
ENSG00000036828	4.80318	4.80318	4.80318	5.36544	4.80318	4.80318	4.80318	5.13927	4.80318	4.80318	4.80318	4.80318	4.80318	4.80318	5.08455	4.80318	5.48454	4.80318	4.80318	5.29312	5.18249	4.80318	5.33883	5.07101	5.24619	5.20373	4.80318	4.80318	5.44694	5.25435	4.80318	4.80318	5.11103	5.08132	5.08846	5.2346	5.35851	5.06646	5.19246	5.06402	5.11606	5.23005	5.59516	4.80318	4.80318	4.80318	4.80318	5.32457	5.74182
ENSG00000037042	8.35524	8.43861	8.25085	8.80082	8.37435	8.17805	8.11692	8.57377	8.37922	8.31671	8.47445	8.27634	8.07445	8.2597	8.26141	8.33169	8.13674	8.4539	8.84712	8.09836	8.5166	8.65301	7.64299	9.6983	9.96017	9.80809	9.42336	9.47654	8.32271	8.25125	8.02968	8.05324	9.22749	8.85242	8.8944	9.14871	8.77927	8.72843	8.71797	8.38167	8.95777	9.22858	8.48722	8.56091	8.84231	8.54119	9.13005	8.67505	8.55503
ENSG00000037241	7.83778	8.85174	8.22931	7.8153	8.47183	8.04383	8.15793	8.66359	7.64479	8.27711	8.07234	8.40268	8.32943	7.56969	7.68269	7.93439	7.69703	7.58758	8.11866	8.19849	8.17974	8.24108	7.96185	8.05094	7.68614	7.47714	7.60954	7.87466	8.00792	8.25562	7.74872	7.88817	7.46339	7.84839	9.11336	7.41938	7.51637	7.2873	7.19616	7.24176	7.6114	7.83585	7.3604	7.32112	7.16838	7.54224	7.74509	7.22134	7.86663
ENSG00000037280	8.70831	7.6159	8.20377	8.57871	7.73163	8.43908	8.26807	7.46125	8.16913	7.75589	8.87069	8.2087	8.66822	8.23451	8.40081	7.84455	7.7735	8.35147	9.79467	7.72418	8.49725	7.58773	8.25905	8.83459	8.78325	9.17657	9.18263	9.08184	7.74811	7.49161	9.29434	8.41748	9.76976	8.72993	8.41617	8.86889	8.56197	8.74426	9.04106	8.64647	9.23595	9.38048	8.9772	8.3296	8.26694	8.01244	8.01765	8.04909	8.78695
ENSG00000037474	9.51185	9.38549	9.84335	9.44676	9.31335	9.40519	9.47701	9.14626	9.3714	9.44489	9.46852	9.33069	9.39744	9.3166	9.4541	9.54022	9.59189	9.50333	9.7396	9.4812	9.49686	10.0597	9.54272	9.29862	8.74195	8.80134	9.29972	9.295	9.2861	9.31372	9.34771	9.50855	9.21823	9.08657	8.97851	9.27736	9.49316	9.51505	9.41911	9.81466	9.88198	9.39111	9.46808	9.51896	9.37489	9.29667	9.31259	9.54122	9.78893
ENSG00000037637	9.82432	9.31958	9.27764	9.15438	9.13522	9.99147	9.39999	8.88727	9.31157	8.90663	8.84708	8.7295	9.20708	8.98469	9.16854	9.21919	9.32517	9.03646	8.96286	8.82653	9.18125	9.23332	8.65228	9.2236	9.32022	8.96402	9.37873	9.50866	8.92156	8.86185	8.8264	8.69074	9.92757	10.0135	9.38607	9.6458	9.19365	9.50951	9.01556	9.08745	9.14122	9.25795	9.20308	9.12135	9.18764	9.91737	10.0732	9.23354	8.60148
ENSG00000037749	7.04175	7.13894	7.58489	7.24433	6.81387	7.0763	6.71749	7.54192	6.80095	7.26224	6.73574	7.26371	7.73363	7.60992	7.16065	6.84889	7.23438	7.18957	6.81794	6.59288	6.1969	6.65208	7.69916	6.27881	5.74704	6.17197	5.93725	6.28278	6.96988	7.62786	8.0876	6.81686	6.72662	6.01323	6.20445	6.41387	6.87065	6.75906	7.35362	7.09897	6.54932	6.25577	6.57121	6.74296	6.61776	7.35432	6.37705	6.53257	7.03912
ENSG00000037757	8.19939	8.16419	9.07659	8.84206	8.33756	8.49382	7.97091	8.31042	8.74471	8.67048	8.04936	8.09787	8.08989	9.13917	8.45912	7.91848	9.49677	8.80715	8.64921	8.73002	8.16011	8.02742	8.42465	8.69652	8.47627	8.30128	8.07161	8.44249	7.61034	7.98709	8.30935	8.12289	8.93867	8.59205	8.22187	8.68931	8.23853	8.42431	9.00119	9.24624	8.98061	8.83116	8.73853	8.91912	9.10407	8.9137	9.1192	9.07701	8.40584
ENSG00000037897	7.05978	7.74407	8.5312	8.26059	7.97095	7.25359	7.02732	7.38233	7.18957	7.68783	7.30145	7.85983	7.77266	7.00752	7.05614	7.16051	7.57993	7.26881	7.91734	7.81168	7.76972	7.87241	7.76633	8.01872	7.93415	8.05669	7.89346	7.68798	8.00792	7.801	6.95994	7.65006	7.52613	7.7526	8.4484	7.42662	7.23197	7.19528	6.99363	7.25076	7.58128	7.46763	7.67291	7.44623	7.14317	7.40557	7.58587	7.20275	7.66513
ENSG00000037965	5.65551	4.80318	5.46431	5.7653	4.80318	5.32118	4.80318	4.80318	5.27273	4.80318	5.46009	5.36791	5.1295	5.03958	5.20048	5.4989	6.49183	5.34458	5.84932	5.49282	5.18249	5.17596	5.55648	5.26576	6.0481	6.29248	5.43538	5.27423	5.44694	5.17205	5.74085	5.52275	5.84863	5.42135	5.49641	5.62136	5.54465	5.62571	5.70419	6.22275	5.6216	5.78866	5.49116	5.94817	5.44344	5.88449	5.75383	5.62106	6.03878
ENSG00000038002	7.55801	7.81568	8.02335	7.94209	7.94932	7.77902	8.14439	7.86805	7.68088	7.84437	7.86127	8.10363	8.4113	7.6212	8.04932	7.59595	8.04341	7.45993	7.91734	8.21451	8.03623	8.92288	9.02661	7.41734	7.22583	7.65407	7.33795	7.49707	8.15396	7.99761	7.99283	7.95236	6.93309	7.02234	7.16491	7.19923	7.92844	7.7571	7.71859	7.70451	7.56084	7.59529	7.59296	7.63415	7.77056	7.46188	7.49454	7.88222	7.40575
ENSG00000038210	7.61469	7.51374	8.10858	7.28597	7.56261	7.58844	7.64312	7.65193	7.74356	6.97118	7.69858	7.33539	7.82922	7.47932	7.50397	7.56536	8.03461	7.54633	7.26956	7.53071	7.74338	7.81262	7.52333	6.45048	6.77826	6.09258	7.0087	7.54535	6.87035	7.42205	7.91608	8.13519	7.49512	6.94758	7.32647	7.53755	7.20676	7.62452	7.63788	7.435	7.32553	7.51814	7.33083	7.02963	7.34734	7.69016	7.75223	7.40254	7.63525
ENSG00000038219	10.7927	10.5306	10.1646	10.3295	10.6052	10.6561	10.962	10.4551	10.6757	10.7929	10.4886	10.7237	10.3747	10.7062	10.4165	10.5466	10.5539	10.4263	10.3971	10.6754	10.7675	10.6871	10.2564	10.992	12.2609	12.328	10.9764	10.5772	11.0702	10.4564	10.6454	11.0239	10.493	10.9514	10.8024	10.5944	10.9087	10.6238	10.6976	10.8738	11.136	9.99642	10.7193	10.7562	10.9863	10.4395	10.6525	10.8452	10.4191
ENSG00000038274	9.9713	9.53931	9.36033	9.26449	9.67442	9.7687	10.063	10.0337	9.99545	10.1993	10.1264	9.83944	9.79041	10.4001	10.0202	9.89577	9.94548	9.49539	9.58957	9.87542	9.77325	9.73713	9.64811	8.88275	8.40608	8.42548	8.7294	8.88755	9.76103	9.49739	10.1349	9.96818	8.61481	9.12753	8.5871	9.14228	9.75639	9.58862	9.67002	9.9248	9.2454	8.93677	9.51993	9.84416	9.88715	9.48076	9.35943	9.86901	8.80908
ENSG00000038295	6.61538	6.09321	5.97318	6.5129	5.76601	6.50657	6.35757	5.64978	6.45499	6.25151	7.2693	5.80738	8.06667	5.88754	6.23495	6.43545	5.81394	6.41174	6.76462	5.97647	6.36238	5.70413	6.76863	6.31925	6.33395	6.03605	6.97629	6.58112	6.9835	6.44761	7.94535	7.05189	6.68868	6.12156	5.49641	6.12575	6.14554	6.78539	7.19616	6.78227	6.43233	6.51809	6.41866	6.23084	5.94339	5.85828	5.79123	6.28753	7.02341
ENSG00000038358	9.47908	9.25616	9.7363	9.6477	9.2965	9.4684	9.60016	9.15787	9.26793	9.39324	9.1532	9.31603	9.10152	9.39127	9.16317	9.40567	9.46794	9.47669	9.49551	9.32148	9.57982	9.52933	8.83012	10.2809	10.7496	10.7644	9.90313	10.0363	9.02253	9.17142	9.06514	9.29134	10.2888	9.90947	10.1596	9.89759	9.5378	9.7937	9.56082	9.70334	9.6879	10.3151	9.73992	9.55641	9.76921	9.55365	9.86681	9.79454	9.27068
ENSG00000038382	10.13	9.98565	9.81134	10.1282	9.88615	10.3979	9.9088	10.2212	9.91741	9.96672	9.63828	9.90453	10.6021	9.47298	10.0451	9.75684	9.98669	10.1051	10.5353	10.0626	9.839	10.0623	9.99243	10.0858	9.30008	9.71625	9.8473	10.394	9.53979	9.98578	10.1064	9.83627	11.6148	10.1559	9.69943	10.5015	9.93134	10.3871	10.3996	10.3582	10.5254	10.6319	10.1684	10.3772	10.4561	10.8703	10.5412	10.5152	10.2228
ENSG00000038427	10.5363	12.6787	13.1663	8.96534	13.0902	10.3731	10.2825	12.7836	10.4593	11.2024	10.3587	12.5993	11.8758	12.1638	10.6545	9.31845	10.5585	9.36488	10.3971	13.1833	10.408	15.6399	12.5911	12.1414	9.23367	10.3451	10.8747	9.67179	12.964	13.2867	10.3626	10.5468	9.47564	9.79061	12.9252	9.46565	11.3937	8.44777	10.1717	9.12112	9.97948	9.66311	8.35475	9.66722	9.20926	9.61548	9.15948	8.96407	9.99543
ENSG00000038532	8.03603	7.91304	8.74034	8.44203	8.08432	7.95385	7.74616	8.02573	7.91029	8.24228	7.66241	8.0025	8.28999	7.94999	8.28147	7.73949	8.43879	8.38644	8.66299	8.29201	8.38369	9.05624	8.5201	8.8916	8.62343	8.79782	8.8078	8.76961	8.28632	8.23804	8.00213	8.24702	9.48339	8.54026	8.63981	8.68341	8.52286	8.23486	8.47289	8.32473	8.36776	8.90738	8.36904	8.3627	8.34043	8.60685	8.78996	8.1799	8.69959
ENSG00000038945	6.79603	7.46468	5.97318	6.47488	7.81803	6.94839	6.52842	7.21694	6.71577	7.17633	7.11428	6.48157	7.36127	6.60621	6.77402	6.27728	7.2959	6.46104	6.65068	7.36542	6.21899	8.65974	7.4429	6.51934	6.0481	6.71025	6.42279	6.36485	8.33294	8.50717	8.16406	7.40442	6.28005	6.06884	7.9521	6.10492	6.41315	5.70186	6.52973	6.4456	6.3561	6.9621	5.64192	5.83242	6.13552	6.4754	6.45625	6.04827	7.12969
ENSG00000039068	5.42572	5.3169	10.3835	7.46804	5.62111	5.10331	5.34357	8.13635	5.73039	5.59228	5.23534	5.20377	5.45174	8.14846	5.68078	5.11672	6.00767	5.56447	4.80318	6.29291	5.18249	8.19528	6.1295	6.66124	5.64292	6.33724	8.10083	5.56688	6.1995	5.91548	5.74085	5.81079	5.66281	6.12156	6.20445	5.30073	7.0446	5.06646	5.57488	7.51857	6.75411	5.94634	6.28955	6.16266	6.03336	5.68186	5.08217	6.09602	6.61805
ENSG00000039123	9.69966	9.72987	9.71851	9.59051	9.5556	9.77871	9.7802	9.68567	9.8552	10.0755	9.63216	9.76408	9.80669	9.8117	9.92528	9.85919	9.84198	9.6725	9.39212	9.53284	9.47535	9.43467	9.60904	9.13454	9.13476	9.24527	9.23367	9.19731	9.53979	9.71488	9.92838	9.70542	9.10884	9.37198	8.88437	9.35344	9.63079	9.59908	9.54311	9.8566	9.53457	8.8962	9.68421	9.75283	9.73579	9.67766	9.4048	9.74422	9.81096
ENSG00000039139	5.24507	4.80318	6.7905	6.24009	5.06495	5.69113	5.42598	5.94039	5.51631	5.10461	5.15647	4.80318	6.27269	6.95337	6.055	5.24573	5.81394	5.24609	5.33477	5.29312	5.64193	7.04905	5.55648	6.10015	5.42728	5.72958	6.53665	5.34631	5.82815	5.38408	5.67808	5.09948	5.55032	5.75105	5.2957	5.15587	5.9452	5.25794	5.81536	5.88575	5.5623	5.9094	5.36666	5.75499	5.60214	5.29576	5.35859	5.53663	6.32393
ENSG00000039319	9.55101	10.1703	9.70696	9.28703	9.73816	9.61636	9.97094	9.98361	10.4148	9.89989	9.28384	9.62438	9.50405	10.633	9.97961	9.51168	9.706	9.72096	9.31302	9.88041	9.09147	10.2606	10.415	9.29196	9.35187	9.4108	9.16215	9.02182	9.54854	9.57418	10.0773	10.0217	8.78378	9.20098	8.83313	9.2754	9.96923	9.72536	9.20289	10.0041	9.61692	8.73818	9.74718	9.98387	9.59076	9.78243	9.39808	9.62958	10.1979
ENSG00000039523	10.1913	10.0242	9.50084	9.97796	9.98664	10.1385	10.1562	9.79239	9.9439	9.80632	10.3098	9.91267	10.1101	9.52548	9.91416	10.0462	9.96394	10.4862	10.6839	9.84	10.4477	9.78087	9.85047	10.3217	10.221	10.4062	10.4539	10.8075	9.62291	9.78866	10.1903	9.86583	11.3465	10.5134	10.6514	10.7834	10.225	10.4277	10.678	10.0744	10.1161	11.1665	10.2853	10.053	10.203	10.6289	10.6599	10.1011	10.4503
ENSG00000039537	5.79514	5.96426	6.0745	5.43083	4.80318	5.46958	5.62242	5.5481	5.80194	5.32341	5.35973	5.43358	5.81636	6.61827	5.54075	5.42664	4.80318	5.11698	5.11125	4.80318	5.55544	5.54269	4.80318	5.71696	5.42728	5.43352	6.21757	5.51858	5.66135	5.25435	6.00047	5.39271	5.60873	6.17175	6.15323	5.9939	5.8945	5.73735	5.62051	5.38331	6.86264	5.64792	5.36666	6.19729	5.48686	5.71399	6.07245	5.49016	5.63413
ENSG00000039560	11.0761	11.4826	11.177	11.6808	11.7142	11.9563	11.586	11.6738	11.2256	11.2811	11.2615	11.9038	12.4812	9.51662	11.3076	11.1886	11.5273	10.6923	11.6687	11.1849	11.6031	10.7481	10.8382	9.76068	9.85378	10.4616	9.98948	11.0454	11.8856	12.2438	11.4059	10.8324	10.9521	10.5144	11.4914	11.0336	9.75219	10.709	11.0672	9.86087	10.5266	11.3761	10.2865	10.3553	9.87738	11.0672	10.7583	9.96666	10.6369
ENSG00000039600	5.00142	5.22336	5.42228	5.48968	5.06495	5.58895	5.11639	5.5481	5.27273	4.80318	5.23534	5.43358	5.1295	5.21173	5.76171	5.4989	5.86632	5.49946	5.33477	5.64393	5.18249	5.17596	4.80318	5.07101	4.80318	5.20373	5.32073	5.07595	5.30347	5.06437	5.40239	5.22148	5.23774	5.08132	5.2957	5.15587	5.72253	5.25794	5.27924	5.48779	5.24481	5.32504	5.36666	5.50151	5.22428	5.40502	5.28491	5.06493	5.35141
ENSG00000039650	8.23553	8.43861	9.27067	8.57463	8.23006	8.28376	8.59518	8.31737	8.36175	7.58845	8.17348	8.61402	8.07445	8.6393	8.18355	8.08434	8.23199	8.53915	9.01383	8.44894	8.67651	9.18758	8.44912	10.0638	10.2433	10.1756	9.76379	9.38215	8.38792	8.33628	8.20482	8.40234	9.53401	9.21372	9.24969	9.10313	8.73439	8.50104	8.66418	8.94696	8.89101	9.13035	8.8064	8.64385	8.81945	8.4824	9.24682	8.87879	8.85233
ENSG00000039987	4.80318	4.80318	4.80318	5.08564	4.80318	4.80318	4.80318	4.80318	4.80318	4.80318	4.80318	4.80318	4.80318	5.21173	4.80318	5.24573	5.28719	4.80318	5.23803	4.80318	4.80318	5.17596	4.80318	5.07101	5.37363	5.29297	5.17012	5.18836	4.80318	5.17205	4.80318	4.80318	5.11103	5.19593	5.20597	4.80318	4.80318	4.80318	4.80318	4.80318	5.24481	5.10557	5.29194	4.80318	5.14741	5.05036	5.08217	4.80318	5.35141
ENSG00000040199	7.81392	7.78431	7.58489	7.84979	7.7755	7.92497	7.47806	7.9378	7.81006	7.67028	7.57415	7.40348	7.53165	7.85826	8.06101	7.44704	8.46509	8.15565	8.01439	8.02744	7.99239	8.1089	8.00675	7.25772	7.09611	7.69307	7.26069	7.82382	7.92881	7.86004	8.09196	7.82089	8.43923	7.76669	7.11833	7.81983	7.86153	8.01087	7.97811	8.10044	7.75287	8.13982	8.00345	8.21818	8.14905	8.32756	7.69402	8.35797	8.29693
ENSG00000040275	7.41897	8.03759	8.20377	8.28082	8.00278	7.53157	7.33981	7.58931	7.25915	7.99218	7.55449	7.94587	7.75328	7.48553	7.65186	7.50209	7.49163	7.22978	7.29405	7.65475	7.80832	7.33634	6.97209	6.71941	6.36933	6.71025	6.81329	6.66089	8.10694	8.27299	7.72066	7.29683	6.9171	6.99789	7.30601	7.01647	7.01554	7.12689	7.28698	7.85699	8.00646	6.45222	7.70365	7.76506	7.50546	7.51597	7.24056	7.68621	6.89037
ENSG00000040341	8.73728	8.88134	8.65978	8.4011	8.68497	8.81591	9.00577	9.00342	8.80715	9.27835	8.85499	8.88027	9.16794	8.00656	8.96154	8.64658	8.9142	8.79855	8.6721	8.69635	8.5357	8.87745	8.73407	7.74364	7.57447	7.3745	8.17594	8.28818	8.62244	8.6761	9.22718	8.58763	8.42851	7.95041	8.17298	8.16089	8.19759	8.27483	8.87132	8.35349	8.69761	7.93486	8.25049	8.50576	8.22096	8.83514	8.3845	8.05921	8.99035
ENSG00000040487	7.47278	7.18882	7.76705	8.00449	7.60509	7.37817	7.39912	7.85367	7.28791	7.44027	7.31725	7.64637	7.10519	7.37588	7.54667	7.27995	7.39727	7.1759	7.6167	7.65475	7.82095	8.17653	7.26627	8.75271	9.09086	9.04931	7.88787	7.68083	7.72477	7.86581	7.34524	7.49449	7.95387	8.0106	8.62782	8.2194	7.85095	7.66563	7.49472	7.69805	8.08647	8.11415	7.70365	7.72449	7.48584	7.46188	7.63325	7.29325	7.35733
ENSG00000040531	7.71418	7.63369	8.3033	8.08745	7.84763	7.33418	7.25216	8.02573	7.56193	7.7724	7.65629	7.78985	7.42458	8.14072	7.79959	7.81902	8.00788	7.57738	8.11866	7.63082	7.83969	8.48864	8.19282	9.01281	8.55004	8.6765	8.31517	8.27414	7.67688	7.76434	7.58375	7.76624	8.76266	8.13462	8.42082	8.3372	7.96809	7.65206	8.03044	7.76751	7.99141	8.48772	7.92783	7.63963	7.85384	7.6843	7.85526	7.96543	7.71355
ENSG00000040608	6.90804	7.6159	8.20377	7.84296	7.96017	7.08978	6.50547	8.12844	7.29736	6.97118	6.62053	7.98388	6.07015	6.33531	7.54667	6.67969	6.24167	7.60775	6.33414	8.09836	6.43686	7.31898	6.8995	7.46665	6.95231	8.01454	8.07161	7.32262	7.62728	7.84843	6.70836	7.40442	6.74516	8.16136	8.63583	7.63402	7.28102	6.86126	7.21688	7.70451	7.88946	7.56686	7.65729	8.12846	6.96168	6.46053	6.85991	7.07514	7.14421
ENSG00000040633	8.98821	9.15089	8.92498	8.7762	9.22704	8.6897	8.47104	9.39367	8.59989	9.49229	8.87848	8.97055	8.96282	8.38913	8.95223	8.85148	8.67664	8.86184	8.72558	8.96482	8.85715	8.78817	8.29555	9.12207	8.85139	8.20311	8.71068	8.67697	8.99073	8.83591	8.56177	8.72352	8.47611	9.01851	9.52143	8.74417	8.6792	8.61925	8.10816	8.24801	8.27799	8.20202	8.3972	8.46067	8.09475	8.73536	8.67585	8.24767	8.3032
ENSG00000040731	5.08331	5.10082	5.85995	6.73466	4.80318	4.80318	4.80318	5.42846	5.07507	5.22871	4.80318	4.80318	5.1295	5.21173	4.80318	4.80318	5.69849	4.80318	5.33477	4.80318	4.80318	4.80318	4.80318	4.80318	4.80318	4.80318	5.61513	4.80318	6.25017	6.24491	5.77051	5.3146	4.80318	5.35693	5.64827	4.80318	5.23439	4.80318	4.80318	5.57744	4.80318	5.32504	5.20288	5.20897	5.14741	4.80318	4.80318	5.32457	6.10911
ENSG00000040933	8.75863	8.80231	8.69933	8.79733	8.72656	8.7804	8.7851	8.77854	8.83895	9.16276	8.5803	8.77678	8.80926	9.0579	8.85899	8.46284	9.19038	8.97678	9.02097	9.02023	8.63818	9.59032	9.01031	9.17373	8.67454	8.88664	8.62993	8.72918	9.10502	9.06394	8.91699	8.66143	9.31409	8.70122	8.40682	8.82406	9.00137	8.93011	8.86498	9.10679	9.01051	8.94763	8.94906	9.05839	9.10826	9.11364	8.91146	8.90686	8.98647
ENSG00000041353	5.53755	4.80318	6.63607	6.82506	5.25535	5.64177	6.05725	6.26499	5.89931	6.19665	5.78584	5.54677	5.52681	6.17133	5.90359	6.0927	5.3946	5.62393	5.23803	5.29312	5.7195	6.39323	8.10285	5.91353	6.02436	5.97612	7.04034	5.80505	5.66135	5.61933	6.1078	5.09948	5.33441	5.85842	5.20597	6.03979	5.86807	6.45951	5.74292	6.15927	5.49746	5.53729	5.54514	5.9036	5.60214	5.57651	5.82706	5.53663	5.83702
ENSG00000041357	10.5301	10.9295	10.7198	10.6099	10.8454	10.4313	10.64	11.0561	10.4906	10.7298	10.5409	10.8645	10.8353	10.3412	10.8047	10.8895	10.2889	10.5179	10.6044	10.8958	10.7715	10.7418	10.4496	10.6887	10.9648	10.7354	10.3723	10.3236	10.851	10.728	10.5639	10.6869	9.81137	10.5972	10.9334	10.3108	10.2844	10.2245	9.8552	9.68097	10.2596	10.0776	9.91142	9.89787	9.71261	10.3092	10.3702	9.72232	10.5361
ENSG00000041515	5.42572	5.10082	5.60947	5.7653	5.25535	5.10331	5.24526	4.80318	5.40761	5.10461	5.23534	4.80318	5.65593	5.57874	5.59048	5.11672	6.00767	5.24609	6.45712	5.29312	5.33809	8.12856	7.285	6.27881	5.522	5.59681	5.85258	5.27423	5.78946	5.38408	5.04927	5.22148	4.80318	5.82408	4.80318	5.35878	6.27846	5.32757	5.47344	5.38331	5.24481	5.83075	5.54514	5.03797	5.28885	5.15232	4.80318	5.38533	6.35147
ENSG00000041802	8.94079	8.78283	9.19174	9.25943	8.79729	8.6897	8.83203	8.86617	8.63296	9.00639	8.78766	9.00146	8.63198	8.98254	8.93658	8.72577	8.9702	8.82843	8.69015	8.81613	8.86018	8.97233	9.01576	9.62428	9.56933	9.093	8.81658	8.79595	8.94167	8.88732	8.67876	9.42158	9.10214	8.83602	8.96272	8.86629	8.73723	8.71884	9.04946	9.32467	9.18773	9.30372	9.26013	9.22169	9.40243	8.84034	8.71971	9.22688	9.58151
ENSG00000041880	8.24569	8.13359	7.79194	8.26567	8.16609	8.08349	7.66243	7.68493	7.48204	8.28284	8.18615	8.50579	8.15	7.74989	8.07836	7.86132	8.29945	8.38067	8.44093	7.91387	8.1991	8.30282	8.33114	8.09278	8.09389	8.17064	8.18959	8.32949	8.07673	8.54331	7.91608	7.78208	8.23891	7.82841	7.88594	8.1043	8.30937	8.28356	7.88633	7.60431	8.04339	8.14616	7.92783	7.99499	7.87391	8.31261	8.30972	7.77537	7.90864
ENSG00000041982	12.1093	13.773	11.8391	10.8762	14.6851	14.0423	12.9702	12.5769	13.1548	10.8751	12.6749	14.1674	15.2889	9.58464	13.4932	13.0946	11.8626	13.1583	13.6287	14.026	13.4225	10.1315	11.4189	11.1455	10.8429	9.79758	12.4064	13.667	14.7117	14.7851	12.1754	12.0021	13.9952	12.5931	15.1412	13.1951	12.3318	13.4237	12.6135	10.0621	11.7054	12.9133	10.1175	11.1625	10.4878	12.8984	12.6337	10.7756	14.0166
ENSG00000041988	8.10197	8.01085	7.44648	8.29082	8.28697	8.0638	8.06752	8.2426	8.19407	8.2598	8.40407	8.13204	8.08989	8.33606	8.22042	8.15373	8.06948	8.02071	8.09841	8.02744	8.28763	7.69809	7.06299	8.86188	9.30008	9.38995	8.33574	8.55492	8.48731	8.08403	7.89121	8.01375	8.39586	8.55238	8.67131	8.59815	8.3695	8.1891	8.09186	8.34533	8.52152	8.63873	8.21923	8.37896	8.63967	7.70759	8.4026	8.66521	6.85487
ENSG00000042062	8.81236	8.90674	8.23653	9.55589	9.12331	8.45422	8.52408	8.28935	9.01344	9.6347	7.62527	8.2087	5.52681	9.83683	8.58925	8.5163	8.37082	8.71873	6.547	9.40702	8.26487	9.89045	9.46526	10.225	9.55241	10.3245	9.2467	8.72232	8.99073	9.5949	7.63292	9.14811	7.93875	9.00098	8.98478	9.12284	9.71093	8.87368	8.10816	9.84515	9.97759	8.34104	9.91304	9.64466	9.70296	8.67255	9.05229	9.80201	8.63659
ENSG00000042088	7.17959	6.94792	8.45305	7.538	6.8264	7.06269	7.10174	7.11362	7.18957	7.5408	6.92828	6.98401	7.19608	7.36239	7.19374	6.93403	7.43851	7.13402	6.99645	7.07224	6.9812	7.41996	7.39227	7.52202	7.26928	7.30492	7.37905	7.04456	7.0366	7.07103	6.91958	7.39403	7.09722	7.01017	6.96788	6.96654	7.28903	7.0758	7.26732	7.52593	7.23711	7.20769	7.39885	7.38839	7.16838	6.85358	7.15515	7.48863	7.14421
ENSG00000042286	8.00936	7.52335	7.95915	8.16036	7.4346	7.73794	8.178	7.67949	7.16901	6.53434	8.20288	7.44092	8.63721	7.6212	8.0955	8.20036	8.33558	8.20883	8.35849	7.50451	8.24639	9.67557	8.39135	8.47055	8.51188	8.44366	8.39573	8.37402	7.42848	7.24444	7.77077	7.40442	8.56681	8.14538	8.04585	8.32965	7.9632	8.44777	8.19205	7.48122	7.63111	8.60245	7.60933	7.45251	7.96084	8.3201	8.33823	8.04909	7.83209
ENSG00000042304	4.80318	4.80318	5.2727	5.83934	4.80318	4.80318	4.80318	4.80318	4.80318	4.80318	4.80318	4.80318	5.1295	5.27441	5.28901	4.80318	5.91583	5.11698	4.80318	5.49282	5.07178	4.80318	5.64309	4.80318	4.80318	5.29297	5.32073	4.80318	5.09298	5.17205	5.04927	4.80318	5.11103	5.35693	4.80318	4.80318	5.58383	4.80318	5.07886	5.48779	4.80318	5.9094	5.54514	5.03797	4.80318	4.80318	4.80318	5.25532	6.10911
ENSG00000042317	8.04481	7.73589	7.98947	7.83609	8.09419	7.68699	8.22375	7.94685	8.30346	7.84437	8.14346	8.18179	7.68326	8.27742	8.08981	8.35538	8.06948	8.23469	7.95546	7.79031	7.80832	7.78797	8.06095	8.01328	8.21157	7.78242	8.13418	7.79769	8.03333	7.92224	8.03422	8.57869	7.69888	7.95041	8.00288	8.01729	8.07623	7.86066	8.03044	8.25675	8.05066	7.92749	8.47407	8.29228	8.62509	7.98903	8.1418	8.44121	7.45252
ENSG00000042429	7.19586	7.17652	7.29251	6.83952	7.10581	6.62775	7.02732	7.11362	7.52256	7.1636	7.02944	7.16557	6.84612	7.54022	7.2985	6.93403	7.38324	6.98405	7.25715	7.76862	7.04931	7.57329	7.12729	7.49065	7.46783	7.29468	7.37093	6.76459	7.19578	7.32342	7.18751	7.31904	7.26818	7.31473	6.65343	7.2246	7.3964	7.24207	7.15375	7.71734	7.46489	7.47788	7.55119	7.46498	7.55018	7.19623	7.05204	7.51121	7.99687
ENSG00000042445	9.14618	9.24767	8.67837	9.35733	9.18186	9.13591	8.89366	8.7378	8.86389	8.80337	9.30707	9.11038	9.38819	8.84504	9.21335	9.36563	9.28531	9.16231	9.09044	9.01115	9.16911	8.53338	9.07962	8.46263	8.61364	8.3837	8.81366	9.26239	9.19144	9.3809	9.13385	8.6315	9.4148	8.82277	8.93707	9.21549	8.90351	9.07723	9.157	8.56822	8.95393	9.12079	8.9139	8.88775	9.26098	9.27957	9.37775	9.0893	8.93913
ENSG00000042493	8.94079	8.35642	9.05647	9.77881	8.63879	8.39266	8.78943	9.26727	8.40502	9.79244	9.10319	8.14882	8.47122	9.194	8.51514	9.13996	8.20877	8.94208	8.57826	8.06335	9.632	10.3993	9.88358	9.53126	9.98433	8.45267	9.37873	9.31104	9.43514	9.56721	8.86485	8.37157	9.48339	9.30933	10.1443	9.41331	8.97271	8.66659	9.4061	7.8512	8.34437	9.66092	7.67291	7.85693	8.71046	9.13915	9.49145	8.7452	8.04276
ENSG00000042753	9.18211	9.53234	9.80774	9.71751	9.82437	9.31451	9.39716	9.59192	9.17148	9.26978	9.39639	9.46965	9.75249	9.19028	9.18186	9.31545	8.97932	9.22132	9.75677	9.19888	9.88419	10.1506	9.44522	10.325	10.8907	10.517	10.1011	9.81989	9.82721	9.51199	8.9626	9.53871	9.54145	9.90321	10.8077	9.66084	9.34283	9.18077	8.9954	8.60277	9.17129	9.93419	8.68638	8.66518	8.73239	9.22106	9.47666	8.56291	9.12331
ENSG00000042781	5.36084	5.3169	5.32754	6.1144	5.06495	5.40026	5.11639	4.80318	5.40761	5.74151	5.05331	5.36791	5.2637	5.32946	5.59048	5.42664	5.96285	4.80318	5.11125	5.64393	5.50783	4.80318	5.79162	5.3987	5.37363	5.20373	5.61513	5.56688	5.74894	5.38408	5.29359	5.39271	5.48647	5.71201	5.08846	5.62136	5.86807	5.58452	5.41594	5.7627	5.5623	5.78866	5.59516	5.32592	5.78982	5.29576	5.58394	5.86011	6.07455
ENSG00000042813	4.80318	4.80318	5.37697	5.20201	4.80318	5.10331	5.34357	4.80318	4.80318	5.22871	5.30158	5.43358	4.80318	4.80318	4.80318	4.80318	5.28719	4.80318	4.80318	4.80318	4.80318	4.80318	5.18303	4.80318	5.24619	5.08686	4.80318	4.80318	5.09298	5.06437	5.2284	5.09948	4.80318	4.80318	4.80318	5.05288	5.05275	4.80318	4.80318	5.06402	5.24481	5.10557	5.29194	5.03797	5.14741	5.05036	4.80318	5.06493	4.80318
ENSG00000042832	5.77658	6.09321	5.60947	5.68409	6.09609	5.86328	5.49817	6.14334	5.46435	5.47242	6.064	6.53834	5.76626	5.76128	5.87018	5.24573	6.05054	5.11698	5.9668	6.22219	5.64193	6.89021	6.1295	5.55334	5.9232	5.68779	6.25779	5.73329	6.88505	6.13893	6.06622	5.3146	6.07063	5.78835	6.75149	5.72298	5.7537	5.66472	5.70419	5.57744	5.86504	6.04936	5.68596	5.13487	5.22428	5.61331	5.71468	5.5801	6.20643
ENSG00000042980	6.28649	6.63321	8.85908	7.25486	6.99015	6.39526	6.77462	6.3289	6.36025	6.22443	6.064	6.48157	6.03222	7.63239	6.61401	6.02315	6.16931	6.50836	6.28099	7.07224	5.82357	7.96307	6.59125	7.07665	6.36933	7.40327	6.80082	6.04572	7.04954	6.56035	6.22346	7.27425	5.76087	6.21968	6.75149	5.97012	6.79162	6.03024	6.54717	7.6719	6.02072	6.17217	6.21898	6.24723	6.13552	5.9825	5.95762	6.20658	6.237
ENSG00000043039	4.80318	4.80318	5.37697	5.48968	4.80318	4.80318	4.80318	5.68081	4.80318	5.10461	4.80318	4.80318	4.80318	6.20615	5.28901	4.80318	5.81394	4.80318	4.80318	5.76961	4.80318	5.62779	5.45738	5.07101	5.16537	5.08686	5.25198	5.07595	5.56243	5.32345	5.29359	5.09948	4.80318	5.28347	4.80318	4.80318	5.50308	4.80318	5.07886	5.32275	5.11606	5.64792	5.59516	5.13487	4.80318	4.80318	4.80318	5.73212	6.237
ENSG00000043093	8.89978	8.90314	8.4123	8.22448	8.91808	8.71501	8.80662	9.23842	8.93915	8.93223	8.757	8.89681	9.14248	8.5578	8.89508	8.7527	8.67664	8.70037	8.59753	8.89735	8.57315	8.31143	8.58037	8.21608	7.73574	7.77519	7.92658	8.25043	8.52788	8.43202	9.05853	8.79849	7.78632	8.49492	7.93258	8.25578	8.63101	8.78464	8.50593	8.34123	8.2718	7.85155	8.20334	8.5028	8.24796	8.91123	8.53965	8.2739	8.59128
ENSG00000043143	9.20557	7.83875	7.84042	9.07885	7.91064	8.43908	8.68634	7.66853	8.59989	8.01308	8.85499	8.39335	8.38037	9.44054	8.7048	8.81789	9.27053	8.98438	8.0916	8.30701	8.54327	8.11876	9.05336	9.44587	9.57101	9.61814	8.68853	8.61169	8.64308	8.38894	8.99067	8.7516	9.77397	8.82277	8.0276	8.70395	9.26624	9.03672	9.48038	9.54424	8.72043	9.56557	9.35602	9.26064	9.49008	8.74371	8.47277	9.56602	8.37046
ENSG00000043355	4.80318	4.80318	5.2727	5.64014	4.80318	4.80318	4.80318	4.80318	4.80318	4.80318	4.80318	4.80318	4.80318	4.80318	4.80318	4.80318	5.56324	4.80318	4.80318	5.49282	4.80318	4.80318	5.85707	4.80318	4.80318	5.20373	5.17012	5.07595	5.21234	5.06437	5.15078	4.80318	5.11103	4.80318	4.80318	4.80318	5.45866	4.80318	5.07886	5.06402	4.80318	5.59473	5.08626	4.80318	5.04687	4.80318	4.80318	5.25532	5.88101
ENSG00000043462	6.97978	7.18882	7.40796	7.64463	7.19347	7.21753	6.847	7.84885	7.34365	7.07089	7.3406	6.93105	7.8657	8.08938	7.31852	6.61779	6.83324	7.01544	7.30612	6.91783	6.88448	9.83818	8.25905	8.05094	7.45297	7.28437	7.4954	7.29442	7.84498	7.34875	8.16406	7.94537	7.16558	7.35311	7.31628	7.2162	8.23853	7.00079	6.89253	7.30354	6.50389	7.1175	6.94041	6.58319	6.76216	7.03602	6.96589	6.7224	7.9251
ENSG00000043514	8.40814	8.59447	8.5224	8.50344	8.77003	8.61095	8.69098	8.64442	8.86698	8.86165	8.10834	8.75878	8.45351	8.46828	8.86892	8.7348	8.67664	8.55458	8.43021	8.93629	8.64523	8.7318	7.86749	8.39346	8.29996	8.51416	8.62993	8.32949	8.6141	8.57507	8.30935	8.62717	8.56192	8.9162	8.63583	8.9274	8.48265	8.46319	8.42185	8.64315	8.73395	8.19592	8.70523	8.75741	8.7779	8.47906	8.76227	8.88162	8.30945
ENSG00000043591	5.32523	5.22336	5.21024	5.68409	4.80318	4.80318	5.34357	5.61744	5.07507	4.80318	5.30158	4.80318	5.36602	4.80318	5.87018	5.11672	6.76754	4.80318	5.23803	5.87891	4.80318	6.10625	6.42075	5.55334	5.42728	5.29297	5.48514	5.07595	5.50724	5.43868	5.29359	4.80318	4.80318	5.08132	4.80318	5.35878	6.14554	5.25794	5.07886	5.82638	5.11606	5.53729	5.59516	5.27124	5.14741	4.80318	5.28491	5.73212	6.50422
ENSG00000044012	4.80318	4.80318	4.80318	4.80318	4.80318	4.80318	4.80318	4.80318	4.80318	4.80318	4.80318	4.80318	4.80318	4.80318	4.80318	4.80318	4.80318	4.80318	4.80318	4.80318	4.80318	4.80318	4.80318	4.80318	4.80318	4.80318	4.80318	4.80318	4.80318	4.80318	4.80318	4.80318	4.80318	4.80318	4.80318	4.80318	4.80318	4.80318	4.80318	4.80318	4.80318	4.80318	4.80318	4.80318	4.80318	4.80318	4.80318	4.80318	4.80318
ENSG00000044090	9.48335	9.56	10.0726	9.96716	9.50884	9.25836	9.08533	9.49163	9.40146	10.5601	9.03754	9.30121	8.79529	9.75381	9.16854	9.06329	8.9974	9.33551	9.31882	9.44121	9.21234	9.63528	9.59456	10.0625	10.0192	10.23	9.91676	9.75445	9.41614	9.76905	8.96023	9.16011	10.0525	9.84882	10.2764	9.85246	9.57952	9.414	9.37527	9.47719	9.78605	9.66749	9.63999	9.62581	9.60416	9.63651	9.74872	9.65787	9.2802
ENSG00000044115	11.8966	11.8955	11.7028	11.6675	11.7773	12.0968	12.2981	11.5983	11.7669	12.3036	12.1937	11.8754	12.1448	11.5413	11.8447	12.1263	11.6577	11.8149	11.7045	11.4509	11.88	11.5768	11.7998	11.4211	11.0789	10.7608	11.4457	11.8242	11.6637	11.7946	11.8217	11.3224	12.08	11.5797	11.8133	11.9077	11.4288	11.6348	12.0658	11.5545	11.706	11.8328	11.4546	11.5151	11.6012	11.9096	11.8465	11.7053	11.8825
ENSG00000044446	8.88369	8.48283	9.60689	9.26701	8.82993	8.96389	8.94111	8.04267	9.27723	9.01668	8.37859	8.59384	7.92734	9.51662	9.15238	8.63697	9.09293	9.31158	8.6721	9.09094	8.86621	9.03054	9.13074	9.98074	10.3547	10.4336	10.3189	9.13945	8.62659	8.59929	8.44454	9.00239	9.50131	9.66289	8.97221	9.51616	9.73809	9.378	9.11761	9.98601	9.36582	9.43804	9.81963	9.61083	9.9053	9.03426	9.37091	9.76731	9.36314
ENSG00000044459	8.44601	8.50206	8.7479	8.02268	8.152	8.17805	8.61486	8.17522	8.43037	8.46489	8.22351	8.77678	7.84758	8.44029	8.21521	8.35538	8.23964	8.18249	7.68223	8.27684	8.00348	7.90709	8.30453	8.42235	8.86244	8.7872	7.88225	7.75755	8.50999	8.42816	8.50761	8.76347	7.92346	8.14538	7.98405	8.05917	8.30937	8.09287	8.47706	8.86125	8.66502	7.80392	8.48722	8.5466	8.62801	7.90135	8.14719	8.58397	8.63162
ENSG00000044524	8.2608	8.35642	5.57595	7.90981	7.08552	9.00545	8.49781	7.15431	8.83895	8.74261	8.48812	8.05694	9.04764	8.14846	8.42352	8.11946	7.62796	7.34366	8.35849	8.13253	8.17974	5.44533	6.7959	6.19319	6.60528	6.48141	6.78822	7.97695	8.29681	7.4534	9.52907	8.18926	7.58614	7.26517	7.74345	7.63402	7.07304	8.19374	8.89949	7.50375	8.71134	8.01351	7.63351	7.88013	7.7325	8.38583	7.84195	7.673	8.07989
ENSG00000044574	11.9253	13.0246	12.8666	12.4773	12.8337	12.488	12.0965	12.7572	12.2299	13.2188	12.1415	12.5464	12.5768	12.1586	12.1552	12.3782	11.805	12.2706	12.3767	12.4484	12.4749	13.1082	13.2416	12.2238	11.5622	11.4354	12.1886	12.0781	12.5595	12.6605	11.8712	11.934	11.719	12.1574	12.7612	12.1291	12.0024	11.7857	11.4887	11.3757	12.0199	11.3815	11.7758	11.7096	11.772	12.3695	12.2886	11.8204	12.6332
ENSG00000046604	7.95757	7.45466	9.60827	8.892	7.57692	6.82308	6.35757	8.43066	6.57601	6.1087	6.40037	7.46834	5.52681	7.73961	8.00764	6.84889	9.16663	7.21651	5.55083	7.45055	6.26188	6.89021	8.00675	6.10015	6.46941	6.44201	8.14824	5.73329	8.25437	8.328	7.40353	8.03363	5.66281	7.01017	7.61794	6.82696	7.29698	6.81118	6.39989	7.99972	7.77069	6.33346	7.74851	8.56942	8.18945	6.83163	6.97855	8.30813	7.2682
ENSG00000046647	8.68433	8.80617	8.35719	8.37784	8.57012	8.42377	8.67232	8.42424	8.57741	8.30551	8.54806	8.64574	8.28331	8.22358	8.48525	8.44088	8.61347	8.59493	8.78973	8.62652	8.74695	8.24108	8.17332	8.63803	8.85416	8.63367	8.505	8.70157	8.54993	8.63654	8.47476	8.96181	8.71945	8.58813	8.90436	8.85847	8.8308	8.80592	8.41316	8.64647	8.81251	8.66534	8.74219	8.76484	9.02867	8.6667	8.9146	9.10391	8.49064
ENSG00000046651	9.3818	9.13564	9.60413	9.41983	9.31753	9.34986	9.85832	8.98398	9.89496	8.93223	8.81768	9.51099	8.8859	9.84983	9.26433	9.21919	9.33585	9.18555	9.49295	9.04716	9.33472	9.84113	8.99935	9.83122	10.2704	10.0993	9.99463	9.29731	9.51098	9.24979	9.08697	9.50855	9.07501	9.77867	9.4072	9.34601	9.66993	9.67023	9.45744	10.1658	9.884	9.4735	10.0791	9.86382	9.8908	9.16835	9.42034	10.0099	9.25145
ENSG00000046653	7.55387	8.30253	8.74538	7.19039	8.19843	7.30023	7.77299	7.64076	8.18912	8.77938	7.01967	7.97132	6.80731	8.96742	6.96873	8.10551	8.06084	7.79483	6.50291	7.76862	7.55883	8.26787	7.79231	7.76982	8.07009	7.4861	7.64336	6.53063	8.7798	9.25197	7.85048	8.15948	6.83402	7.33406	7.51575	7.16463	7.50959	7.35666	6.69386	8.04087	7.45381	6.86885	7.63351	7.47734	7.17667	7.28545	6.832	7.55527	7.31984
ENSG00000046774	4.80318	4.80318	5.03871	5.20201	4.80318	4.80318	4.80318	4.80318	4.80318	4.80318	4.80318	4.80318	4.80318	4.80318	4.80318	4.80318	5.14622	4.80318	4.80318	5.29312	4.80318	4.80318	5.33883	4.80318	4.80318	4.80318	4.80318	4.80318	5.50724	5.06437	4.80318	4.80318	4.80318	4.80318	4.80318	4.80318	4.80318	4.80318	5.07886	5.06402	5.24481	5.23005	4.80318	4.80318	5.14741	4.80318	4.80318	4.80318	5.35141
ENSG00000046889	8.23298	7.36096	8.56016	6.98873	6.85111	7.70418	7.60366	7.80466	7.58503	7.59778	8.3932	7.14275	8.584	7.77023	7.63619	7.50209	7.75207	7.09079	8.09841	7.33581	7.14532	8.12856	7.285	6.58445	6.31583	6.59238	7.35454	7.16489	7.1607	7.1215	9.18734	8.43742	8.49164	6.5955	6.54691	7.31377	6.6565	7.54581	8.36441	7.53324	7.77069	7.83585	7.46363	7.38182	7.35461	7.29328	7.01581	7.62573	8.19256
ENSG00000047056	8.03309	7.54236	8.02335	7.79418	7.61897	7.56029	7.88365	7.78456	8.02071	7.94945	8.00225	6.98401	7.74349	8.42767	7.77841	7.58583	8.12022	8.11442	8.222	8.02744	7.53586	8.44246	8.11313	8.16804	7.60826	7.731	7.86525	8.08311	7.47625	7.76434	7.95976	8.15948	8.45515	7.8746	7.53331	8.13505	8.50624	8.33903	8.30456	8.50017	7.89757	8.04106	8.44292	8.35285	8.50588	8.23937	8.15791	8.68157	8.33417
ENSG00000047188	8.92987	8.85548	9.58181	8.59087	8.91532	8.91382	9.25125	8.77854	9.27491	9.07691	8.39683	8.79455	8.97937	9.13917	8.99516	8.85148	9.39493	9.11121	9.43544	9.16652	8.66269	9.06133	9.22783	8.29866	8.27941	8.80485	8.54787	9.04119	8.55865	8.82423	8.9999	9.38884	9.00127	8.72637	8.12806	9.12935	9.21214	9.44912	9.25221	9.8278	9.31886	8.81542	9.05846	9.3322	9.26474	9.24083	9.09447	9.23575	9.64178
ENSG00000047230	8.52718	8.78675	9.11016	8.47744	8.9481	8.48893	8.59022	8.68519	8.99381	8.82697	8.40045	9.04068	8.14262	8.73951	8.74493	8.63697	8.81061	8.64862	8.2467	8.75204	8.42118	8.20456	8.08205	8.54368	8.47987	8.80835	8.30686	8.31585	8.76105	8.94505	8.64672	8.71539	8.46042	8.27333	8.42082	8.60128	8.73154	8.56316	8.72499	8.94964	9.2454	8.50258	8.77108	8.79657	8.97457	8.4824	8.4813	8.90686	8.54977
ENSG00000047249	9.29578	8.91749	9.13915	9.29693	9.00892	9.58249	9.89083	8.83031	9.29794	9.37738	9.51744	9.17685	9.54069	9.07614	9.23651	9.50643	9.49994	9.51908	9.44871	9.05602	9.53516	9.42682	9.49675	8.98	8.96592	9.04931	9.07474	9.35147	9.08107	9.08853	9.19941	9.09596	9.08524	9.17257	9.16394	9.1804	9.13021	9.15025	9.157	9.07769	8.89902	9.1803	9.22929	9.0843	8.97457	9.25061	9.35018	9.0893	9.25145
ENSG00000047315	10.3339	10.5605	10.2572	10.1378	10.4626	10.4224	10.4404	10.2485	10.4063	10.876	10.3642	10.5656	10.2796	10.152	10.4953	10.4002	10.5138	10.263	9.8457	10.5147	9.97889	9.58328	10.3412	9.32278	8.70864	8.92262	9.61955	9.77275	10.302	10.5028	10.3465	10.0541	9.61852	9.88106	9.59488	10.0887	10.1148	10.1207	10.1248	10.1333	10.2139	9.50811	9.82993	10.193	10.0307	10.296	10.1037	10.1311	10.1029
ENSG00000047346	9.42794	8.67705	9.08058	8.52475	8.52364	8.80417	9.71359	8.63056	9.55454	9.28404	8.93431	8.87025	9.16433	9.26986	9.23396	8.7348	9.82945	8.72328	8.90616	8.66186	8.94244	9.45796	8.71405	8.54742	7.74787	8.18155	8.40354	8.65554	8.59303	8.75208	9.58528	9.48253	8.39035	8.02234	7.74345	8.60753	9.30121	9.27735	9.00695	9.47719	8.80826	8.44733	9.42566	9.4255	9.65941	9.08547	9.03217	9.60928	8.50158
ENSG00000047365	7.72887	6.35971	8.09671	7.16819	6.18545	7.10312	7.87544	7.08015	7.3972	6.35371	7.19403	6.26955	7.7237	7.27122	7.65186	7.50209	7.95285	7.43745	7.46484	6.42226	7.14532	9.18292	8.24044	7.04392	6.27871	6.48141	6.99799	6.88654	6.72988	6.20376	8.14323	7.47498	7.11117	6.67742	5.91819	7.23296	7.31276	7.51604	8.1296	7.60431	6.6144	7.56686	7.54268	6.96819	7.96551	7.50265	7.04008	8.07922	8.57586
ENSG00000047410	10.7033	10.5468	10.6357	10.5929	10.6103	10.7156	10.5564	9.97272	10.1689	10.9322	10.6217	10.8124	10.4886	10.4467	10.3673	10.5235	10.5294	10.3954	9.97233	10.479	10.4386	9.79313	10.4775	10.1262	9.74188	9.90261	10.1189	10.1101	10.7198	10.8268	10.8439	10.1668	10.1514	10.0747	10.0461	10.3041	10.4672	10.4306	10.6516	10.6652	10.6525	10.1715	10.4623	10.6357	10.4667	10.4981	10.3413	10.5043	10.1434
ENSG00000047457	5.75761	5.22336	8.13202	7.38482	5.06495	6.00762	5.49817	8.92175	5.73039	5.22871	6.53725	4.80318	6.10672	9.99083	6.44962	6.12577	5.3946	5.34458	6.00293	5.29312	5.40038	8.65974	5.79162	7.36619	5.67917	5.59681	7.35454	6.32456	5.82815	4.80318	7.72066	5.72599	6.50185	5.35693	5.37099	5.35878	7.63913	5.54081	6.41934	7.98924	5.49746	6.40617	5.72766	5.9036	5.34555	5.64836	5.4232	5.53663	6.50422
ENSG00000047578	8.3482	8.16419	8.67573	8.30076	8.35812	8.62438	8.17134	8.02998	8.08089	8.25399	7.96339	8.28647	8.16464	8.35952	8.37307	8.41858	8.09508	8.30346	8.49848	8.27684	8.40464	8.63944	8.3829	8.69652	7.88027	8.05669	8.50862	8.4796	8.23812	8.53974	8.16819	7.89544	9.37091	8.47382	8.1563	8.56321	8.47583	8.38839	8.38678	8.28262	8.37354	8.66534	8.63619	8.68097	8.75933	8.64306	8.45121	8.72641	8.38235
ENSG00000047579	8.54984	7.57962	7.80177	8.42398	7.7506	8.40311	8.56007	7.90568	8.28966	8.1575	8.91426	7.92648	8.69856	7.79028	8.18888	8.9936	8.27731	8.27884	8.5036	8.11555	8.84803	7.75016	7.91546	8.45066	9.04315	9.12421	8.24291	8.72232	8.08889	8.23804	8.27535	8.34541	8.46042	8.28793	8.71729	8.51415	8.11638	8.13215	8.67873	7.72371	7.99895	8.98679	8.14351	8.0409	8.14495	8.06263	8.27572	8.23882	8.15831
ENSG00000047597	6.11739	5.63495	6.01496	6.16646	5.58015	6.73804	5.94719	5.51064	6.39908	5.22871	6.14832	5.84375	6.59301	6.05939	6.50696	6.53008	6.57339	5.94924	6.52515	5.76961	6.07897	4.80318	5.97533	5.18141	5.24619	5.59681	5.48514	5.93306	5.21234	5.43868	6.18628	6.20186	6.07063	6.39297	5.84926	6.03979	5.7537	6.21417	6.45729	6.24311	5.90644	5.74439	6.16925	6.23084	5.86985	5.95893	6.19991	6.14164	5.92297
ENSG00000047617	6.37262	6.03082	5.81041	5.80311	6.18545	5.78156	5.7287	5.79413	5.95892	5.86769	6.28148	6.48157	6.14205	6.18888	5.96703	5.77799	5.56324	5.67897	6.22517	5.64393	5.79028	6.59239	5.45738	6.33894	6.02436	6.09258	6.3341	6.12259	6.17325	6.43059	6.46871	6.25467	7.52613	5.82408	6.34514	5.86858	5.72253	5.97857	6.27569	6.13725	6.45667	6.94702	6.39813	6.10849	6.17373	5.85828	5.86149	6.09602	6.45549
ENSG00000047621	8.1623	8.94577	8.10858	7.98606	8.48309	8.28376	7.92399	8.16367	8.22827	8.54312	7.95846	8.6806	8.70853	8.17899	8.16205	8.27688	7.74124	7.98295	8.11194	8.4757	8.23706	8.21378	8.45718	7.82076	7.38401	7.64614	8.05676	7.97113	8.43137	8.56456	8.4681	8.23566	7.72569	7.75966	7.87233	7.87317	8.13387	8.17507	7.89892	7.89124	7.93743	7.77125	7.77042	8.13999	7.96084	8.14955	8.01174	7.9049	8.23917
ENSG00000047634	8.23298	7.59788	8.55153	8.12157	7.5554	8.42889	8.90965	7.58931	8.87926	8.25399	7.94355	7.61418	8.3359	8.87547	8.78397	8.23914	8.32843	8.74135	8.43558	7.85345	7.9298	8.259	8.60232	7.54508	7.33602	7.76792	7.89904	7.68798	7.4856	7.43781	8.57422	8.60534	7.62475	7.89394	6.95453	8.01729	8.33976	8.69947	7.83481	9.38724	7.68863	7.50818	9.09885	8.74995	8.72693	8.2551	8.06406	8.58397	9.57121
ENSG00000047644	9.22356	8.9597	8.45305	8.75835	9.09434	9.59839	9.39432	9.07458	9.61075	8.72177	9.18699	8.50579	9.1823	8.76225	9.19506	9.00483	8.93311	9.25936	9.59912	8.97421	9.2771	9.47328	9.4167	8.93506	8.87067	8.80835	9.32859	9.44576	8.98428	9.00314	9.44716	9.16607	10.1803	9.72994	8.94995	9.45361	9.11281	9.23548	9.55691	9.1306	9.34546	9.60264	9.12981	8.7197	8.89183	9.94772	9.59681	8.97736	9.75523
ENSG00000047648	9.52537	10.3902	6.68217	9.29446	9.91401	9.97068	9.47969	10.2377	9.71185	10.2334	9.15106	9.69969	9.84098	8.20146	9.66027	9.76125	9.55276	9.36488	9.9942	9.66019	9.38384	6.52962	8.65928	7.73701	8.05562	8.64548	8.26455	9.39509	9.02253	9.12939	9.25827	9.30491	9.66694	9.3537	9.4165	9.68605	8.64017	9.50396	9.37082	9.53536	10.0038	9.28673	9.65553	10.1976	9.59822	9.87883	9.55719	9.60586	9.66616
ENSG00000047662	5.58708	4.80318	5.42228	5.59347	5.62111	5.58895	5.7287	5.51064	5.51631	5.47242	4.80318	5.43358	5.36602	5.76128	5.59048	5.34415	5.14622	5.73039	5.48693	5.87891	5.55544	4.80318	5.18303	5.85275	5.56465	5.68779	5.88168	5.76993	5.44694	5.61933	5.35083	5.76945	5.84863	5.62764	5.60117	5.94574	5.78374	5.92397	5.84943	5.72896	5.94606	6.08146	5.84152	5.72751	5.76141	5.49649	5.98761	5.91778	6.48011
ENSG00000047849	11.737	12.0418	11.7495	11.8452	12.1298	12.2633	11.7271	11.776	11.7853	11.8698	11.9232	11.6614	12.483	11.2537	11.942	11.9756	11.5768	12.0884	12.3162	11.7951	12.4164	11.5162	11.8471	11.4206	11.8069	11.5818	12.0149	12.4559	11.8967	12.229	11.7164	11.301	13.2997	12.3553	12.5138	12.6589	11.6317	12.1346	12.4727	11.0473	11.8428	12.8476	11.5132	11.9867	11.8561	12.5501	12.5079	11.8883	12.0031
ENSG00000047932	10.0095	9.89814	9.76876	9.5162	10.0394	9.80244	9.89885	9.95843	10.4294	10.5718	9.50913	10.1222	9.93919	10.2927	10.048	9.72556	9.93849	9.5269	9.8112	10.3483	9.46547	9.74662	9.74631	9.14444	8.8734	8.89655	9.43289	9.21203	9.89735	9.88989	10.0196	10.5284	8.95736	9.6215	9.20209	9.5062	9.84323	9.92968	9.33006	9.94906	9.51127	8.78744	9.86542	10.073	9.92322	9.60942	9.44009	9.90832	9.25468
ENSG00000047936	5.08331	4.80318	5.13591	5.43083	4.80318	4.80318	4.80318	4.80318	4.80318	4.80318	4.80318	4.80318	4.80318	5.21173	4.80318	4.80318	5.14622	5.11698	4.80318	4.80318	4.80318	5.83815	6.30511	5.18141	4.80318	4.80318	5.53128	5.07595	5.30347	5.4887	5.35083	4.80318	4.80318	5.28347	4.80318	5.15587	5.35851	4.80318	5.27924	5.32275	5.24481	5.32504	4.80318	4.80318	5.14741	5.23028	4.80318	5.25532	5.57397
ENSG00000048028	8.33162	7.84636	8.50463	8.31553	8.16609	8.04383	8.02375	8.30343	8.43037	8.40326	8.0118	8.29151	7.98639	8.6393	8.38238	8.3015	8.29945	8.44288	8.13862	8.52777	7.80832	8.28545	8.50463	8.25797	7.98094	8.5012	8.07652	8.24083	8.34309	8.54687	8.41366	8.2583	8.43388	8.35879	7.93258	8.41421	8.33976	8.18444	8.36891	8.72693	8.66502	7.95675	8.53862	8.65988	8.61626	8.44181	8.25093	8.76682	8.64153
ENSG00000048052	8.93143	8.9735	7.29958	8.45541	8.8846	9.73004	9.42797	9.32158	9.69289	10.2437	8.81768	8.98299	8.95028	8.62282	9.42975	9.72782	9.98216	9.03646	8.6353	9.60095	9.08114	7.54396	8.37441	7.99683	8.17193	7.77519	7.60268	8.47144	8.95161	8.72091	9.40439	9.29407	8.97215	8.21845	9.35256	8.64142	8.11638	8.94388	9.11495	8.78218	8.46308	8.74235	8.62831	9.25012	9.18962	9.54732	9.10826	9.11116	9.32073
ENSG00000048140	8.29787	8.47799	9.49189	8.92754	8.60829	7.89548	7.84212	8.87089	8.03184	8.08713	8.3601	8.14882	8.24943	8.3826	8.06681	7.95012	8.58979	8.32166	8.39204	8.23035	8.68337	8.4962	8.35726	9.33579	9.33811	9.32066	9.08445	8.98513	8.65939	8.57507	8.38564	8.53776	9.29072	8.82941	9.24969	8.88182	8.52286	8.51959	8.2022	8.09557	8.55242	8.99379	8.16556	8.08137	8.14495	8.66962	8.99107	8.24767	8.14437
ENSG00000048162	7.34378	7.04689	8.33722	7.86335	7.28459	7.2654	7.25216	7.1938	7.20982	7.38709	7.04877	7.57286	7.73363	7.13388	7.28838	7.51284	7.59209	7.35574	7.63574	7.87388	7.55883	8.25007	7.83041	7.58269	7.39185	7.29468	7.72131	7.51335	7.67688	7.24444	7.2368	7.37302	7.66231	7.6649	7.75837	7.18204	7.05415	7.12689	6.83886	6.92754	6.87986	7.46763	7.28008	7.2135	7.31787	7.38384	7.33059	7.45795	8.5392
ENSG00000048342	8.98519	8.70216	8.55153	9.04397	8.62193	9.0392	8.33503	8.49638	8.76803	9.01326	9.30707	8.85339	9.06324	8.89159	8.98607	8.93609	9.09713	9.02546	9.11732	8.67345	9.01482	7.88406	8.65228	8.07724	8.29587	8.64548	8.7263	8.91483	8.96149	9.1079	9.18532	8.61411	9.07159	8.5604	8.17298	8.77222	8.87021	9.05712	9.09345	8.45924	9.01789	8.61616	9.03188	9.21088	8.96766	8.90876	8.7269	8.86455	9.27386
ENSG00000048392	8.50837	8.87767	8.22931	8.02268	8.38641	8.62438	8.61974	8.6663	8.79747	8.63524	8.36752	8.51441	8.78591	8.47136	8.39162	8.44088	9.09713	8.40928	8.26495	8.91695	8.16504	8.07889	8.67317	7.92903	7.20805	7.34512	7.50282	7.91768	8.58023	8.4204	9.12332	8.90941	7.37499	7.84839	8.01529	7.85208	8.19759	8.47465	8.38233	8.69528	8.10055	7.85933	7.92134	7.96498	7.88878	8.28988	7.84195	8.08913	8.17896
ENSG00000048405	8.15422	7.87639	7.87804	8.04064	8.08432	8.28941	8.23017	8.2787	8.29428	8.21857	8.17772	8.05099	8.39282	7.9937	8.19418	8.3495	8.452	8.16241	8.32991	7.4778	7.83969	8.45802	8.25905	7.94056	7.63471	7.93273	8.02151	7.65184	7.94901	7.9167	8.42403	7.93129	7.82807	7.75966	7.55066	7.74731	7.83492	8.20758	8.21227	8.29962	7.71652	7.92008	7.94072	8.04908	7.78656	8.18287	8.0058	7.84163	8.62664
ENSG00000048462	5.08331	4.80318	5.21024	5.20201	5.17287	5.10331	4.80318	4.80318	4.80318	5.22871	4.80318	4.80318	4.80318	5.32946	5.08455	5.24573	4.80318	5.11698	4.80318	4.80318	4.80318	5.32892	5.18303	5.33657	5.37363	5.29297	4.80318	5.07595	5.09298	5.17205	5.04927	5.3146	4.80318	5.08132	4.80318	5.05288	5.30049	5.175	4.80318	5.17156	4.80318	5.10557	5.36666	5.03797	5.34555	5.05036	5.19712	5.06493	4.80318
ENSG00000048471	8.58218	8.19415	8.33722	8.41487	8.14253	8.43908	8.44925	8.41779	8.38355	8.34432	8.33002	7.95228	8.32943	8.54618	8.17821	8.28925	8.49092	8.54431	8.36414	8.21451	8.12001	9.39498	9.14075	8.9689	8.37932	8.34066	8.12947	8.40866	8.69935	8.73658	8.66428	8.25267	8.96478	8.0796	8.12235	8.35592	8.64017	8.54154	8.7967	8.71435	8.41901	8.70436	8.50886	8.59744	8.61331	8.86096	8.51493	8.62855	8.53389
ENSG00000048540	10.2569	11.383	5.73033	8.60694	8.04414	10.1182	10.8774	10.855	11.7603	8.4548	8.90667	11.3968	10.0252	10.5724	8.86892	10.0114	9.50626	9.60769	10.2981	9.78784	9.84663	7.68477	9.41257	8.79109	9.47731	8.1761	7.65666	8.84406	7.98855	7.74564	10.5624	10.4946	8.73689	8.82609	8.68294	8.37072	9.18743	9.38406	9.96859	8.20804	12.4483	9.90482	9.25759	9.44867	9.80317	10.3909	10.1577	9.79154	9.08034
ENSG00000048544	8.86741	9.27854	8.67573	8.3542	8.90978	8.80024	8.74997	9.24024	8.59244	8.92131	8.96875	9.16052	9.13511	8.53741	8.95534	9.04164	8.9974	8.88232	8.76441	9.002	8.82961	8.50371	8.83631	8.25338	8.37932	8.16516	8.31931	8.30209	8.96149	8.79162	8.78154	8.88429	8.16316	8.53619	8.80504	8.39263	8.55229	8.2879	8.21227	8.00493	8.41341	8.02735	8.35475	8.614	8.34757	8.5697	8.27572	8.40613	8.61663
ENSG00000048545	4.80318	4.80318	4.80318	4.80318	4.80318	4.80318	4.80318	4.80318	4.80318	4.80318	4.80318	4.80318	4.80318	5.03958	4.80318	4.80318	4.80318	4.80318	5.48693	4.80318	5.07178	4.80318	4.80318	4.80318	4.80318	4.80318	5.38105	4.80318	5.50724	5.06437	4.80318	4.80318	4.80318	5.19593	4.80318	4.80318	4.80318	4.80318	4.80318	4.80318	5.11606	5.10557	4.80318	4.80318	4.80318	4.80318	5.08217	5.06493	5.12096
ENSG00000048649	10.2551	10.2144	10.0082	10.0367	10.1595	10.3558	10.7122	10.198	10.3259	10.3367	10.4492	10.5311	10.1991	9.97475	10.3568	10.48	10.1668	10.1647	9.71126	10.1805	10.1746	9.81733	9.96176	10.6692	12.0752	11.9603	10.6029	10.2531	10.7198	10.1568	10.5061	10.4863	9.64409	10.6543	10.5241	10.277	10.3217	10.239	10.4876	10.4299	10.8365	10.0085	10.3511	10.2782	10.3812	10.1207	10.3083	10.4765	10.2309
ENSG00000048707	9.87797	9.57363	9.53028	9.60452	9.52701	9.76267	9.79531	9.40019	9.39721	9.46003	9.70677	9.5344	9.60863	9.55464	9.50583	9.60796	10.0157	9.76345	9.91996	9.6775	9.92801	10.5221	10.3838	9.85248	9.43916	9.57161	9.4942	9.7744	9.33499	9.42787	9.86675	9.56374	11.2264	9.47914	9.35981	9.80993	9.60616	9.92137	10.0221	9.58096	9.70625	10.3081	9.4834	9.54212	9.59076	10.1678	9.95325	9.51234	9.86462
ENSG00000048740	10.3712	8.874	7.99802	9.50983	9.36679	9.73416	10.4783	9.74835	9.42046	10.1348	10.2591	10.6517	10.5506	8.47443	9.96122	9.47721	9.73317	9.24995	9.99601	9.75562	10.0186	10.1905	9.11559	9.14936	9.66371	9.86454	8.59971	9.43535	10.1481	9.89824	10.423	10.1185	9.34278	8.85242	8.85727	9.23574	9.4173	9.89475	10.0078	8.70167	8.99937	9.81887	9.03486	8.73994	9.23056	9.76889	9.5672	9.09662	9.11977
ENSG00000048828	10.5643	10.7483	10.8888	10.408	10.5504	10.7229	10.4662	10.6247	10.5616	10.7068	10.5603	10.6351	10.8296	10.3561	10.5383	10.5156	10.9085	10.5166	10.6151	10.5527	10.3977	10.5638	10.9303	10.069	9.80607	9.80459	10.2751	10.24	10.391	10.6469	10.5655	10.4851	10.2348	10.173	10.0491	10.3259	10.2501	10.5431	10.4203	10.4057	10.2409	10.046	10.2071	10.4653	10.4594	10.8754	10.6018	10.4194	10.7529
ENSG00000048991	8.24822	8.37742	8.8614	8.38252	8.66865	8.52282	8.00885	8.1125	8.16913	8.49473	8.00703	8.71463	8.61086	8.05271	8.33042	8.30759	8.01685	8.48647	8.59274	8.09836	8.37946	8.14794	8.55806	8.30311	8.42115	8.60975	8.48675	8.32949	8.66747	8.76742	8.30186	8.18336	8.35681	8.39519	8.33472	8.41064	8.37318	8.36392	8.19713	8.24801	8.4357	8.27901	8.40184	8.40778	8.22872	8.48905	8.53556	8.13763	8.7231
ENSG00000049089	8.00936	8.58999	9.4323	7.62875	9.21139	7.21753	7.9938	8.24989	7.46548	9.28404	6.68585	9.42253	6.14205	7.38925	7.16065	6.53008	8.51629	7.40303	6.35981	8.578	6.68077	7.60201	6.42075	8.47055	8.47987	8.74395	8.58949	7.12239	8.81658	9.22783	7.0087	8.83643	6.93309	7.30496	8.88101	7.34479	7.03499	7.13688	7.61502	9.54955	10.0584	7.52802	7.94072	7.57813	7.64727	6.49008	6.92716	7.59797	7.07001
ENSG00000049130	9.98113	8.87767	7.44014	8.45985	7.89374	8.73577	9.51403	8.96206	8.64382	9.39324	9.17231	8.89352	9.12028	8.47443	10.0142	8.82213	8.63098	9.43853	9.176	8.65018	8.86621	7.46778	9.26947	7.88791	7.90747	7.62207	7.87094	8.31585	7.77864	7.60722	9.75006	8.5742	7.65301	8.49072	6.58346	8.90985	9.58268	9.99181	8.43048	9.59641	8.13513	7.49816	9.45482	9.51164	9.22864	9.22106	8.69429	9.35447	9.45282
ENSG00000049167	7.30953	7.68573	7.56179	7.08745	7.42668	7.32296	7.02732	7.27679	7.31607	7.7724	7.2693	7.33539	7.4369	6.97167	7.57989	6.88362	7.34027	6.99983	7.15353	7.55643	7.38074	7.57329	7.49172	6.91643	7.2607	7.00952	6.99799	7.04456	7.31711	7.43781	7.38196	7.09163	7.06886	7.29512	6.89971	7.05509	6.85966	7.06534	7.14293	6.95023	7.46489	6.62043	7.09163	7.11271	7.10881	7.41986	7.08731	6.77541	7.02341
ENSG00000049192	7.32431	6.88781	9.6901	7.31639	6.6385	7.98914	7.32763	6.55405	7.29736	8.83475	6.75996	6.67787	7.96138	6.77587	7.53823	6.55261	6.89573	7.26881	8.78134	6.64479	6.47238	7.52906	7.24728	7.20004	7.36023	7.11933	7.08138	7.79108	6.89958	6.85934	7.38196	7.30798	7.36353	7.5713	6.48992	7.66474	7.24852	7.531	7.3443	7.17701	6.54932	7.22009	6.39813	7.31421	6.51113	8.01244	8.13638	6.2478	8.40001
ENSG00000049239	10.6531	10.3379	10.3939	10.6519	10.6197	10.4933	10.611	10.6016	10.1077	11.0401	10.5278	10.771	10.6799	11.0738	10.5801	10.3037	10.6876	10.9028	10.5489	10.5589	10.5917	11.5282	11.2272	11.1632	10.8317	11.324	10.8747	11.1174	10.3837	10.5521	10.2847	10.9071	11.6622	10.6232	10.7317	10.8828	11.1009	10.7619	10.7585	10.2561	10.5673	10.8952	10.5696	10.6003	11.0015	10.9462	11.0216	10.9267	10.6601
ENSG00000049245	10.8859	10.6317	9.65312	10.5398	10.5671	10.7897	10.8078	10.6887	10.4158	10.7535	10.9417	10.8194	10.9264	10.4097	10.5881	10.9292	10.43	10.6689	10.2321	10.7671	10.8654	10.0445	10.7626	10.2932	10.3634	10.1247	10.2289	10.6311	10.7869	10.7075	10.8855	10.3201	10.2101	10.1091	10.4446	10.4418	10.2815	10.4452	10.7232	10.3184	10.3084	10.6263	10.3331	10.4161	10.4781	10.5473	10.5187	10.4905	10.2195
ENSG00000049246	9.75982	8.64718	8.32036	8.58683	9.06228	8.93549	8.2173	8.37181	8.35294	9.00295	8.84178	9.30121	9.37263	8.87547	8.81514	8.47909	8.38468	8.7592	9.0174	9.55798	8.24639	6.6226	8.39135	8.00782	7.62814	8.78365	7.45004	7.58433	8.79093	9.02624	8.53016	9.32369	8.18886	8.20824	7.80937	7.90422	8.73154	8.27044	8.14548	9.59812	8.88294	8.17126	9.82993	10.1746	10.1532	9.27574	8.93023	9.9303	8.57586
ENSG00000049247	4.80318	4.80318	5.13591	4.80318	5.17287	4.80318	5.24526	5.87021	5.07507	5.22871	4.80318	4.80318	5.36602	4.80318	5.20048	4.80318	5.28719	5.24609	5.33477	5.29312	4.80318	4.80318	5.18303	5.07101	4.80318	5.20373	5.06299	5.07595	5.30347	5.06437	5.2284	4.80318	4.80318	5.28347	5.20597	4.80318	5.23439	4.80318	4.80318	5.17156	4.80318	4.80318	5.20288	4.80318	5.04687	4.80318	5.08217	5.06493	5.43497
ENSG00000049249	5.24507	5.22336	5.67225	5.83934	4.80318	5.32118	5.11639	5.4709	5.18712	5.40282	5.23534	5.20377	5.2637	5.21173	5.63699	5.24573	5.63392	5.49946	4.80318	6.06508	5.18249	5.70413	5.45738	5.26576	5.56465	4.80318	5.25198	5.18836	5.21234	5.25435	5.53449	6.17447	5.23774	5.35693	4.80318	5.05288	5.72253	5.175	5.35206	5.38331	5.11606	5.64792	5.64192	4.80318	5.04687	5.23028	5.08217	5.62106	6.20643
ENSG00000049283	5.51137	5.52595	7.89189	5.87414	5.69687	5.32118	5.24526	5.61744	5.18712	5.32341	5.05331	5.36791	5.2637	6.53122	5.42844	5.34415	6.00767	5.90952	5.66339	5.49282	5.45647	5.77379	5.33883	6.1477	5.80976	5.84365	6.66881	6.0976	5.37992	5.32345	5.40239	5.46117	6.03697	5.8915	5.95083	5.54501	6.03921	5.70186	5.94457	6.28273	5.90644	6.28227	5.84152	6.07075	5.86985	5.29576	5.79123	5.76596	5.2517
ENSG00000049323	10.9959	10.1969	10.1362	11.5644	11.5997	11.7815	11.3603	10.1476	11.7926	11.0879	11.3806	11.2448	12.2078	10.7275	12.0858	10.8641	12.0785	11.4839	11.0752	10.6811	10.8064	12.3555	12.0977	10.5432	9.99438	10.3426	11.3016	11.5539	10.8919	11.0996	11.2531	11.3514	11.5426	11.6308	11.8441	11.544	10.9144	11.1233	11.5608	11.0367	9.87996	10.9229	11.5798	11.1093	11.6243	12.0228	11.687	11.6464	12.2377
ENSG00000049449	10.0746	10.4965	11.007	10.063	11.1891	10.4663	10.6542	10.3216	10.6028	11.0666	10.444	10.3609	10.6167	10.2245	10.4455	10.431	10.1508	10.327	9.90657	10.3555	10.408	11.4119	11.0317	11.0942	11.1901	10.6249	10.7735	10.1088	10.4828	10.3948	9.92355	10.4501	9.83376	10.4611	11.2674	10.0685	10.1311	9.70775	9.80326	9.67774	9.75113	10.4521	9.67471	9.73033	9.71124	9.87883	10.0591	9.69689	10.2995
ENSG00000049540	10.1617	11.2961	8.48965	9.85445	12.3098	11.0228	10.1343	10.3121	10.5425	10.0306	11.3106	11.7407	12.852	9.83802	10.3685	10.0206	9.48403	9.69347	10.5937	11.4324	10.3416	9.27766	10.0089	10.4377	10.9141	10.5999	12.4268	11.9335	12.2322	12.6412	11.0024	10.0477	12.1963	11.3238	12.6672	11.287	9.75499	10.4852	11.2785	9.81612	10.7274	12.7709	9.84186	10.4216	10.1753	10.7983	10.9199	9.83153	11.2992
ENSG00000049541	7.75421	8.10862	8.82138	8.16036	8.00278	7.73794	7.55271	7.98684	7.77054	7.39789	8.0586	8.29653	8.01095	7.89567	7.88126	7.64546	7.66292	7.8548	7.90958	8.11555	8.04697	7.94094	7.9504	8.23951	8.38701	8.32602	8.23416	7.91162	8.38792	8.44737	7.86078	7.81322	7.96137	7.93805	8.57465	7.98383	7.76891	7.64523	7.86081	8.05098	8.25307	8.12061	8.00957	8.08933	8.11588	7.71909	7.73791	8.24767	8.39415
ENSG00000049618	10.273	10.0649	10.1343	9.81369	10.1194	10.311	10.4837	10.1697	10.6509	10.1963	10.0251	10.1623	9.96429	10.5319	10.4018	10.1774	10.1386	10.2442	10.1255	10.2554	10.1178	10.8571	10.3215	10.8231	11.2016	11.321	10.4483	10.1702	10.0893	9.89685	10.1159	10.4428	10.6445	10.3318	9.94382	10.3146	10.6109	10.2742	10.4459	10.5884	10.5124	10.2983	10.5196	10.5188	10.6108	10.5063	10.4458	10.5731	10.393
ENSG00000049656	9.27498	9.32497	9.55913	9.69336	9.14231	9.44847	9.5552	9.4292	9.21326	9.47996	9.4974	9.37381	9.4458	9.09812	9.14151	9.52991	9.15461	9.21488	9.16317	9.32148	9.62846	9.43857	9.48894	9.54065	9.25894	9.33285	9.66388	9.55554	9.58514	9.33441	9.30369	9.24704	9.58531	9.50835	9.59078	9.41153	9.26033	9.32646	9.24004	8.8584	9.33074	9.65872	9.17097	9.01553	9.11244	9.32657	9.53493	9.09662	9.10913
ENSG00000049759	8.30031	8.83293	8.174	8.47744	9.54316	8.86946	8.59022	9.28325	8.96818	9.84525	7.9878	9.27365	8.36148	8.50476	8.44144	7.9887	7.92451	7.66656	7.507	8.4757	8.35382	7.28358	7.84288	8.07724	8.88969	8.97028	7.8766	8.15652	8.83103	8.73034	8.25998	9.35794	8.48648	8.82941	9.69371	7.82526	7.60153	7.56046	8.51812	8.33713	9.98136	8.91109	8.49157	9.06841	8.65985	8.20331	8.32879	8.46033	8.3032
ENSG00000049768	5.19873	5.3169	5.32754	5.48968	5.3246	5.32118	5.24526	4.80318	5.18712	5.22871	5.05331	5.54677	4.80318	5.64452	4.80318	5.11672	5.48454	5.34458	5.11125	4.80318	5.18249	5.83815	5.18303	5.50585	5.67917	5.20373	5.75905	5.18836	5.30347	5.38408	5.04927	5.3146	5.60873	5.28347	4.80318	5.35878	5.8945	5.49409	5.27924	5.5341	5.34302	5.4047	5.43219	5.27124	5.22428	4.80318	5.28491	5.53663	5.35141
ENSG00000049769	7.51605	7.96279	7.19707	7.84979	8.01324	7.74625	7.58351	7.72247	7.86107	6.51321	7.63153	7.46834	7.38695	7.42858	7.77127	7.8861	7.10218	7.87147	7.77081	7.89402	7.65417	6.6226	7.89168	7.75679	7.92886	7.74588	7.86525	7.93573	7.54938	7.68144	7.19586	7.615	7.81152	7.86156	7.91278	7.87839	7.61418	7.59641	7.42599	7.435	7.6114	7.62315	7.49049	7.68271	7.41141	7.90135	7.94502	7.18389	8.01233
ENSG00000049860	10.6761	10.4627	9.96255	10.4965	10.2948	10.6777	10.9418	10.162	10.6437	9.71678	10.8241	10.4339	10.6233	10.6661	10.4466	10.7948	10.6821	10.1813	10.0734	10.3874	10.5172	10.3504	10.5106	10.6683	10.784	10.6611	10.0036	10.3734	10.7646	10.5164	10.6987	10.504	10.0664	10.1625	10.6266	10.3732	10.2391	10.1268	10.5181	10.3164	10.1978	10.5991	10.1886	9.78958	10.0384	10.1513	10.1564	10.024	10.2633
ENSG00000049883	7.72521	7.90578	7.58489	7.77993	7.73799	7.56974	7.17222	7.48029	7.51455	8.00615	7.42295	7.85298	7.88359	7.61557	7.81354	7.7754	7.65137	7.37959	7.89395	7.89402	7.61098	6.91413	7.45937	7.28566	7.23464	7.36478	7.22488	7.53742	7.66054	8.11331	7.8659	7.63264	7.50553	7.32443	7.18761	7.62154	7.51637	7.60349	7.35362	7.70451	7.5711	7.37174	7.45456	7.64509	7.65312	7.63652	7.72343	7.673	7.45252
ENSG00000050030	6.99868	6.63321	5.54077	6.49404	6.69512	6.62775	7.11614	6.37457	6.64009	6.76289	6.71104	6.86165	6.66126	6.90647	6.59681	7.05963	7.60415	6.64009	6.35981	7.0353	6.5404	6.0077	6.71227	6.17069	6.70139	6.64428	5.85258	6.04572	6.76247	7.07103	7.17068	6.68093	6.93309	6.35208	6.4703	6.41387	6.45985	6.45951	6.99363	6.49518	6.18624	6.76831	6.87185	6.78508	6.60493	6.62783	6.29199	6.70878	6.32393
ENSG00000050130	8.85591	8.97693	8.77034	8.31553	8.80925	8.84676	8.7764	9.00342	9.04647	9.60096	8.66388	8.93255	9.00787	9.32847	9.12505	8.62244	9.22911	8.71873	8.51379	9.06483	8.6311	8.8424	9.38759	8.19227	8.06529	7.99608	8.52659	8.60052	8.87353	8.95846	9.10419	9.19843	8.03426	8.63824	8.08167	8.65354	9.09741	8.86213	8.70737	8.99965	8.86668	8.04786	8.71641	8.74745	8.96535	8.70999	8.72331	8.87026	8.6805
ENSG00000050165	10.3678	10.1628	9.95389	11.6775	10.7735	12.0571	10.9055	9.92265	11.2166	9.80237	11.7536	9.69026	12.0396	10.766	11.5014	11.0701	11.6463	10.7141	11.5177	10.297	11.574	9.26009	10.8458	9.41964	9.78595	10.4291	10.7202	11.3281	11.1811	10.8506	11.5087	10.1815	10.2918	10.6117	10.1261	10.2593	10.1663	10.6032	11.0082	9.30807	9.38874	10.9873	9.90331	10.0849	9.77712	10.8595	10.4801	9.68723	11.0937
ENSG00000050327	6.46239	6.15204	7.68961	6.88195	6.28761	6.56867	6.18757	6.4882	6.36025	5.53502	6.60704	6.1973	6.56939	6.81749	6.21103	6.6594	6.93577	6.77786	6.81794	6.29291	6.48976	6.59239	6.34497	6.81515	6.70139	7.08373	7.25183	6.67624	6.11872	6.20376	6.39265	6.75072	6.83402	6.45172	6.32289	6.41387	6.56217	6.58827	6.52973	6.6753	6.3561	7.19517	6.81424	6.52068	6.96168	6.44547	6.5483	6.91076	6.97509
ENSG00000050344	6.72841	6.12304	7.44014	6.79564	6.43388	6.94839	6.98057	6.40403	7.18957	6.9859	5.92256	6.48157	6.38953	7.15777	6.56167	6.30522	6.59939	6.96806	6.81794	6.59288	6.07897	8.40279	6.4919	7.07665	6.79063	7.154	6.76265	6.59749	6.41131	6.7322	6.65901	7.38357	6.28005	6.88183	6.85702	6.82696	7.09167	7.13688	7.00573	7.51118	7.18385	6.60064	7.25923	6.77468	6.981	6.91728	6.61719	7.01184	7.3696
ENSG00000050393	8.49781	8.70216	8.42811	8.42398	8.9454	8.88068	8.31708	8.88261	9.19375	8.51913	8.68181	8.46187	8.78591	8.67704	8.86562	8.72123	8.38468	8.7899	9.04567	8.76292	8.94244	10.1672	9.48894	9.12457	8.26693	8.61777	9.14601	8.55492	8.58451	8.55043	8.76808	8.53776	8.31081	8.69395	8.92081	8.46333	9.2304	8.29655	8.37787	8.4093	7.89757	7.9422	8.10408	8.01604	7.91321	8.61599	8.35227	8.05921	8.80027
ENSG00000050405	10.5892	9.72174	10.7804	10.7104	9.71775	10.7995	10.8383	9.64368	11.2039	9.70624	10.3807	9.81359	11.5702	10.3361	10.8227	9.93145	11.2755	11.212	11.7083	10.0714	10.4587	11.1821	11.6044	9.65573	9.52839	10.0322	11.0738	11.1983	10.0077	10.1855	11.2981	11.5544	11.0664	10.2229	9.38607	10.9571	10.6964	11.373	11.3401	10.4164	10.0566	11.1665	10.5122	10.297	10.7783	11.3914	11.2278	10.657	11.6507
ENSG00000050426	9.50661	9.04384	9.36361	9.40159	8.88742	9.08514	9.54502	9.23111	9.34512	9.45751	9.00474	9.2787	8.92488	9.71432	9.52058	9.30339	9.62708	9.45228	9.25977	9.19888	9.06025	9.18758	9.04272	9.75424	10.0723	10.1944	9.71314	9.51658	9.00034	9.25197	9.47222	9.52022	9.53152	9.35829	8.98165	9.41686	9.67438	9.3658	9.49887	9.88203	9.67863	9.59116	9.86375	9.67771	9.9421	9.25451	9.65614	9.8475	9.10913
ENSG00000050438	5.67701	5.73004	6.25143	6.16646	6.14172	5.32118	5.77698	6.02657	5.40761	7.01484	5.23534	5.94483	5.81636	5.73363	5.87018	5.11672	6.51964	5.67897	5.89016	6.35941	5.50783	7.71129	6.7959	6.1242	6.36933	6.35897	6.08699	5.99101	6.43258	6.32287	6.08722	5.92433	5.48647	5.67097	5.60117	5.81325	5.7537	5.70186	5.70419	6.01948	5.86504	6.22861	5.68596	5.80737	5.22428	5.49649	5.35859	5.79849	6.50422
ENSG00000050555	7.51605	9.48263	10.3624	6.63725	9.85343	6.58868	6.9646	10.0812	8.25693	8.55732	7.05833	8.32627	5.99279	10.4668	7.91394	6.83117	6.69824	7.42607	6.52515	9.3361	6.83327	11.8355	10.3193	10.0819	7.72351	8.75488	10.1481	7.24606	9.47011	10.2092	6.43888	6.78422	7.68983	7.76669	10.4172	6.70817	8.941	6.60344	6.6784	7.54051	7.56084	7.50818	6.33424	7.5724	6.21062	7.64259	7.25086	5.8894	8.01233
ENSG00000050628	12.6551	9.96685	6.25143	11.324	9.4434	11.4022	12.179	10.3043	10.401	12.9498	12.711	11.4938	12.4081	8.21256	12.3319	11.3362	12.2741	12.2612	12.5959	11.4692	11.77	6.10625	9.05865	9.21188	10.5597	9.78523	9.9045	11.4015	9.43278	9.39081	12.5351	12.5581	10.7381	10.5708	9.24969	11.3789	11.0849	12.4692	12.4163	10.5342	11.0606	12.0528	11.77	11.8558	11.8799	11.7224	11.5586	11.9757	11.5774
ENSG00000050730	4.80318	4.80318	5.46431	5.7257	4.80318	5.22688	5.42598	5.0411	5.07507	5.10461	5.05331	4.80318	4.80318	5.27441	5.20048	5.42664	4.80318	4.80318	4.80318	4.80318	4.80318	5.32892	5.18303	5.18141	5.31407	5.64367	4.80318	5.07595	5.30347	4.80318	5.35083	5.22148	4.80318	5.35693	5.08846	5.15587	5.30049	5.06646	5.27924	5.43784	5.34302	5.47451	5.29194	5.03797	5.04687	5.05036	4.80318	5.17285	5.68981
ENSG00000050748	9.05436	9.09521	9.35869	8.99913	8.89304	9.17284	9.25751	9.10088	9.23252	9.44995	9.1186	9.1047	9.21408	8.37605	9.17121	9.3743	9.318	9.26872	9.2507	9.31412	9.16422	8.6995	9.04805	8.31637	8.42115	8.37899	8.63325	9.14202	9.02253	9.13648	9.41821	8.80616	9.12876	8.92553	8.77276	9.04001	8.77927	8.94388	9.18268	8.8641	8.65558	8.9404	8.81336	8.95846	8.58343	9.24475	8.99107	8.55227	8.97478
ENSG00000050767	8.40588	11.5282	8.51058	7.11103	11.4632	9.63411	7.60366	8.43066	10.3101	5.59228	5.69203	10.3345	5.9517	7.29993	7.68269	7.27995	6.16931	7.22978	5.9668	10.2204	7.18586	8.71897	8.92595	7.89386	7.24338	8.72923	9.25746	6.76459	7.41872	7.4061	6.06622	7.1302	7.19197	11.1919	10.4206	8.68636	7.59516	6.64785	5.97426	6.98355	6.05603	6.42942	7.01819	7.14454	6.43932	6.17286	7.16613	5.91778	7.65524
ENSG00000050820	9.50136	9.86897	9.54045	10.2717	10.2906	10.4464	10.0612	9.99873	10.1985	10.8504	9.80648	9.71839	10.2813	9.73356	9.62562	9.77659	9.26309	9.78314	10.0751	9.81416	9.7144	10.2562	10.1906	10.4377	9.93038	10.1483	10.4285	10.228	10.0968	10.3997	9.66858	9.97498	10.7616	10.742	11.2953	10.3696	9.82734	9.79825	10.0873	9.68579	10.0814	10.4772	9.80925	9.8546	9.4177	10.1035	10.0788	9.46413	10.4075
ENSG00000051009	9.22228	9.36734	9.62338	9.42661	9.15172	9.26408	9.0818	8.55921	9.00226	9.40633	8.87848	9.43841	9.00383	9.75004	9.26182	9.24781	9.3778	9.28417	9.82143	9.34335	9.34554	8.97233	9.37494	9.42777	9.34991	9.88948	9.96083	9.90074	9.05978	9.50653	9.02951	9.44382	9.97228	9.6461	9.48876	9.62754	9.55077	9.57279	9.64256	9.86937	9.4581	9.84423	9.75621	9.76026	9.84515	9.51848	9.48301	9.70648	9.24174
ENSG00000051108	10.2152	9.73796	10.6691	10.24	9.73504	9.95666	10.3007	9.90098	10.1348	10.2364	10.2522	9.78728	10.4447	10.8676	9.81176	9.6959	9.60959	9.22132	9.57753	9.72266	9.54082	10.6622	10.6253	9.80029	8.98372	9.73656	9.60447	9.75946	9.97238	9.86879	10.0881	9.99518	9.40939	9.74052	9.89815	9.59032	10.0884	9.60946	9.55494	10.4981	9.19099	9.29525	10.3391	10.1323	10.0029	9.68056	9.63156	9.9533	9.41301
ENSG00000051128	8.31966	8.65148	8.39952	8.32042	8.90701	8.28941	8.86932	8.89423	8.38355	7.89037	8.69658	8.69203	8.584	7.87241	8.0726	8.31969	7.97143	8.12137	8.57826	8.52777	8.42118	8.96149	8.06095	9.27405	9.59764	8.75488	8.85399	8.74954	8.59303	8.49245	7.87608	8.31875	8.75412	8.59205	9.76997	8.58871	7.91836	7.91253	8.05869	7.5621	8.36776	8.95842	7.41767	7.46498	7.36184	8.08927	8.42932	7.31065	7.66513
ENSG00000051180	5.24507	5.3169	6.01496	5.48968	4.80318	4.80318	4.80318	5.4709	5.27273	5.32341	4.80318	5.43358	5.45174	4.80318	5.20048	5.24573	5.3946	5.24609	5.41587	5.29312	5.40038	5.44533	5.33883	5.55334	5.42728	5.43352	5.06299	5.27423	5.56243	5.4887	5.29359	5.3146	5.48647	5.35693	5.43701	5.30073	5.45866	5.175	5.27924	5.25375	4.80318	5.4047	5.54514	5.46227	5.34555	4.80318	5.19712	5.17285	5.79074
ENSG00000051341	5.4556	5.52595	7.88728	7.08745	6.18545	5.32118	5.42598	5.76722	5.40761	5.22871	5.4121	5.80738	5.65593	5.54344	5.59048	5.24573	6.43419	5.49946	5.41587	5.76961	5.33809	6.59239	6.22085	5.45463	5.16537	5.29297	5.8225	5.18836	6.74628	6.7455	6.1672	5.63129	5.33441	5.71201	5.37099	5.54501	5.84085	5.4437	5.35206	5.88575	5.42534	5.94634	5.64192	5.69908	5.63673	5.05036	5.35859	5.86011	6.20643
ENSG00000051382	8.39908	7.8079	8.22931	8.30076	7.49633	8.41348	8.61974	7.95135	8.00384	7.98515	8.41126	7.99632	8.63198	8.18652	8.30615	8.54744	8.43879	8.42057	7.99989	8.04551	8.49725	7.80035	7.77938	7.63368	7.8637	7.68535	7.46533	8.04492	8.22168	8.15612	8.7101	7.8055	8.43388	7.91932	7.25348	8.08642	8.09868	8.4973	8.4895	8.26974	7.95307	8.22016	8.08683	8.24686	8.18146	7.89126	7.88149	8.42573	7.97335
ENSG00000051523	8.57014	9.08572	10.6492	9.48406	9.38683	9.09801	8.6246	9.11087	8.8577	8.55732	9.26222	8.75151	8.70356	9.74878	9.06302	9.13657	8.20094	9.04011	9.24462	8.68494	8.95947	10.8731	9.65859	10.2865	10.6743	10.4715	10.2592	9.37345	9.5594	9.20778	8.81335	9.21577	9.01561	9.97366	10.002	9.2832	9.23443	8.29655	8.39121	8.27834	8.2718	9.35081	8.26075	7.98221	7.97944	8.64008	9.00588	7.93274	9.09481
ENSG00000051596	7.37719	7.79222	8.72254	7.77275	7.6929	7.39964	7.76411	7.82938	7.27839	7.47121	7.30145	7.64637	7.3351	7.59282	7.74237	7.16051	7.62796	7.63747	7.46484	7.60646	7.19581	7.09112	7.56943	6.94055	6.66111	6.69408	7.36276	7.18565	7.86641	7.78889	7.41772	7.2161	6.86789	7.51361	7.79499	7.34479	7.51637	7.24207	7.64541	7.96804	8.21483	7.06309	7.74114	7.58383	7.64727	7.49593	7.66397	7.54803	7.0075
ENSG00000051620	9.63495	9.06654	9.30687	9.29446	9.2965	9.53605	9.6953	9.37557	9.63444	8.59452	10.0912	9.53861	9.86783	9.54159	9.68291	10.0942	9.57996	9.59783	9.77585	9.52649	10.2046	10.5313	9.54649	10.0054	9.9343	9.43813	9.69427	9.65215	9.33246	9.14119	9.38867	9.59277	9.79071	9.76319	9.89151	9.64882	9.62467	9.52422	9.68266	9.39511	9.2454	9.95762	9.6302	9.35855	9.61891	9.7275	9.70589	9.58174	9.41013
ENSG00000051825	7.33894	7.73589	8.32036	8.12718	7.46581	7.34531	7.48898	7.90103	7.36174	8.00615	7.36356	7.97132	7.54305	7.60424	7.6043	7.41292	7.60415	7.55675	7.53779	7.63082	7.45641	7.77548	7.67136	7.96334	8.16746	8.1761	7.5465	7.43851	7.66054	7.77667	7.58999	7.23966	7.67154	7.70944	7.48897	7.31377	7.72311	7.57495	7.31594	7.82188	7.69799	7.25662	7.74851	7.88473	7.60563	7.54224	7.72343	7.61884	7.90864
ENSG00000052126	9.86495	10.2086	10.0856	9.44898	9.7932	9.90828	10.2932	9.95954	10.3904	10.2437	9.36907	10.3644	9.14248	10.9449	10.6535	9.9157	9.87162	9.94342	9.23546	10.7858	9.27257	9.93813	10.2286	9.41352	9.19492	9.5509	10.2113	9.12656	9.93619	9.69423	9.96178	9.83066	8.37926	9.90478	8.55789	9.4742	10.6232	9.98784	9.38636	10.3901	10.1263	8.48273	9.65938	10.008	9.31816	9.57715	9.38002	9.48844	10.2839
ENSG00000052344	5.00142	4.80318	9.80654	7.72886	4.80318	5.10331	4.80318	6.50167	5.40761	4.80318	4.80318	4.80318	4.80318	7.01633	5.90359	4.80318	4.80318	5.42714	4.80318	4.80318	4.80318	6.68088	5.18303	6.33894	5.42728	6.06471	7.48795	4.80318	5.21234	4.80318	5.04927	4.80318	5.23774	6.28784	5.08846	5.05288	6.24211	4.80318	5.41594	7.10898	4.80318	5.47451	5.49116	6.01136	5.04687	5.45247	4.80318	5.17285	6.17497
ENSG00000052723	8.65994	9.06332	8.7973	8.60694	8.89585	9.03586	8.51887	9.22193	8.8577	9.46753	8.81498	8.98918	8.99573	8.71382	8.92711	8.44088	8.55351	8.66766	8.91385	8.78444	8.52428	8.51862	8.90259	7.75679	7.35221	7.30492	8.12947	8.18185	8.92493	9.08853	9.10846	8.35593	7.97625	8.44376	8.23779	8.25578	8.53274	8.39242	8.41751	8.22594	8.37354	7.74623	8.19801	8.65189	8.33684	8.8273	8.25593	8.22095	8.6805
ENSG00000052749	8.45477	8.43361	9.50825	8.91472	8.6287	8.63768	8.48716	8.39499	8.20883	8.59452	8.2398	8.5484	8.22172	8.04858	8.16205	8.21988	8.51629	8.55969	9.04916	8.84713	8.84803	8.92288	8.84859	9.03959	9.60422	9.68428	9.06251	8.78284	8.38792	8.41651	7.89121	8.41245	9.49366	9.0272	9.24448	8.9884	8.54255	8.45164	7.98991	8.12931	8.90302	9.10471	8.70897	8.58909	8.75933	8.49567	8.96401	8.61157	9.42736
ENSG00000052795	8.77618	8.33511	8.174	8.50344	8.51635	9.5802	9.41125	8.46234	9.05461	8.80733	9.31663	8.37924	9.93919	8.08535	8.49386	8.92824	8.87562	8.50777	8.88283	8.37975	8.71049	8.32848	8.39975	7.99683	8.34415	8.66881	8.22094	8.53156	8.42183	8.34861	9.53225	9.00572	9.15813	8.02234	7.78046	8.39625	7.75191	8.46702	8.83935	8.32888	8.25307	9.28673	8.30605	8.28538	8.13256	8.82206	8.50242	8.15186	9.40434
ENSG00000052802	7.96376	9.17496	9.0216	8.02869	8.37435	8.51803	8.13072	8.76593	9.97133	7.92022	8.10389	8.13766	8.0271	8.23451	8.94599	8.23275	8.4973	8.33962	8.20319	8.76292	8.04161	8.80648	10.4715	7.40894	7.2607	7.154	8.43436	8.02263	8.11884	8.13725	7.99749	8.5098	7.47404	8.24365	8.62782	7.83605	7.89796	8.10279	8.25186	7.99449	7.9762	7.7293	8.35475	8.03678	7.87391	8.14109	7.9818	7.9815	9.59681
ENSG00000052841	9.76246	9.54393	10.3099	9.75747	9.5609	9.83156	9.76931	9.51886	10.2323	10.0102	9.46336	9.71094	9.61657	10.1934	10.0422	9.58573	10.0046	9.98746	10.1172	9.78784	9.762	10.4735	10.0279	9.897	10.0031	10.2064	10.1891	9.92176	9.58726	9.8139	9.9344	10.0953	10.1992	9.99001	9.4165	10.0572	10.2149	10.1061	9.89916	10.4677	9.97002	9.83647	10.3559	10.1189	10.4346	10.1324	10.0605	10.4038	10.359
ENSG00000052850	6.42334	8.21182	5.37697	6.62024	7.57692	5.86328	5.34357	7.62382	5.27273	7.46097	6.74791	6.81814	5.59426	5.64452	6.10964	5.4989	6.342	5.24609	6.19616	7.2746	6.77992	4.80318	5.18303	5.26576	5.60484	5.20373	5.93725	6.93723	9.20812	9.20553	5.82691	5.52275	6.56736	6.56113	6.79779	7.03592	5.35851	6.42502	6.79707	5.48779	5.77601	6.22861	5.54514	6.34083	6.96168	6.66629	6.88723	6.51666	6.14256
ENSG00000053108	5.08331	5.73004	5.70182	5.48968	5.53667	5.22688	4.80318	4.80318	4.80318	4.80318	4.80318	4.80318	4.80318	5.21173	4.80318	5.24573	5.14622	5.11698	4.80318	4.80318	4.80318	4.80318	5.18303	5.07101	5.16537	4.80318	5.06299	4.80318	5.30347	5.38408	4.80318	4.80318	5.11103	5.35693	5.2957	5.58421	4.80318	5.175	5.27924	5.25375	4.80318	4.80318	5.29194	5.27124	5.04687	4.80318	5.28491	4.80318	5.43497
ENSG00000053254	10.389	10.4821	8.65978	9.96716	10.4579	10.3013	10.7336	10.4426	10.0973	11.1255	10.634	10.7539	10.7537	10.2744	10.149	10.5543	10.2424	10.2074	9.88721	10.1846	10.1477	9.39498	9.56517	10.3261	11.1797	11.2926	9.47405	9.941	10.3971	10.1695	10.5254	10.3802	10.056	9.6234	10.1978	9.85115	10.0306	10.0374	10.2907	10.5642	10.2456	10.1466	10.2058	10.1218	10.1693	10.0328	9.86681	10.244	9.97411
ENSG00000053328	6.36221	7.21308	6.36016	6.16646	6.87534	6.72032	6.59474	6.80795	6.67092	6.65389	6.7719	6.94449	6.92039	6.58173	6.32575	6.53008	7.23438	6.75908	6.16634	6.42226	6.41868	5.44533	6.92415	6.05031	5.71382	5.68779	5.75905	5.87131	7.1607	7.57212	7.09216	6.22859	6.52409	6.17175	6.04259	6.33155	6.50478	6.66231	6.6784	6.55824	6.54932	6.04936	6.24301	6.95009	6.39403	6.7634	6.31386	6.14164	6.66076
ENSG00000053371	9.06438	9.49463	9.25134	9.50556	9.82437	8.99173	8.88559	9.41959	9.11293	9.27835	9.17441	9.59433	8.85932	9.3945	9.11675	9.12975	8.85593	9.33254	8.74297	9.57655	8.95665	8.17653	9.05336	8.84375	8.97866	9.32066	9.06742	9.26003	9.92784	10.0283	8.63489	8.85871	8.84133	9.23385	10.2363	9.24576	9.05248	8.94935	9.05225	9.08988	9.38874	9.04527	9.07302	9.33053	9.23056	9.10287	9.11647	9.32777	8.74623
ENSG00000053372	8.61379	8.848	9.25311	8.99609	8.83578	8.26094	8.78075	8.75576	8.49582	8.85784	8.83112	8.92934	8.99165	8.46211	8.38701	8.68439	8.70996	8.65817	9.01383	8.86743	8.72718	8.94507	8.68007	9.08657	9.33614	9.36406	9.13671	8.78613	8.86653	8.749	8.36426	8.94108	8.87714	8.83272	9.15563	8.56321	8.43073	8.48224	8.52216	8.14823	8.77813	8.74235	8.85105	8.65988	8.7513	8.30507	8.56394	8.70736	8.74623
ENSG00000053438	6.28649	6.93315	6.33015	6.28656	9.273	6.70235	5.98527	7.54793	6.86781	7.64354	5.69203	7.25315	5.9517	6.51826	5.79939	5.34415	5.81394	5.67897	5.76151	6.14656	5.55544	9.1161	6.99541	7.94629	6.99503	6.69408	6.862	6.36485	6.6445	7.47646	5.79917	5.52275	6.28005	6.69317	7.25348	5.58421	6.16556	5.38868	5.57488	6.47889	7.81427	5.59473	5.64192	6.0898	5.73201	5.9825	6.0167	5.99815	6.17497
ENSG00000053501	8.09917	8.12116	8.10068	8.31063	8.37838	8.03035	8.13757	8.44342	8.15903	8.13231	8.14346	8.34576	7.96138	8.29143	8.00764	8.18056	8.23199	8.07194	8.39755	8.1659	8.3963	8.69295	8.15354	8.95771	9.63347	9.30589	8.69806	8.31128	8.33294	8.19312	7.78708	8.09165	8.03426	8.66451	8.92081	8.31441	8.18507	7.89545	8.06983	8.31641	8.36776	8.55576	8.53018	8.19259	8.23259	7.89631	8.25093	8.33327	8.27794
ENSG00000053524	5.86566	5.63495	6.21831	6.37408	5.53667	5.78156	6.12444	5.38272	5.73039	5.32341	5.4121	5.68788	5.36602	6.07891	5.90359	5.24573	6.43419	5.90952	5.92926	6.14656	5.68168	6.42884	6.7959	6.1242	5.77898	5.64367	5.79136	5.65462	5.96818	6.16098	5.64471	5.72599	5.84863	5.92342	5.69262	5.69055	6.33086	5.86601	5.84943	6.58857	5.82166	6.25577	6.09	5.85677	5.44344	5.80344	5.4232	5.9721	7.30711
ENSG00000053702	8.16498	8.12739	7.40144	8.69219	9.46618	7.92497	7.66243	7.26945	8.49582	7.82869	8.23575	8.75878	7.77266	8.36616	7.62034	7.74856	7.60415	7.92034	7.94792	8.51493	7.93561	6.35649	7.52333	8.76883	9.01869	8.87667	8.27311	8.48367	9.66776	9.88849	8.20079	8.47166	8.71505	8.37255	9.35981	7.99347	8.20587	8.07785	8.8618	8.65965	9.08965	9.06868	8.20866	8.00345	8.22872	7.88618	7.97574	8.08418	9.00191
ENSG00000053747	9.87716	10.3551	9.44473	9.37145	10.7605	10.3027	9.42242	10.5013	10.6633	7.78058	9.54374	9.75687	9.97873	8.93	9.89329	9.92949	11.013	9.20517	10.5464	10.6639	10.0885	9.21063	9.20417	8.84982	8.5738	8.81881	9.16444	10.1564	8.33803	8.67935	9.5449	9.06438	10.9306	10.502	10.1261	10.5779	8.92113	9.63509	9.57832	9.39904	10.3144	9.4508	10.1425	10.782	9.96073	10.11	9.80222	10.1011	10.2617
ENSG00000053770	8.91569	9.10151	8.58853	8.45096	9.0218	8.9462	8.81939	8.95985	8.98248	8.85402	8.70537	9.08464	8.92914	8.685	9.14967	8.88835	8.82081	8.70037	8.88675	8.86743	8.66616	8.51119	8.81142	8.25797	8.02126	7.91316	8.16677	8.32949	8.98105	9.01345	9.28871	8.8879	8.02714	8.35418	7.96497	8.30673	8.6553	8.66991	8.63838	8.6792	8.44122	7.79583	8.18188	8.44223	8.26317	8.72976	8.33823	8.37017	8.47408
ENSG00000053900	9.0486	8.97006	11.1554	9.61247	9.26219	8.83911	9.23866	9.03315	9.79827	8.75907	8.96631	9.15228	8.80926	10.2191	9.55781	9.18012	9.29264	8.97297	9.25675	9.46799	9.36482	10.1813	8.94322	9.5123	9.48625	10.0749	10.0087	9.35147	8.90459	9.03133	9.06074	9.97498	8.90052	9.23635	8.70973	9.25174	9.82468	9.47396	9.15959	9.9964	9.31886	9.08844	9.72159	9.45936	9.75193	9.14965	9.44009	9.71601	9.18205
ENSG00000053918	6.39318	6.20776	7.19707	6.39495	6.53266	6.21873	5.62242	6.71025	5.89931	5.97836	6.64707	6.66127	6.38953	6.27261	5.93584	6.12577	6.00767	6.43665	6.28099	6.6946	6.02776	6.31852	5.85707	6.25802	5.74704	6.38029	6.27736	6.28278	6.41131	6.48092	6.65901	6.28015	6.35883	6.41289	6.99418	6.50554	6.63028	6.33402	6.85249	6.2631	6.63535	6.80271	6.06217	6.50778	5.91952	6.17286	6.04496	5.49016	6.35147
ENSG00000054116	9.6559	9.76593	9.29833	9.46663	9.70664	9.6429	9.5977	9.70949	9.54496	9.66331	9.84	9.61643	9.85223	9.08817	9.53517	10.0243	9.4647	9.41065	9.65285	9.65437	9.81119	9.56552	9.34497	9.7331	9.8146	9.70879	9.63942	9.81187	9.75914	9.54431	9.69862	9.53641	9.59488	9.76664	10.1761	9.68016	9.56202	9.50581	9.36858	9.07032	9.60229	9.72535	9.31745	9.24836	9.35564	9.4741	9.70589	9.22911	9.49701
ENSG00000054118	10.5089	10.5943	10.8178	10.4857	10.3611	10.4638	10.4703	10.5542	10.2155	10.5683	10.6256	10.4407	10.2712	10.4828	10.5091	10.722	10.3964	10.6957	10.6349	10.4288	10.6035	10.773	10.6587	10.1872	9.87025	10.0965	10.2441	10.3348	10.4482	10.4075	10.5847	10.3828	10.9097	10.148	10.1147	10.4075	10.5018	10.6757	10.5251	10.4451	10.5369	10.4521	10.4501	10.6099	10.5021	10.6222	10.5674	10.5722	10.5765
ENSG00000054148	8.89818	10.039	9.50381	9.47319	9.98006	9.2555	8.6956	9.5776	9.38436	9.8298	9.38006	9.70533	9.28561	9.05177	9.28423	9.61285	8.58979	9.05462	9.66199	9.57039	9.83594	9.91589	9.30104	10.0375	10.7204	10.2024	10.3493	10.085	9.88877	9.87727	8.72132	9.50385	9.56841	10.2976	11.4693	9.8247	8.98472	9.10444	9.11495	8.37367	9.48227	9.57959	8.85779	9.04018	8.7513	9.52976	9.82907	8.67505	9.66132
ENSG00000054179	6.81779	6.63321	7.00069	6.76552	6.39902	6.29781	6.45821	6.43276	6.49083	6.61533	6.46317	7.54746	6.10672	6.8378	6.13592	6.2192	5.63392	6.41174	6.81794	5.49282	6.66594	6.10625	5.79162	6.10015	6.94141	6.87564	7.68288	7.36837	5.66135	6.32287	6.48335	5.92433	6.78145	7.47088	6.36696	6.93564	6.45985	6.87348	6.73914	6.2631	7.09977	7.1175	6.41866	6.78508	6.13552	6.44547	6.43695	6.2478	6.63959
ENSG00000054219	6.30864	5.81518	6.97395	6.08735	5.3246	6.00762	6.12444	6.067	6.25695	5.82763	6.29925	5.43358	5.86374	6.82769	6.02654	5.94836	6.05054	6.05948	6.03778	5.64393	6.00113	6.91413	5.72076	5.88364	6.02436	5.84365	6.25779	6.12259	5.74894	5.38408	6.52621	6.73364	5.76087	6.06884	5.69262	6.1662	6.08307	6.31492	6.43847	6.46236	5.72777	6.04936	5.84152	6.10849	5.91952	5.57651	5.79123	5.82984	6.10911
ENSG00000054267	9.82348	9.76395	9.98078	9.78761	9.78115	9.94959	10.2055	9.84113	10.2106	10.3175	9.83203	10.1987	9.72827	9.99296	10.0334	9.75684	10.0024	9.59288	9.63439	10.0044	9.87378	10.3211	9.98413	10.906	11.9405	11.885	10.548	10.0541	10.5988	10.0295	10.2866	10.6082	9.32851	10.3867	10.1734	9.85115	10.5241	10.1207	10.2416	10.7778	10.7093	9.60493	10.3222	10.2344	10.4635	9.87631	10.1865	10.5161	10.3011
ENSG00000054277	5.4841	6.0625	7.72111	6.4554	5.76601	5.58895	5.56307	5.87021	5.60952	5.10461	5.72451	5.80738	5.86374	6.01918	5.76171	5.4989	5.56324	5.90952	5.80653	5.87891	5.18249	5.54269	6.1295	5.18141	5.05962	4.80318	5.32073	5.46646	5.90081	6.13893	6.08722	5.46117	5.55032	5.42135	5.43701	5.62136	5.72253	5.49409	5.88225	5.7627	5.90644	5.10557	5.43219	5.72751	5.48686	5.74488	5.48136	5.5801	5.79074
ENSG00000054282	7.09513	7.40339	6.96492	6.93644	7.24888	7.33418	7.36385	6.9651	6.9189	7.34301	7.27741	7.33539	7.08942	7.16564	7.16065	7.17432	7.18632	6.85032	6.86912	6.99731	7.15557	6.89021	6.94834	7.10858	7.12499	7.32517	7.01933	7.02146	7.1001	7.1891	7.22871	7.56988	7.05445	6.8267	7.04525	6.89326	7.05415	6.89758	7.24737	7.0267	7.36173	6.93176	6.88585	6.85561	6.92216	7.16225	6.97855	7.08541	6.63959
ENSG00000054356	5.36084	5.77368	5.13591	5.48968	5.62111	5.22688	5.34357	5.51064	5.27273	5.32341	5.15647	5.49268	5.2637	5.46671	5.28901	5.11672	5.3946	5.56447	5.33477	5.87891	5.07178	8.5407	7.4429	6.37733	5.16537	5.29297	5.98973	5.34631	5.37992	5.4887	5.04927	5.39271	5.48647	5.35693	6.73567	5.35878	6.14554	5.175	5.07886	5.06402	5.24481	5.23005	4.80318	5.27124	5.22428	5.05036	5.48136	5.25532	5.2517
ENSG00000054392	7.12388	7.06043	7.74171	7.77275	6.95676	7.10312	6.8817	6.69891	7.17933	7.04316	6.98991	6.86165	6.59301	7.67628	6.94265	6.61779	7.36907	7.33147	6.52515	7.36542	6.68077	7.22868	7.87964	7.59009	7.34414	7.65407	6.90893	6.69141	7.54938	7.35709	7.22871	7.67578	6.79922	6.66146	6.4703	6.86054	7.3964	6.9329	7.30635	7.46598	7.07052	7.18253	7.19468	7.04667	6.89172	6.66629	6.72919	6.77541	7.34495
ENSG00000054523	10.1005	10.3419	9.17131	9.74849	9.9655	10.8113	10.8915	10.5737	10.3481	10.0934	10.4273	10.1348	10.6035	9.61817	10.3426	10.582	10.2871	10.5008	10.4666	10.2204	10.3778	10.0264	10.0171	9.73474	10.097	10.322	9.81272	9.99014	9.78713	10.0321	10.4238	10.1932	10.5032	10.1924	9.99431	10.2564	9.88604	10.3971	10.1523	10.1262	10.432	10.5666	10.0397	10.1381	10.0602	10.3333	10.0844	10.1156	10.3073
ENSG00000054598	7.36297	6.15204	6.14885	7.47698	6.57915	7.64306	7.38747	6.37457	7.70209	6.5551	7.93855	6.55668	8.63721	7.47932	6.90252	8.33169	7.83587	7.42607	7.29405	6.7425	7.38074	6.19621	7.45937	6.43262	6.54678	6.81796	6.35239	7.24606	7.79365	7.51404	8.69594	7.4351	8.02714	6.30966	7.10643	6.76896	6.66941	7.15663	7.67515	7.04775	6.87986	8.02045	7.01819	6.7322	7.00003	7.25369	7.05204	6.80111	8.66115
ENSG00000054611	8.558	8.54901	8.34057	8.68086	8.49797	8.67257	8.75883	8.51763	8.36175	8.42926	8.91173	8.484	8.65796	8.40532	8.35899	8.63214	8.41199	8.6534	8.38094	8.40783	8.67651	8.65974	8.39135	9.5611	9.42807	9.20073	8.74788	8.94748	8.43137	8.48875	8.36066	8.54696	9.33137	8.69031	9.10187	8.86629	8.51291	8.60543	8.92712	8.74558	8.66031	9.21367	8.87785	8.72225	8.7242	8.30885	8.6306	8.75759	8.30945
ENSG00000054654	10.4894	8.79455	9.76134	9.91512	8.92359	9.86574	10.4308	9.86254	9.99685	9.38534	10.0642	9.44291	9.81821	10.375	10.1092	10.1321	10.8845	10.4067	9.76528	8.92665	9.99133	10.265	9.66899	10.4734	9.54045	9.75658	9.25101	9.76446	9.0901	9.21226	10.6987	9.6869	11.7503	9.15947	8.5663	9.87585	10.0973	10.6399	10.9452	10.7657	9.89003	10.355	10.4918	10.3013	10.7802	10.0008	9.99682	10.8314	10.2504
ENSG00000054690	6.15594	6.15204	9.1334	7.07551	6.16381	5.82337	5.77698	6.55405	6.09368	6.04564	5.35973	6.00666	5.52681	6.4785	5.99723	5.34415	6.54681	6.24971	6.50291	6.59288	6.1513	7.17145	5.18303	6.8019	6.33395	6.55652	7.2695	5.99101	6.38964	6.24491	5.79917	6.14635	6.72662	6.69317	6.12666	6.29688	6.66941	6.45951	6.52973	7.26858	7.21075	6.33346	6.88585	7.02963	6.53868	6.15336	6.31386	6.363	6.35147
ENSG00000054793	9.40787	8.73092	9.68226	9.93901	9.03203	9.32	9.74506	9.33015	9.2656	9.51421	9.2955	9.36196	9.78573	9.43271	9.0745	9.42528	10.0333	9.22453	8.7343	9.57039	9.29953	8.29416	8.68693	8.88866	9.07908	8.89655	8.39181	8.94748	10.0998	9.95674	9.88178	9.35272	10.1563	8.47382	9.35014	8.92989	8.77096	9.47207	10.0334	9.82051	9.44722	9.93419	9.41656	9.82659	9.76259	9.41446	9.17267	9.78853	8.50701
ENSG00000054796	4.80318	4.80318	4.80318	4.80318	4.80318	4.80318	4.80318	4.80318	4.80318	4.80318	4.80318	4.80318	4.80318	4.80318	4.80318	4.80318	5.14622	4.80318	4.80318	4.80318	4.80318	4.80318	4.80318	5.07101	4.80318	4.80318	5.25198	4.80318	4.80318	4.80318	4.80318	4.80318	4.80318	4.80318	4.80318	4.80318	4.80318	4.80318	4.80318	4.80318	4.80318	5.32504	5.08626	4.80318	4.80318	4.80318	4.80318	5.17285	4.80318
ENSG00000054803	6.1304	6.79202	7.787	6.14075	7.0957	5.10331	5.62242	7.08015	5.80194	9.46003	5.50461	6.86165	6.44377	6.54405	6.02654	5.56387	5.63392	5.67897	5.84932	7.45055	5.18249	5.62779	6.87438	5.67924	5.05962	5.97612	6.66881	5.27423	7.01032	6.70516	6.00047	5.85024	5.23774	5.67097	6.15323	5.30073	6.88156	5.62571	5.57488	6.5735	5.67649	5.53729	5.54514	6.72135	5.22428	5.49649	5.08217	5.38533	6.17497
ENSG00000054938	10.8766	13.6704	5.13591	11.0338	12.3967	10.0187	11.6556	13.6013	9.11293	13.9093	11.8951	12.5203	11.1803	6.63022	10.1299	11.0982	10.631	11.4859	12.0113	12.3805	11.5082	7.78797	7.80513	8.52099	9.84269	10.1864	9.20059	12.1998	11.6455	12.5023	9.4387	9.29678	10.8147	10.6156	12.9502	11.0846	9.27409	10.7448	9.85361	8.17615	13.5997	10.7583	12.2101	13.8864	11.8377	11.2914	12.0748	11.727	10.338
ENSG00000054965	10.0816	10.0873	9.65312	10.0528	10.0267	10.0455	9.75171	9.6963	9.95407	10.3476	9.91868	10.034	9.82508	9.78981	9.92686	9.85919	9.95474	9.95696	9.69577	9.90019	9.60884	8.99377	9.79459	9.08657	9.09788	9.34493	9.5319	9.64855	10.0483	10.3539	10.0252	9.59719	10.0227	9.73171	9.51279	9.96333	9.7786	9.89192	10.1075	9.78949	10.0743	9.62534	10.0219	10.169	10.1753	10.3749	10.0434	9.97065	9.88968
ENSG00000054967	6.14324	6.20776	7.88728	6.68691	6.60919	6.34758	6.09139	6.4882	6.23508	5.86769	5.81492	6.46203	6.33261	6.28861	6.055	6.12577	6.37356	6.88507	6.61026	5.87891	6.00113	8.68637	7.84288	6.73354	6.07129	5.94472	7.04034	6.42276	6.71326	6.82251	6.63358	6.44403	7.03988	6.26559	6.92741	6.08367	6.41315	6.33402	6.35997	6.33964	6.30231	6.83621	6.35593	5.80737	6.01163	6.38321	6.43695	5.73212	8.05026
ENSG00000054983	8.41489	8.05077	8.9183	8.69595	7.84176	8.59739	8.47643	8.17522	8.35294	7.98515	8.09495	7.99011	7.96977	8.90527	8.37307	8.03365	8.71544	8.66292	8.19051	8.4889	8.21346	9.05114	9.05865	7.84556	7.58808	7.4499	7.92112	7.83028	8.50549	8.25998	8.67299	8.53314	7.71681	8.09633	7.63427	8.06375	8.36582	8.55958	8.26159	8.69848	8.2718	8.16503	8.45635	8.13231	8.4671	8.37508	8.2257	8.45271	8.24571
ENSG00000055044	9.82936	9.98735	10.7588	10.0702	10.1348	9.88439	10.4716	10.2045	10.2618	10.1126	9.6291	10.1773	9.83192	9.97906	9.96276	10.3702	9.79892	10.1051	9.91805	10.1643	10.171	10.9407	10.1954	10.4977	11.8903	11.8904	10.6412	9.98016	10.6495	10.0065	9.95469	10.9594	9.40396	10.5875	10.5538	9.9215	9.99316	9.69643	9.67364	10.2178	10.2424	9.73581	10.3415	9.96043	10.1339	9.5787	9.83405	10.2096	10.8666
ENSG00000055070	10.4512	10.8119	10.186	10.3474	10.4888	10.8296	10.6122	10.4922	10.4866	10.4216	10.4622	10.2701	10.5698	9.83565	10.2048	10.6454	10.2215	10.6654	10.347	10.2006	10.721	10.1145	10.5029	10.7237	10.7563	10.5878	10.4725	10.4723	10.0908	10.2193	10.0576	10.1578	10.8767	10.8468	11.1998	10.7571	10.4456	10.3739	10.4762	10.0572	10.4196	10.704	10.3319	10.2282	10.355	10.8095	10.8455	10.365	10.3395
ENSG00000055118	9.79887	10.4455	6.20136	9.52885	9.99187	10.0831	9.30054	9.94289	9.47197	10.0187	9.75678	9.64798	10.1507	7.46681	10.0853	10.2545	9.75719	10.4109	10.6738	9.63088	10.4989	7.11166	8.97716	8.68637	9.62379	9.55922	9.58068	10.9747	8.76482	8.8475	8.85724	7.99358	10.4763	10.5338	10.2891	10.9032	9.13021	10.1219	9.29755	8.65965	9.4085	9.38048	9.60641	10.1681	9.44113	10.8576	11.036	9.41621	10.0795
ENSG00000055130	9.93516	9.95302	9.41188	9.71751	9.89736	9.98975	10.3158	9.8483	10.0946	9.8298	10.0789	9.69404	10.0192	9.66035	9.83553	10.2181	10.1264	9.94924	10.0229	9.91485	10.0037	9.9326	9.93042	9.65573	9.48803	9.38294	9.6262	9.54976	9.9675	9.78265	9.89172	9.66394	9.87359	9.80748	9.83549	9.85508	9.93752	9.78304	9.79498	9.78201	9.67398	9.75034	9.6974	9.73033	9.64508	9.76753	9.74167	9.71125	9.86883
ENSG00000055147	8.41039	8.53974	8.10464	8.06424	8.51269	8.5276	8.76764	8.50553	8.58495	8.65737	8.47788	8.66134	8.89901	8.45591	8.44588	8.56275	8.63098	8.24745	8.58793	8.70766	8.59516	8.48864	8.62395	7.89386	7.73574	7.56422	7.83646	8.07772	8.46891	8.4204	8.74076	8.60973	8.35114	8.06833	8.0276	8.06375	8.23044	8.40046	8.27606	8.25239	8.17554	8.04106	7.99113	8.18148	7.8986	8.32383	8.27572	8.11359	8.09448
ENSG00000055163	7.49025	8.68966	8.00227	8.39648	8.74223	8.2201	8.64866	9.61032	9.10512	7.91282	8.60558	8.45292	8.53435	7.88176	7.2985	8.3902	8.26237	7.65693	8.17127	8.70766	8.42529	8.7318	8.14354	8.87682	8.89777	9.18198	8.68213	8.71889	9.26235	9.43746	7.8659	8.44729	8.41771	8.17716	10.2219	8.50077	8.08525	7.90686	8.84258	8.88946	9.10012	8.71714	8.72012	8.84405	7.88384	8.11542	7.78743	8.19829	8.30945
ENSG00000055208	10.2607	10.4306	9.89516	9.73581	10.2529	10.5162	10.4071	10.1359	10.3348	10.6595	10.3165	10.1947	10.4116	10.2875	10.3103	10.5312	10.0869	10.2473	9.55807	10.2283	10.1278	9.7654	10.0332	9.17615	8.47987	8.79075	9.0796	9.54396	9.95769	10.1498	10.2941	9.96135	9.56598	9.6461	9.58873	9.80182	9.94367	9.96916	10.0982	10.0646	9.92961	9.41737	9.85705	10.1285	10.0774	10.2005	9.5929	10.137	9.88345
ENSG00000055211	10.1617	9.93906	9.27242	9.47319	9.94269	10.1338	10.3292	9.90786	10.2046	10.1643	10.3862	10.0795	10.3158	10.2282	10.2573	10.2498	10.1467	10.1103	9.81939	9.79314	9.93375	10.0648	10.5746	9.3657	9.29399	9.31821	9.29764	9.61576	9.74018	9.77056	10.1577	9.9232	9.18057	9.65545	9.47326	9.5521	9.80182	9.64858	9.70936	9.80287	9.49552	9.476	9.86876	9.6946	9.70572	9.69351	9.54914	9.70489	10.0202
ENSG00000055332	9.75542	9.78362	9.70308	9.56206	9.83897	9.83922	9.65563	9.98686	9.75571	9.90726	9.69068	9.74233	9.92861	9.8297	9.76831	9.76345	10.0593	9.68884	9.62038	9.64267	9.63729	10.3504	10.3105	9.45186	9.63829	9.62806	9.21833	9.54783	10.0499	9.90517	10.8272	9.9868	9.48596	9.37651	9.1667	9.28903	9.75219	9.90321	9.59561	9.48459	9.62418	9.30934	9.71974	9.72021	9.65369	9.70635	9.47666	9.66281	9.72306
ENSG00000055483	9.23374	9.02078	9.86891	9.77528	9.19101	9.31451	9.46085	9.00556	9.0519	9.44742	9.14032	9.35001	8.8815	9.23784	8.91757	8.97849	9.46145	10.0247	9.45399	9.39311	9.32382	10.2089	10.0466	10.1752	10.5757	10.8371	9.85156	9.59721	9.47011	9.44509	9.28305	9.53411	10.5482	9.47492	9.68027	9.40975	9.46261	9.39211	9.48038	9.81612	9.62899	10.2926	9.79003	9.66722	9.72629	9.25451	9.5288	9.60244	10.3104
ENSG00000055609	10.0228	9.78362	10.6914	9.53722	9.56793	10.062	9.99357	9.63403	10.1601	10.4293	9.42143	9.64407	9.67857	10.2118	9.96584	9.49056	10.1467	9.99498	9.83967	9.90998	9.60164	10.2451	10.2002	9.93877	9.89192	9.96496	9.5994	9.74437	9.53098	9.72744	10.032	10.0168	10.6491	9.79569	8.91096	9.8603	10.0062	10.1447	10.3083	10.2144	9.76433	10.2495	9.99771	10.3114	10.2166	10.4215	9.92085	10.1156	10.276
ENSG00000055732	7.08345	7.59788	8.53412	7.5717	7.8994	7.87295	7.74616	7.69036	8.40075	6.30377	6.38412	7.76084	5.81636	9.1139	7.9268	7.17432	8.41874	7.24291	6.13566	8.02744	6.84626	7.52906	7.89168	8.67957	8.05076	9.57572	8.4608	7.29442	7.64401	7.86581	6.59441	8.41245	7.02514	8.41304	7.47993	7.53755	8.25857	6.89758	8.04181	9.31224	8.26558	7.99954	8.58009	8.75989	8.22872	7.07333	7.27124	8.14713	8.55503
ENSG00000055813	7.66532	5.8548	5.9516	7.07551	6.43388	6.94839	7.33981	7.40915	7.29736	6.895	7.59995	6.64445	7.34825	6.23988	6.46905	6.84889	7.28078	6.68103	6.50291	6.14656	6.34298	7.02751	7.30348	6.1242	6.40366	6.55652	6.23786	6.36485	6.14634	6.57563	7.58999	8.60093	6.25251	6.01323	5.88438	6.59066	7.11912	6.71851	7.89892	8.5184	8.32059	6.56007	7.92134	7.57813	9.9113	7.41273	7.23017	9.83153	6.52786
ENSG00000055917	10.8995	10.7593	10.4357	10.3427	10.8533	10.8797	10.9876	10.8153	11.12	11.2299	10.6567	10.9341	10.7692	10.6674	10.9794	10.7556	10.7001	10.5991	10.3527	10.8784	10.522	10.6887	10.5523	10.0909	9.76409	9.89442	10.0214	9.9873	10.8252	10.6319	11.102	10.8519	9.9066	10.4309	10.0975	10.3512	10.5867	10.5575	10.5907	10.9506	10.7857	10.205	10.6838	10.7734	10.8827	10.5504	10.3024	10.8837	10.3531
ENSG00000055950	9.32106	9.36995	9.07859	9.60053	9.26002	9.29231	9.5088	9.09485	9.39294	9.42188	9.62602	9.30121	9.20708	9.52695	9.26182	9.63947	9.34997	9.21488	9.34461	9.09953	9.59984	9.35417	8.96029	9.83885	10.1441	10.0544	9.34078	9.39509	9.4375	9.40458	9.14845	9.1926	8.84133	9.52478	9.60101	9.33291	9.25836	9.18077	9.26908	9.44719	9.33665	9.50322	9.5597	9.38442	9.65655	9.05898	9.33386	9.47914	8.93109
ENSG00000055955	5.36084	5.3169	5.50367	6.00162	5.4902	5.40026	5.56307	5.5481	5.46435	5.32341	5.15647	5.29302	5.2637	5.67536	5.36329	5.56387	6.30955	5.67897	5.89016	5.29312	5.59998	5.44533	5.79162	7.08738	7.32786	7.03472	6.27736	5.9027	5.96818	5.53507	5.29359	5.39271	6.16546	5.78835	6.01295	5.84134	5.78374	5.58452	5.66348	5.82638	6.02072	6.38244	6.00411	5.80737	5.78982	5.49649	6.31386	5.91778	6.03878
ENSG00000055957	5.00142	4.80318	4.80318	5.48968	5.17287	5.22688	5.34357	4.80318	5.40761	4.80318	5.15647	4.80318	5.1295	5.03958	5.08455	5.11672	5.14622	5.34458	5.23803	4.80318	5.45647	5.17596	4.80318	5.18141	5.42728	4.80318	5.25198	5.27423	4.80318	5.17205	5.2284	5.39271	5.23774	5.47934	4.80318	5.41107	5.05275	5.32757	5.41594	4.80318	5.11606	5.32504	5.08626	5.13487	5.14741	5.29576	5.35859	4.80318	5.50817
ENSG00000056050	8.78314	8.848	8.36049	8.43303	8.90144	8.72335	8.65817	8.78854	8.92144	8.7834	8.88622	9.07013	8.75738	8.59209	8.71218	9.01967	8.58979	8.58995	8.83501	8.71888	9.17398	8.18594	8.56554	8.54742	8.47627	8.35995	8.46453	8.60798	8.57594	8.68905	8.52375	8.85132	8.334	8.7228	8.91754	8.70103	8.37685	8.46319	8.49774	8.20804	8.57265	8.3575	8.30109	8.31614	8.5652	8.57596	8.58387	8.49782	8.32803
ENSG00000056097	10.1913	10.1688	9.95822	10.2142	10.1653	10.337	10.3958	10.2566	10.3078	10.581	9.95829	10.2264	10.5423	10.037	10.4232	10.3336	10.2612	10.0155	9.83362	10.282	9.79235	10.0572	10.3039	9.12707	8.77742	8.89983	9.16444	9.43116	10.119	10.2457	10.3768	9.95105	9.31119	9.59062	9.1967	9.71803	9.76337	9.95159	9.95675	10.2518	9.72886	9.24627	9.72527	10.1765	9.90289	10.0486	9.62391	10.0506	9.93853
ENSG00000056277	6.66509	7.15159	7.53237	6.53147	6.69512	6.56867	6.63703	6.68747	7.02701	6.92601	6.2074	6.98401	7.00763	6.79685	6.87505	6.55261	6.89573	6.6191	6.72778	6.8762	6.17434	7.0056	6.65324	6.85407	6.27871	6.35897	6.64065	6.30387	6.72988	6.91847	6.76743	6.99699	6.40848	6.72409	6.15323	6.59066	7.01554	6.44239	6.54717	7.37086	6.75411	6.58052	6.47819	6.75362	6.55222	6.50459	6.41732	6.66704	7.0075
ENSG00000056291	4.80318	4.80318	5.2727	5.83934	5.25535	5.10331	4.80318	4.80318	4.80318	4.80318	4.80318	5.08689	4.80318	4.80318	5.20048	4.80318	4.80318	4.80318	4.80318	5.29312	4.80318	4.80318	5.18303	4.80318	5.05962	4.80318	4.80318	4.80318	5.30347	5.4887	5.29359	4.80318	4.80318	5.19593	5.08846	4.80318	5.15569	4.80318	4.80318	5.25375	4.80318	5.32504	5.20288	4.80318	4.80318	4.80318	4.80318	5.32457	5.12096
ENSG00000056487	6.06366	6.20776	8.17023	7.60459	6.68121	6.4633	6.81132	6.41849	7.14812	7.4298	5.84306	6.51971	5.2637	7.03378	6.84699	6.3591	5.48454	6.75908	5.89016	7.10816	6.12774	6.0077	7.24728	7.50642	7.35221	7.95204	7.09144	6.26129	6.59029	6.64926	5.71008	6.52827	6.76344	7.32443	6.50922	7.27397	6.9958	6.5729	6.45729	7.91915	7.32553	6.1428	8.12111	7.92096	7.97944	6.53308	6.77427	7.89926	7.02341
ENSG00000056558	7.71418	6.91821	8.01496	8.26059	7.50385	7.60688	7.58351	7.57761	8.18912	7.01484	7.24468	6.91746	7.39961	8.00229	8.18355	7.72119	8.43879	8.08624	8.35282	7.30555	7.81465	9.37063	8.06095	8.4386	8.30403	8.57722	8.58949	8.35637	7.61034	7.64145	7.87608	7.8055	8.61481	8.02234	7.66635	8.31441	8.55875	8.59847	8.36441	8.1669	8.0651	8.46767	7.82023	7.72963	7.80761	7.92131	8.36617	7.88792	8.02763
ENSG00000056586	9.65684	9.46567	9.59161	9.35021	9.48302	9.6429	9.58533	9.55	9.63625	9.74588	9.43379	9.57395	9.73557	9.43113	9.35413	9.54022	9.76247	9.35027	9.33321	9.48776	9.36695	9.3249	9.72654	8.96611	8.89508	9.13817	8.93679	8.99935	9.27559	9.18744	9.79444	9.75169	9.26396	8.99213	9.01879	8.93486	9.25241	9.32225	9.432	9.39904	9.2826	9.16488	9.17368	9.19085	9.20926	9.43861	9.04082	9.30479	9.54515
ENSG00000056736	6.75136	6.72391	8.49566	8.84545	7.16488	7.20529	6.57303	6.83891	8.14375	6.51321	6.31674	6.66127	6.38953	7.34189	7.01939	6.48371	6.40427	7.07606	6.45712	7.53071	6.75238	6.42884	8.64525	8.12337	7.09611	8.15965	9.09889	6.42276	6.89958	7.09145	6.56759	6.93968	6.19526	8.65705	6.65343	7.02623	7.50279	6.49302	6.208	8.0307	6.75411	6.20076	7.81322	7.57813	6.63046	6.11324	5.95762	6.86318	8.37046
ENSG00000056972	10.2588	10.2726	9.56056	9.53514	10.0891	9.40777	9.45542	10.2842	9.51777	8.89552	9.38188	10.418	9.45469	9.3436	9.87702	9.51168	9.60077	9.81538	9.39212	10.4491	10.0612	9.39095	9.44522	9.55925	9.59269	9.66899	9.3807	9.65036	9.66776	9.72431	8.59575	8.89151	9.62554	9.8225	9.75906	9.67424	10.2331	9.56747	8.91797	9.45663	10.5786	8.80349	9.93388	9.8945	9.75327	9.57092	9.58307	9.89859	9.21552
ENSG00000056998	8.42162	8.77891	7.4901	7.80126	9.39476	8.72335	7.9398	8.70646	7.99817	8.29987	7.92849	8.52299	7.93593	7.04241	8.51514	8.76598	7.8858	8.62933	8.58793	9.51369	8.56945	6.91413	7.73985	7.68286	8.51889	7.63014	8.43436	9.14969	8.13064	8.11331	7.74315	7.55142	8.71065	8.44809	9.62324	8.88951	7.84028	8.73478	7.15375	6.90443	7.83133	7.30385	6.78443	7.51376	6.29772	8.61599	8.61906	6.45084	8.39415
ENSG00000057019	9.71879	9.68664	10.0061	9.35259	9.7932	9.69243	9.79745	9.47936	9.77223	9.13156	9.99446	9.95267	10.1176	9.08016	10.0797	9.54279	9.44839	9.80257	9.8112	9.68892	9.6408	10.1411	9.72654	8.76562	8.43234	8.90638	9.51228	9.42276	9.20812	9.28849	9.67003	10.2877	9.13534	9.53089	9.4072	9.48776	9.55238	9.68993	9.52918	9.27429	9.0578	9.42774	9.11582	9.32887	9.12904	9.7247	9.5288	9.19995	9.88761
ENSG00000057149	4.80318	4.80318	4.80318	4.80318	4.80318	4.80318	4.80318	4.80318	4.80318	4.80318	4.80318	4.80318	4.80318	4.80318	4.80318	4.80318	4.80318	4.80318	4.80318	4.80318	4.80318	5.32892	4.80318	4.80318	4.80318	4.80318	4.80318	4.80318	4.80318	4.80318	4.80318	4.80318	4.80318	4.80318	4.80318	4.80318	4.80318	4.80318	4.80318	4.80318	5.11606	5.10557	4.80318	4.80318	4.80318	4.80318	4.80318	4.80318	4.80318
ENSG00000057252	8.78488	8.88864	8.74286	8.57463	8.92359	9.07867	9.33938	9.4419	9.08407	8.83086	8.95409	8.58568	9.52952	9.13531	8.90154	9.00855	9.33939	8.86184	8.87497	8.83687	8.79522	10.9973	11.1063	8.63099	8.36379	8.29627	8.52302	8.92679	8.48274	8.49615	8.79754	9.28588	8.84936	8.4823	8.67131	8.55677	8.72868	8.66659	8.56588	8.48542	8.32059	8.5605	8.42936	8.40143	8.20529	9.0942	8.59177	8.37017	9.40724
ENSG00000057294	7.41439	7.96279	8.93604	8.48181	6.50064	6.52763	7.39912	7.79465	6.88077	6.7276	6.68585	7.32538	7.23931	8.30186	7.13812	7.36605	5.63392	7.1759	8.02159	7.93345	6.72422	7.43609	7.285	6.1242	5.77898	6.22178	6.59716	6.88654	8.43137	7.94962	7.58999	7.65868	6.33317	6.62892	7.64236	6.69565	6.84856	6.14892	6.6784	7.12877	7.11416	6.08146	7.11523	8.67835	7.34734	6.33421	6.15076	7.48103	7.03912
ENSG00000057468	5.65551	5.22336	5.37697	5.08564	4.80318	5.10331	5.11639	5.61744	6.1186	6.07765	5.75574	5.20377	5.65593	5.93347	5.90359	5.11672	5.63392	5.42714	5.84932	5.49282	5.40038	5.77379	5.45738	5.18141	5.05962	5.64367	5.53128	5.51858	5.30347	5.43868	5.53449	5.72599	5.55032	5.58163	5.08846	5.50342	5.45866	5.73735	5.47344	5.69377	5.49746	5.59473	5.59516	5.50151	5.73201	5.53768	5.67353	5.8894	5.2517
ENSG00000057593	5.00142	5.39535	5.97318	5.43083	5.3246	5.58895	4.80318	5.0411	5.40761	5.97836	5.05331	5.20377	4.80318	5.99845	5.28901	5.11672	4.80318	4.80318	4.80318	4.80318	4.80318	4.80318	5.33883	6.02444	5.47643	5.08686	5.69037	5.18836	5.37992	5.76394	5.04927	5.92433	5.55032	5.85842	6.68698	5.50342	5.30049	5.25794	5.19246	5.85655	5.77601	5.32504	5.20288	5.607	5.14741	5.05036	5.35859	5.06493	4.80318
ENSG00000057608	11.4375	11.7813	11.5225	11.0938	11.5023	11.3025	11.3632	11.9064	11.15	11.3858	11.5251	11.7507	11.789	11.4089	11.3214	11.5628	11.0958	11.0953	10.667	11.246	11.2846	10.942	11.4831	11.1369	11.4021	11.2073	10.9528	10.8314	11.6632	11.6181	11.3651	11.547	10.6307	10.7163	11.5808	10.7991	11.0293	10.7107	10.9482	10.771	11.0033	10.8371	11.0236	10.8969	11.0376	11.1859	11.1233	11.0857	11.2686
ENSG00000057657	7.96067	7.57962	10.2062	8.4011	8.03392	7.20529	8.70021	9.50228	7.92233	7.91282	7.87707	8.75515	7.85667	9.97583	8.91757	7.27995	7.39727	9.14548	7.77936	8.84713	7.07125	12.7373	11.8387	10.3412	9.25266	9.94765	9.54952	7.592	8.81658	8.56104	8.13058	7.77418	7.99098	8.0796	7.30601	7.32937	10.5159	7.2873	7.40825	10.2078	8.26558	7.65046	9.01389	8.87866	7.46594	7.59332	7.01581	7.9049	11.358
ENSG00000057663	9.2799	9.58264	8.88672	9.06442	9.24692	9.38436	9.60261	9.55585	9.47802	9.48737	9.45299	9.77662	9.43686	9.17156	9.58612	9.59565	9.22528	9.21488	8.69462	9.57039	9.24739	9.2152	9.38339	8.88866	8.38701	8.40707	8.83685	8.74954	9.34256	9.27356	9.51466	9.21002	8.52218	8.944	9.04602	8.89462	9.09076	8.93564	9.01269	9.31015	9.21685	8.69148	9.09885	9.15746	9.24965	8.95022	8.86669	9.35854	8.92705
ENSG00000057704	9.01651	8.05077	7.47158	8.32042	7.62586	8.226	9.12008	7.55988	8.17416	8.70488	9.43203	8.41656	9.18942	8.27389	8.74133	8.33765	8.28473	7.76832	8.0916	7.91387	7.98681	8.03787	8.3399	7.94629	8.13115	8.77651	8.22536	8.85662	7.93557	7.92224	9.62008	8.13519	8.60534	7.69475	7.31628	8.2153	8.01613	8.02661	8.6458	8.65307	8.61228	8.02735	8.24014	8.10511	7.75438	7.85016	8.08109	7.75674	7.79667
ENSG00000057757	9.36338	9.64637	9.03606	9.23646	9.62974	9.29789	9.59523	9.43715	9.50596	9.69136	9.61986	9.39489	9.42484	9.53136	9.44308	9.72556	9.27053	9.47669	9.35875	9.40702	9.68746	9.2152	9.09515	9.43584	9.74486	9.65354	9.31629	9.3314	9.77414	9.54431	9.31851	9.64913	9.35692	9.53495	9.69562	9.45015	9.33722	9.35966	9.49274	9.51744	9.52167	9.67404	9.59437	9.40036	9.51553	9.37923	9.45956	9.55898	9.02476
ENSG00000057935	9.36222	9.26739	9.54189	9.17869	9.36679	9.29789	9.67909	8.9532	9.42883	9.60096	9.30322	9.29125	9.18586	9.35691	9.46938	9.38293	9.42857	9.45774	9.11398	9.19888	9.00392	8.4962	8.84859	9.04224	9.08616	9.13817	9.25101	9.10569	9.23006	9.36691	9.22325	8.9957	9.5165	9.31642	8.91096	9.43097	9.32971	9.21294	9.44901	9.58441	9.48227	9.23154	9.53891	9.58178	9.64652	9.24475	9.27642	9.64463	9.25468
ENSG00000058056	8.21499	8.58549	8.35719	8.41943	8.55598	8.8955	8.87341	8.75831	8.65817	9.0867	8.44321	8.20336	8.62146	8.1212	8.67489	8.58293	8.41199	8.43733	8.00716	8.70766	8.43754	7.57329	8.37441	8.07202	8.43234	8.4163	8.2165	8.32496	8.67149	8.6332	8.36066	8.37157	8.5862	8.38165	8.67907	8.42488	8.24658	8.62611	8.53021	8.36563	8.72043	8.29049	8.311	8.88322	8.4103	8.56341	8.25093	8.46413	8.63162
ENSG00000058063	9.69782	9.58039	8.98799	9.38079	9.32378	9.89546	10.0912	9.77368	10.0094	9.90726	9.86497	9.65576	9.92861	9.77006	9.99175	9.86535	9.96394	9.79397	9.3072	9.85021	9.47732	9.3788	9.95044	8.28072	7.65422	7.77519	8.85115	9.01623	9.37737	9.23445	10.032	9.45846	9.01917	9.13558	8.73602	9.37001	9.55721	9.64354	9.62584	9.63016	9.35131	8.88494	9.38195	9.61357	9.52182	9.87378	9.25428	9.64795	9.78671
ENSG00000058085	6.55471	5.22336	10.2035	8.05838	6.18545	7.15518	8.15793	6.93705	6.25695	7.00045	6.7719	5.80738	6.30305	7.73444	6.23495	5.90866	7.47854	7.68562	6.93435	6.22219	6.45475	8.65301	6.62263	7.28566	6.13787	6.71025	6.70989	5.96247	6.14634	6.16098	6.37683	7.16769	6.19526	6.06884	5.69262	6.29688	7.13711	7.40645	6.33948	7.69156	6.6144	6.22861	7.05542	6.97714	6.51113	6.56091	6.95311	6.77541	7.50882
ENSG00000058091	8.04481	7.94876	8.34391	8.26567	8.16141	8.57911	8.79375	7.61241	8.53526	8.47491	8.20703	8.26102	8.95865	8.32589	8.28644	8.3015	8.80549	8.31562	7.79632	8.39386	7.93561	9.22429	8.97156	7.80188	7.71116	7.33518	7.74636	7.66641	8.49643	8.35676	8.53016	8.44236	7.62475	8.20824	7.91278	7.70073	8.24658	8.20298	8.52216	8.32473	7.75287	7.98542	7.97244	8.11294	8.05151	8.11542	7.88798	8.09405	8.14437
ENSG00000058262	11.2563	11.8012	12.3034	11.7766	11.7815	11.4827	11.3354	11.6439	11.3352	11.959	11.5185	11.4873	11.8047	11.368	11.2532	11.3385	11.1104	11.2564	11.1767	11.5575	11.66	12.5206	12.3166	12.2065	11.9033	11.7541	11.9845	11.7499	11.5778	11.5455	10.9319	11.168	11.7309	11.6783	12.587	11.711	11.3996	11.0292	11.2588	10.7543	11.475	11.6729	11.1563	10.9302	11.2321	11.6515	11.8095	11.3237	11.2574
ENSG00000058272	11.936	12.4119	10.3326	11.2445	12.5086	12.3348	12.3858	12.8424	12.7215	12.4416	11.6893	12.3422	11.7666	11.3713	12.2207	12.656	12.2732	12.0089	12.1135	12.2498	12.3488	11.3949	11.3333	11.3887	13.0476	13.3563	11.901	11.9409	12.2045	11.8427	11.8799	12.3347	11.2636	12.4195	12.6662	12.1769	11.7837	11.7376	11.2461	11.8134	12.396	10.6184	11.9156	12.2517	11.8847	12.1034	12.2962	11.8372	12.3044
ENSG00000058335	5.65551	5.81518	7.27108	6.4554	6.11915	4.80318	5.11639	6.02657	5.56447	5.64531	5.30158	5.76942	4.80318	5.86368	5.48707	5.11672	5.75821	5.73039	5.11125	5.87891	5.26708	6.35649	5.64309	5.67924	5.522	6.00654	5.53128	5.07595	5.70634	5.76394	5.90528	5.72599	5.66281	5.67097	5.77457	5.41107	5.65633	5.66472	5.35206	6.24311	6.09014	5.94634	5.59516	5.607	5.48686	5.49649	5.86149	5.44004	5.79074
ENSG00000058404	5.24507	5.39535	5.60947	5.87414	5.25535	5.40026	5.42598	5.0411	5.07507	5.32341	5.05331	5.36791	5.52681	5.27441	5.48707	5.24573	6.24167	5.11698	5.11125	5.64393	4.80318	5.54269	5.55648	5.6396	5.83949	5.80728	7.62317	5.34631	5.21234	5.17205	4.80318	5.72599	5.23774	5.78835	5.91819	5.41107	5.58383	5.4437	5.27924	5.94151	5.5623	5.87093	5.72766	5.53851	5.28885	5.29576	5.28491	5.76596	6.61805
ENSG00000058453	9.60881	9.66133	9.30346	9.26953	10.0793	9.14213	9.42242	9.23477	9.53143	9.36403	9.3837	9.82743	8.64762	10.3511	8.98303	9.18012	9.54358	9.53982	9.73311	9.85021	9.86178	9.74662	9.28308	10.5855	10.975	10.9638	10.2741	10.2074	9.27031	9.52824	8.83675	9.80608	10.2194	9.81751	9.99741	9.8629	9.96803	10.0141	9.76982	9.7238	10.2503	10.1868	10.0515	9.79682	10.3391	9.58953	10.2891	10.3619	9.36016
ENSG00000058600	8.82758	8.68966	9.09249	8.98694	8.51269	8.88811	8.86932	8.62219	8.90352	9.23205	8.62734	8.79101	8.6528	8.83792	8.82197	8.77038	9.15461	9.19866	9.21072	9.20686	9.08114	9.18292	9.12571	9.03694	8.76275	8.83607	8.93142	8.93865	8.78723	8.89012	8.81073	8.62283	9.36812	8.99803	8.55789	8.74134	9.22029	9.16442	9.00407	9.34718	9.08264	9.02148	9.2753	9.2413	9.19357	9.04779	9.15152	9.16555	9.47785
ENSG00000058668	13.6981	14.5955	11.3046	12.9899	14.1021	14.0572	13.6029	14.4708	13.6217	13.2697	13.1245	14.2287	14.3084	11.8226	14.2943	13.608	13.471	14.0692	13.9938	14.4122	13.8759	12.5628	13.7664	12.1803	12.7286	12.6205	12.9151	13.6643	13.7551	14.0666	13.1038	12.6873	13.9593	13.6048	13.2748	13.8794	13.1775	13.866	13.2178	12.2141	13.9477	13.0202	12.7497	14.0705	12.9013	14.2011	13.9833	12.976	13.9618
ENSG00000058673	5.42572	5.22336	5.60947	5.29088	5.06495	5.32118	4.80318	5.21434	5.69214	5.32341	4.80318	5.08689	5.1295	5.76128	5.28901	5.34415	5.69849	4.80318	5.33477	4.80318	5.18249	5.17596	5.72076	5.26576	5.24619	5.29297	5.06299	5.40954	5.44694	5.73017	5.57316	5.3146	5.71333	5.47934	4.80318	5.45899	5.41077	5.32757	5.27924	5.57744	5.24481	5.59473	5.20288	5.50151	5.39663	5.71399	5.19712	5.44004	5.88101
ENSG00000058729	8.54165	8.85174	8.19268	8.31063	8.80627	8.56988	8.70021	8.42102	8.5038	9.0269	8.7849	8.64965	8.83678	8.7871	8.5812	8.82636	8.62517	8.07911	8.42482	8.62652	8.90483	8.18594	7.98448	7.59009	7.69871	7.68535	7.96956	7.95354	8.49643	8.49245	8.79488	8.55609	7.57632	8.23363	8.24831	7.92959	8.17667	8.07281	8.21227	8.0307	7.93743	7.92749	8.38787	8.10118	8.19739	8.19517	7.95739	8.12325	7.77862
ENSG00000058799	7.93567	8.0442	8.46841	7.99837	8.19386	7.54121	7.72799	8.15592	7.73674	7.55047	7.87183	8.10935	8.23564	8.15231	8.00158	8.01883	7.85606	8.15565	7.94792	8.40783	8.38369	8.59796	8.25905	8.86188	8.8734	8.4346	8.46453	8.26943	8.33294	8.10847	7.98815	8.2242	8.24504	8.25857	8.48436	7.98866	8.08075	7.91818	8.00742	7.74891	7.70729	7.9925	7.74114	7.55507	7.82319	7.83969	7.90085	7.87074	7.90864
ENSG00000058804	8.29787	8.15203	9.27764	8.33982	8.14727	7.79512	7.89992	8.3917	7.87354	8.19446	7.99745	8.28142	8.12776	8.13684	7.98939	7.86132	8.16116	7.47103	7.58763	8.26152	7.88847	7.78797	8.22158	7.75023	7.64124	7.81098	7.78913	7.77776	8.12475	8.34861	8.14323	8.27504	7.46339	7.70211	7.78046	7.73002	7.9632	7.88971	7.96621	8.09069	8.04339	7.76296	7.92134	8.05723	8.16129	7.95073	7.85526	8.07425	7.50882
ENSG00000058866	6.28649	6.28632	5.64151	6.75018	5.97217	6.60837	6.02191	5.21434	6.6556	5.40282	5.94761	6.77309	6.14205	6.25637	6.13592	6.3591	6.91591	6.55388	6.61026	6.14656	6.17434	5.32892	6.26378	6.19319	6.27871	6.00654	6.06354	6.86042	6.45348	6.44761	6.12798	5.5791	7.64366	6.66146	6.34514	6.42966	6.03921	6.69072	6.52973	6.18085	6.73508	6.83621	6.28955	6.14491	6.34689	6.75167	6.7444	6.04827	7.2145
ENSG00000059122	9.14213	9.26178	8.77281	9.38079	9.23148	9.37911	9.36856	9.35556	8.92441	8.83862	9.29163	8.9001	8.97525	9.47451	9.63339	9.7233	9.55276	9.48473	9.56052	9.32148	9.39847	8.7254	8.86076	10.2629	10.4111	10.3257	10.1023	10.4352	9.00353	9.16912	9.11909	9.07393	10.0766	9.45148	9.62525	9.64731	9.52472	9.81179	9.8197	9.72067	9.7839	10.3318	10.0323	9.93333	10.0922	9.68056	9.95934	9.99302	9.05837
ENSG00000059145	7.68054	7.10027	7.34124	7.85659	6.8264	7.18047	7.7371	7.27679	7.38842	7.92022	7.50063	7.36499	7.10519	8.72929	7.49527	7.32982	7.93402	7.87147	7.4755	7.39439	7.28217	7.09112	7.40936	8.15331	7.84692	8.1761	7.22488	7.53742	7.5932	7.36538	7.78166	7.71763	8.56681	7.22417	6.92741	7.73581	8.15543	8.20758	8.2022	9.08988	8.22128	7.97831	8.52169	8.74245	8.8322	7.7018	7.60976	9.02932	6.89037
ENSG00000059377	6.66509	6.77534	6.63607	7.11103	7.57692	6.75551	6.33097	6.86915	6.45499	6.46981	6.68585	6.35911	6.66126	6.35045	6.57937	6.27728	6.83324	6.22026	6.35981	7.07224	6.5404	7.60201	6.71227	7.2671	7.2607	7.23158	7.12118	7.00975	7.12467	7.32342	6.88846	7.05189	6.47919	6.75426	7.8447	6.61776	6.96562	6.49302	6.52973	6.39384	6.43233	7.03502	6.1944	6.05134	6.03336	6.24751	6.47524	6.02353	6.95858
ENSG00000059378	8.36691	7.46468	8.57157	8.32042	7.88235	7.78709	8.39899	8.27155	8.33961	7.32042	8.3932	7.5978	8.26308	8.69292	8.10116	7.89427	8.3984	8.4539	8.66755	7.58167	8.3321	10.2473	8.68693	8.96051	9.35773	9.16024	8.78711	8.88142	8.19947	8.06916	9.167	9.1022	9.10214	8.49072	7.92601	8.69225	8.66131	8.58797	8.80334	8.88667	8.40778	9.14615	8.87452	8.53215	8.84985	8.32383	8.78996	8.92069	8.14437
ENSG00000059573	9.1529	9.62034	10.6035	9.63605	10.0879	9.2555	9.07118	9.41154	9.19129	9.78445	8.9736	9.72949	9.78102	9.19214	9.19506	9.01227	9.88621	9.18555	9.36716	9.88041	8.98742	9.38691	9.70312	8.64154	7.92886	8.24007	9.20727	8.93569	9.84685	10.0855	9.10205	9.15712	8.67036	8.99803	9.88483	8.78053	8.84669	8.81794	8.89639	8.78218	8.91097	8.72559	8.80988	8.89453	8.55291	8.97406	8.55992	8.70736	9.01338
ENSG00000059588	8.13793	8.05732	9.67305	8.72933	8.49426	8.56988	8.07468	8.1125	8.90352	8.08056	7.58711	8.43486	7.96977	8.40532	8.60521	7.80173	8.72089	8.64862	9.1696	8.75204	8.03623	9.00438	8.19282	8.05624	8.0986	8.68416	9.0965	8.8967	8.30723	8.58203	8.53335	8.64011	8.66125	8.77193	7.90612	8.92989	8.85981	9.07973	8.6083	9.04297	8.91097	8.1898	9.06139	9.15182	8.77262	8.53477	8.63824	8.68157	9.13735
ENSG00000059691	7.78614	7.6159	7.89647	7.76553	7.63271	7.96808	7.80798	7.57173	7.68798	7.65251	8.14346	8.03902	8.11273	7.80513	8.01967	8.25814	8.07807	7.73217	8.18413	7.9718	8.1098	7.82478	7.99566	7.89978	7.85813	7.6698	7.72762	7.89326	7.87348	7.86581	7.6978	7.54209	7.56643	7.64973	7.86547	7.83066	7.83492	7.87816	7.80162	7.89124	7.84819	7.84372	7.92783	7.81416	7.84878	7.7248	7.80812	7.88222	7.90033
ENSG00000059728	7.31447	7.46468	9.30687	7.8153	7.13567	7.55078	7.54229	7.52372	7.49024	7.96384	7.26114	7.47736	7.48509	8.23814	7.31852	7.5235	8.58979	7.25593	7.32996	7.33581	7.14532	8.7254	8.23104	7.54508	7.41509	7.38416	6.94304	7.03306	7.66873	7.84259	7.72632	8.06616	6.94889	6.86826	6.84247	7.02623	7.58234	7.25124	7.64541	8.04594	7.58128	7.62315	8.05762	7.84282	7.92767	7.85016	7.5368	8.00265	7.86663
ENSG00000059758	9.88927	9.47539	8.3033	8.94025	9.18186	9.60965	10.3143	9.57183	10.1664	10.1963	9.51744	9.91104	9.87226	9.13531	10.2685	9.97388	9.81681	9.9317	9.84971	9.78784	9.40469	9.54029	9.60543	8.36398	8.22883	8.29126	8.37204	9.0246	8.98751	8.92059	9.90159	10.1077	9.71817	8.8942	8.11085	9.4793	9.47116	9.73645	9.54311	9.80878	9.48493	8.74235	9.89679	10.2459	9.74254	9.8078	9.50817	9.81979	11.2068
ENSG00000059769	7.59873	7.98359	7.56179	7.45904	7.92735	7.72958	7.44479	7.62949	7.86107	8.27711	7.68061	7.64637	7.37417	7.57551	7.65964	7.85296	7.95285	7.71374	7.77936	7.89402	7.55121	8.4962	8.24978	7.76982	6.89687	7.33518	7.55365	7.4555	7.90142	7.69452	7.64494	8.15344	7.40881	7.43571	7.24272	7.44812	7.3741	7.51604	7.42599	7.45058	7.23711	7.41519	7.63351	7.51973	7.2647	7.6058	7.55335	7.7058	8.16523
ENSG00000059804	8.59411	8.1149	10.1082	8.78328	8.17076	10.1385	10.2263	8.00858	9.2011	8.01997	8.3224	8.29151	9.73557	10.3124	8.52357	10.1507	8.5288	12.1926	9.35593	8.65018	9.77485	11.8138	11.78	9.42371	9.36162	7.81803	10.0302	8.79921	9.32484	7.92776	10.6218	9.53871	10.5494	9.04726	8.18399	8.14371	8.45172	7.97344	9.49068	8.86977	9.32184	10.5454	11.0495	8.5807	8.74592	10.1003	8.1255	8.49782	13.9195
ENSG00000059915	10.3986	12.5333	9.88038	10.7505	12.4407	11.7605	10.9677	12.3424	11.8119	11.997	8.86025	11.5938	9.5239	10.5472	11.5072	10.8784	8.94713	11.8133	11.4256	12.0229	11.3206	9.91589	11.3169	11.232	11.7009	12.4416	11.7575	11.4153	11.2457	11.6497	8.1723	10.3518	7.47404	12.5389	12.0511	11.2452	11.4257	10.6023	7.92991	10.9345	12.1529	8.11415	11.9459	12.3675	10.5651	10.7536	11.0561	11.0238	11.6409
ENSG00000060069	8.14338	8.26919	7.91918	7.82919	8.07936	7.87295	8.15118	8.05107	7.65934	7.69652	8.07689	8.12074	7.99462	7.54616	7.95217	8.03365	7.97143	8.12137	8.03587	7.91387	8.31891	8.46574	7.86749	8.41416	8.08916	8.35515	8.51223	8.25521	7.90831	7.95504	7.8032	8.05971	8.26931	8.31195	8.61572	8.14803	8.18088	7.97885	7.94211	7.56923	7.83133	8.18365	7.64941	7.79472	7.74894	7.98903	8.25593	7.48863	7.54153
ENSG00000060138	11.4345	11.1628	10.6895	10.9367	11.1251	11.6806	12.0334	11.5754	11.3446	10.8854	11.5573	11.0351	11.5076	11.3365	11.028	11.6246	11.1899	11.7035	11.3971	11.0761	11.5005	11.8392	11.9451	10.9454	10.6696	10.5663	11.1571	11.1989	10.8089	10.8377	11.1637	11.2928	11.7909	11.0468	11.7334	11.3365	10.8948	11.0013	11.2642	11.0536	11.0686	11.4548	11.2971	10.8292	11.1263	11.5994	11.1908	11.0734	13.1201
ENSG00000060140	5.08331	4.80318	6.63607	5.36544	4.80318	5.32118	4.80318	6.52814	5.40761	4.80318	5.05331	4.80318	5.36602	5.73363	5.42844	5.24573	5.75821	5.24609	5.71394	4.80318	4.80318	8.35368	6.17615	5.55334	5.16537	5.29297	6.10991	5.07595	5.30347	5.32345	5.64471	5.5791	4.80318	5.19593	4.80318	5.2346	6.36448	5.32757	5.27924	5.48779	5.11606	5.64792	5.59516	5.03797	5.04687	5.15232	5.19712	5.25532	5.83702
ENSG00000060237	10.9481	10.5594	10.3746	10.5646	10.3458	10.8973	10.8046	10.4606	10.7476	10.8533	10.4587	10.5438	10.9028	10.4926	10.5711	10.3232	10.8502	10.7754	10.8698	10.3045	10.4804	10.9073	10.7962	10.0909	9.61892	9.69187	9.9516	10.5213	10.3995	10.4724	11.0635	10.4379	11.3717	10.3878	9.9582	10.4539	10.4413	10.8498	10.9873	10.6758	10.407	10.6738	10.5122	10.7237	10.5203	11.0189	10.4875	10.5757	10.8087
ENSG00000060339	10.3149	10.5456	11.0153	10.1971	10.8633	10.4799	10.9885	10.8455	10.9344	10.5566	10.1436	10.7566	10.3824	10.3677	10.4576	10.6201	10.298	10.4151	10.6442	10.5805	10.7416	11.7135	10.4171	11.2303	12.3212	12.189	11.26	10.7091	11.0534	10.5146	10.3927	11.527	9.79901	11.056	11.1876	10.6913	10.6132	10.4238	10.217	10.608	10.9389	9.68704	10.6724	10.3892	10.4749	10.2471	10.7337	10.4492	10.5308
ENSG00000060491	9.35175	8.97693	9.12183	9.31653	8.77308	9.04253	9.4335	9.06844	9.20598	8.88432	9.35056	8.74055	8.84131	9.4185	9.11397	9.43361	9.17459	9.3236	9.4749	8.89735	9.45351	10.1789	8.86681	10.0612	10.6022	10.3748	9.87269	9.67179	8.87353	8.84172	9.07172	9.48014	9.79279	9.69045	9.58873	9.69776	9.41021	9.47017	9.26428	9.39315	9.18773	9.91222	9.63999	9.19268	9.55133	9.02059	9.45526	9.56426	8.57586
ENSG00000060558	5.89894	5.89274	6.20136	6.26357	6.34468	6.04057	5.77698	6.17952	5.73039	6.04564	6.12788	5.54677	5.86374	6.38015	5.93584	6.18895	5.56324	6.48494	6.50291	6.29291	6.00113	8.02742	7.18862	6.6002	6.66111	5.94472	6.62632	6.42276	6.74628	6.13893	6.83486	6.37664	6.07063	5.98421	6.82775	6.01711	6.48999	5.83558	6.16041	5.88575	5.5623	6.56007	5.76733	5.72751	5.5275	5.83128	5.89465	5.5801	6.20643
ENSG00000060566	4.80318	4.80318	4.80318	4.80318	4.80318	4.80318	4.80318	4.80318	4.80318	4.80318	4.80318	4.80318	4.80318	4.80318	4.80318	4.80318	5.14622	4.80318	4.80318	4.80318	4.80318	4.80318	5.18303	4.80318	5.16537	4.80318	5.06299	4.80318	4.80318	4.80318	5.04927	4.80318	4.80318	4.80318	4.80318	4.80318	4.80318	4.80318	4.80318	4.80318	5.11606	4.80318	5.20288	4.80318	4.80318	4.80318	4.80318	5.17285	4.80318
ENSG00000060642	7.99734	8.15203	7.66821	8.10462	8.34993	8.32283	8.00885	7.9603	8.33514	7.89789	8.2915	8.04502	8.32943	8.02352	8.15117	8.2455	7.78409	8.01324	8.38094	8.06335	8.24173	7.41996	7.72642	7.92323	7.94468	7.78961	7.59578	8.11504	8.07061	8.28587	7.89121	7.72585	8.06933	8.19795	7.98405	8.39263	8.03023	8.05758	7.87363	7.8512	7.66972	7.7293	8.0926	8.10118	8.32241	7.97955	8.16855	8.14239	7.56291
ENSG00000060656	8.89497	9.41861	8.63552	8.76194	9.62301	8.79234	9.37145	8.94205	8.86698	7.88281	7.86656	8.8156	7.64161	10.515	8.41901	8.52675	7.04901	8.72782	7.63574	8.54049	8.01448	9.86745	10.2769	10.1074	9.35578	9.04338	9.53368	8.34747	9.53098	9.63546	8.16406	8.11048	9.21513	8.84916	9.43491	8.51747	9.50487	8.13698	8.72849	9.45286	8.79542	8.91109	8.85779	8.82051	8.58041	8.64603	8.76924	8.89849	8.40584
ENSG00000060688	8.63897	8.92816	9.48137	8.97154	8.81815	8.76433	8.49249	8.83996	8.32616	9.02009	8.77102	8.8329	8.53995	8.70862	8.79443	8.85976	8.9564	8.63418	8.31832	8.95537	8.7857	8.259	8.89076	9.02358	8.83185	8.88995	8.76612	8.73259	9.08408	9.08609	8.69309	8.85871	8.72383	8.77882	8.85385	8.87924	8.81742	8.61581	8.63838	8.62982	8.95393	8.74235	8.81336	8.73491	8.81432	8.72132	8.92711	8.72955	8.59128
ENSG00000060709	6.74375	6.99125	5.97318	6.58551	6.99015	7.03503	5.98527	6.81835	6.98006	6.49171	6.72345	7.53889	6.44377	7.48553	6.50696	6.45983	6.69824	6.72066	6.22517	7.65475	6.30316	6.78986	6.76863	6.39606	6.24029	6.60993	7.02988	6.36485	7.66054	7.89994	6.64636	7.97312	6.72662	6.21968	6.38838	6.63109	6.95541	6.50943	6.76844	7.47362	7.82283	6.65908	7.07967	7.688	7.58126	6.85358	6.58324	7.54074	7.11502
ENSG00000060718	6.21723	7.35014	8.41864	10.2272	7.15522	6.37167	6.09139	6.87907	6.43665	6.40155	6.7719	7.21007	7.42458	5.67536	5.63699	5.98647	6.13121	5.67897	6.58953	6.83317	5.82357	5.70413	5.91807	5.71696	5.522	5.64367	5.79136	5.65462	10.0833	9.67976	8.86232	6.58777	5.84863	5.82408	7.14182	5.65674	5.62097	5.54081	6.03104	6.18085	6.97866	6.33346	5.72766	6.52068	5.44344	6.82051	6.51233	5.25532	6.10911
ENSG00000060749	8.85591	8.97006	9.26543	8.73664	9.09434	8.73577	8.56007	8.90806	9.07075	9.74176	8.65181	9.10754	8.41741	9.39127	9.20031	8.42977	9.20987	8.58495	8.44093	9.372	8.59516	8.96149	9.13074	8.07202	7.88575	8.32111	8.30268	8.20178	8.9114	9.09096	8.95073	9.24423	8.40136	8.43941	8.09925	8.67451	8.7542	8.62953	8.80334	9.14937	8.97683	8.16503	8.84427	9.0843	9.19948	8.88128	8.36155	9.19995	8.39415
ENSG00000060762	8.88531	8.93523	8.29986	8.60694	8.64214	9.10439	8.98328	8.59104	9.32956	8.63524	9.02591	8.58568	8.89028	9.09216	9.13056	9.09165	8.89986	8.7899	9.04217	9.09094	9.00666	8.41879	8.80513	8.33387	8.65876	8.38841	8.76612	8.6154	8.65533	8.749	8.81335	9.08341	8.57168	8.88466	8.54943	8.60441	8.9136	8.90781	8.79336	8.78218	8.51631	8.52215	8.78531	8.72733	8.76997	8.92598	8.88605	8.81207	8.88186
ENSG00000060971	8.95626	9.06009	9.12955	9.19203	8.89865	9.01227	8.92153	8.96867	9.06807	9.07363	9.22408	8.98299	8.8859	8.98897	8.72318	9.17682	9.01081	8.89448	9.33034	8.84713	9.07854	9.31642	9.19939	9.36147	9.40375	9.49128	9.35287	9.12656	9.1689	9.03133	8.87744	8.71539	9.19007	9.14092	9.4072	9.34414	9.08854	9.01862	8.98959	8.97881	8.5319	9.06203	9.11582	8.96492	9.09987	8.74648	9.05798	9.07701	8.6805
ENSG00000060982	9.03264	10.0142	9.87924	8.93073	10.2143	8.61991	8.56007	12.0197	8.89144	10.6364	8.40407	10.1528	8.3164	9.58605	8.54442	8.31365	7.89558	8.20883	8.07787	8.61454	7.60365	11.1786	9.99794	9.32278	9.07671	8.77651	10.655	7.88089	9.55723	10.0283	8.47476	9.13904	6.9171	8.66451	10.5025	8.09985	9.46089	7.63145	7.38121	9.39511	11.3782	7.00633	8.63619	10.2808	9.26849	8.25901	8.01765	9.61098	8.67086
ENSG00000061273	10.5526	10.0809	10.4481	10.5262	10.1384	10.4198	10.2794	10.1601	10.4603	9.98426	10.5096	10.1166	10.3778	10.0947	10.3626	10.0225	10.0953	10.5942	10.7971	10.1228	10.5296	10.637	10.0332	11.2815	11.1514	11.2007	11.3026	11.2227	10.1595	10.0867	10.6788	10.1859	12.099	10.9859	10.5122	11.1873	10.731	11.0547	11.2271	10.5944	10.9553	11.7793	10.6288	10.5872	10.6917	10.7287	11.0223	10.6799	10.6961
ENSG00000061337	6.92138	8.22348	7.10251	7.42243	8.18466	7.16788	7.47806	7.40915	6.95594	7.4298	7.53454	8.10363	8.05097	6.51826	7.49527	6.50712	7.18632	7.29422	7.73605	7.63082	6.77992	6.10625	7.30348	6.69066	6.38662	6.98382	7.60954	7.35025	7.95568	8.20222	7.85564	8.54236	7.96137	7.03439	8.31485	7.41938	7.03499	7.0758	7.64541	6.84481	7.30085	7.84372	6.81424	6.85561	6.43932	7.18781	6.84603	6.30688	8.21273
ENSG00000061455	6.00693	5.3169	7.78204	6.68691	6.14172	6.68412	6.05725	7.26945	6.95594	6.61533	6.68585	6.09271	7.00763	6.73283	6.6477	7.01393	5.96285	5.94924	6.16634	7.2746	6.55682	7.15182	6.6831	6.27881	6.33395	6.29248	7.31268	6.76459	7.06236	6.67753	6.74413	6.4869	5.84863	6.39297	6.96788	7.02623	6.42892	7.00079	6.41934	6.58857	5.42534	6.40617	6.26653	5.99075	5.96667	6.3174	6.31386	6.4165	6.07455
ENSG00000061492	4.80318	4.80318	4.80318	5.20201	4.80318	4.80318	4.80318	4.80318	4.80318	5.22871	5.05331	4.80318	4.80318	4.80318	5.08455	4.80318	4.80318	4.80318	4.80318	4.80318	4.80318	4.80318	4.80318	4.80318	4.80318	5.43352	5.06299	4.80318	5.09298	5.17205	5.04927	4.80318	4.80318	4.80318	4.80318	4.80318	5.05275	4.80318	5.07886	5.17156	4.80318	5.4047	5.36666	4.80318	4.80318	4.80318	4.80318	5.17285	5.68981
ENSG00000061656	5.96213	6.09321	6.90936	6.33117	6.04834	6.21873	6.21779	6.26499	5.92959	5.53502	6.2074	6.03617	5.65593	6.65376	6.23495	6.38511	5.81394	6.81461	6.40949	6.06508	6.07897	7.09112	7.37497	7.20983	6.86242	7.00952	7.2429	6.56452	5.96818	5.79641	5.71008	6.11745	6.16546	6.37271	6.43006	6.3485	6.33086	6.03024	6.1358	6.4456	5.82166	6.17217	6.33424	6.29501	6.1548	6.33421	6.39736	6.09602	7.31984
ENSG00000061676	11.3974	11.534	10.3979	10.8318	11.2982	11.6191	11.7521	11.7083	11.5038	11.4925	11.3446	11.4141	11.9711	10.9267	11.6872	11.6215	11.5835	11.3184	11.3834	11.2709	11.1652	10.7653	11.424	9.80809	9.35773	9.64965	9.90176	10.6016	11.089	11.2512	11.7406	10.8946	10.5834	10.5885	10.3927	10.7065	10.6899	11.0922	11.1018	11.0279	10.7878	10.3672	10.7665	11.075	10.9164	11.4603	10.947	11.082	11.2396
ENSG00000061794	9.16625	9.39576	9.21914	8.78328	9.35463	9.0948	9.16071	9.29556	9.07609	9.32045	9.25427	9.39721	9.18586	8.79937	9.16048	9.15683	9.24431	8.8157	8.81871	9.23833	9.25889	8.32848	8.98274	8.45865	8.64921	8.6533	8.75093	8.87834	9.07502	9.08364	8.85978	9.04185	8.40136	8.83932	9.01879	8.80789	8.80119	8.82391	8.62342	8.65637	8.85023	8.49764	8.7675	8.97774	8.69378	8.95742	8.89881	8.81207	8.64153
ENSG00000061918	8.38079	8.68126	7.47158	8.63462	8.45286	9.0392	8.99457	8.81081	9.06539	8.60367	9.3487	8.84318	9.09014	8.19774	9.26433	8.70293	8.87072	8.87416	9.46709	8.95537	9.07073	6.98333	7.83041	7.29485	7.46042	7.51264	8.28162	8.8282	8.14235	8.24686	9.68153	8.8879	8.38481	8.4086	8.18947	8.80789	8.23853	8.97371	9.13875	8.67271	8.36194	8.15877	8.25049	8.76976	7.86392	8.77665	8.35227	8.04909	9.24174
ENSG00000061936	9.49397	9.45834	9.67437	9.64188	9.53959	9.67754	9.72716	9.53822	9.67367	9.80829	9.31473	9.39953	9.08633	9.58887	9.43865	9.61285	9.48723	9.54496	9.76952	9.54547	9.77165	9.95731	9.29657	10.5837	11.1127	11.1541	10.4595	10.0703	9.49522	9.37092	9.2311	9.75959	10.1819	10.2527	10.1665	10.1303	9.92762	9.78762	9.84239	10.072	10.272	10.2813	10.1342	9.87981	10.0645	9.58644	9.9894	10.1558	9.75523
ENSG00000061938	9.16226	8.48766	9.15626	8.91472	8.94269	8.83527	9.12693	8.82302	8.83265	9.15967	8.80956	9.00146	8.43557	9.23604	8.75925	8.78349	9.26309	9.34143	9.56784	9.15007	9.23813	9.38286	8.22158	10.3846	10.5623	10.8842	10.163	10.4784	8.85244	8.88732	8.75175	9.38117	10.8855	9.64234	9.83894	10.1968	9.52636	9.89192	9.78329	9.90564	9.90003	10.4847	9.76877	9.81831	9.8786	9.35767	10.2325	9.75965	8.83949
ENSG00000061987	9.67655	9.43861	9.78106	9.26449	9.61624	9.5002	9.62937	9.39856	10.2215	9.87	9.09654	9.50239	9.65306	10.0277	9.82369	9.53249	9.79119	9.73227	9.68684	9.70025	9.37753	10.2158	9.90719	9.35934	9.03341	9.18736	9.23585	9.42907	9.21363	9.51562	9.65843	10.2904	9.56841	9.31406	8.86069	9.55533	9.91264	9.89757	9.67364	10.0732	9.64811	9.13985	9.74174	9.97858	9.97569	9.81441	9.59681	9.96133	10.0409
ENSG00000062038	9.03118	9.67404	6.7905	7.97363	10.1699	7.68699	7.89992	8.97306	8.97677	9.55941	8.09046	9.82571	8.09754	8.4528	7.85457	7.36605	11.1411	8.60485	6.91835	9.99524	7.47267	8.66645	8.90259	9.10443	7.73574	9.32798	8.06173	7.41263	9.96913	10.1428	8.09196	10.575	9.32564	7.8746	10.2904	7.12911	9.32971	7.23284	9.42771	9.60492	9.7968	8.50258	9.37961	9.33883	10.5757	9.0183	9.01176	10.4812	8.51782
ENSG00000062096	4.80318	5.10082	5.03871	5.20201	5.17287	4.80318	4.80318	5.27742	4.80318	4.80318	4.80318	4.80318	4.80318	5.54344	5.20048	5.24573	5.28719	5.42714	4.80318	5.49282	4.80318	5.44533	5.18303	4.80318	5.05962	4.80318	5.17012	4.80318	5.21234	5.32345	5.04927	4.80318	5.33441	5.8915	5.08846	5.30073	5.15569	4.80318	4.80318	5.32275	4.80318	5.74439	5.29194	5.03797	5.04687	5.40502	5.28491	5.32457	6.00169
ENSG00000062194	10.3608	10.3978	10.2528	10.0988	10.4166	10.5422	10.5475	10.3631	10.7223	10.7849	10.3789	10.3692	10.1688	10.8722	10.4176	10.3513	10.2871	10.2785	9.86759	10.5018	10.4437	10.2562	10.4026	10.2062	10.0351	9.92691	10.294	9.9944	10.3466	10.1821	10.4152	10.6889	9.72036	10.2341	10.1119	10.0909	10.5922	10.38	10.2355	10.7156	10.5292	9.95225	10.5717	10.3876	10.5437	10.0905	10.1603	10.6262	10.1555
ENSG00000062282	5.51137	5.3169	6.13076	5.94003	5.65992	5.32118	5.11639	5.27742	5.27273	5.40282	5.30158	5.54677	5.1295	5.73363	5.48707	5.24573	4.80318	5.86801	5.33477	5.87891	5.07178	5.77379	6.1295	5.99788	5.37363	5.68779	5.57446	5.18836	5.56243	5.65807	5.49347	5.76945	5.33441	5.75105	5.64827	5.35878	5.7537	5.62571	5.47344	5.72896	5.67649	5.32504	6.03356	6.12686	6.09587	5.29576	5.08217	6.14164	5.74182
ENSG00000062370	7.17413	7.22505	6.49953	7.24433	7.07526	7.49231	7.07248	7.42236	7.43177	7.92022	7.1414	7.07184	6.95599	7.08477	7.13812	7.54459	7.36907	6.41174	7.23199	7.45055	7.18586	6.23851	6.71227	6.3583	6.437	6.17197	6.52103	6.93723	7.31711	7.22624	7.49325	7.16769	6.76344	6.62892	6.38838	6.64427	7.09167	7.41457	7.20656	7.25076	7.27571	6.81957	7.19468	7.19848	7.39743	7.0916	7.11031	7.51865	6.32393
ENSG00000062485	9.88766	10.0682	10.9241	10.0817	9.925	9.90097	9.58781	9.78991	9.75238	10.0607	9.91239	9.86817	9.89419	9.6401	9.7362	10.0003	9.88863	10.0339	9.76316	9.96268	10.0037	9.78701	10.1467	9.78141	10.0865	10.0515	10.0587	10.0363	10.0968	10.2468	9.82328	9.46331	10.2363	10.1454	10.1665	10.3287	9.84191	9.87194	10.1235	9.93293	9.81593	10.1149	10.1939	10.2885	10.2893	10.512	10.3951	10.3988	10.35
ENSG00000062524	5.6106	5.77368	6.13076	5.48968	6.0236	5.46958	5.34357	5.68081	5.60952	5.10461	5.62273	5.54677	5.1295	5.46671	5.42844	5.4989	5.28719	5.11698	5.33477	5.29312	5.18249	6.15219	5.55648	5.75301	5.42728	5.76932	6.10991	5.34631	5.37992	5.32345	5.2284	5.5791	5.60873	5.47934	5.91819	5.84134	5.30049	5.62571	5.07886	5.32275	5.49746	5.32504	5.80522	5.32592	5.86985	5.40502	5.35859	5.79849	5.68981
ENSG00000062582	6.37262	6.15204	6.41792	6.30908	6.16381	6.52763	6.82928	6.50167	6.32006	5.32341	6.5228	6.29262	6.30305	6.33531	6.02654	6.84889	6.20609	6.19	6.30788	6.22219	6.02776	6.23851	6.42075	6.21523	6.35178	6.57458	6.3704	6.64534	6.1995	6.28457	5.95406	5.85024	6.22426	6.57844	6.78255	6.53459	6.50478	6.45951	6.51203	6.54278	6.52682	6.67796	6.51627	6.32576	6.33074	6.24751	6.39736	6.38111	6.57379
ENSG00000062598	9.0268	9.44109	9.05241	9.30921	9.51432	9.49049	9.03885	9.64506	9.41837	10.0836	9.09876	9.18494	9.32817	9.34192	9.38209	9.33633	9.17062	9.28724	9.2507	9.53284	9.2358	9.58681	9.38339	9.28973	8.75684	8.7476	9.34885	9.34703	9.42568	9.72744	9.17924	8.76347	9.53401	9.39003	9.32814	9.49617	9.28189	9.38406	9.38194	9.02529	9.44722	9.10147	9.12143	9.476	8.96304	9.4214	9.37091	8.96139	9.2611
ENSG00000062650	9.48761	9.61815	9.41188	8.73299	9.2513	9.52182	9.44451	9.55731	9.47399	9.79045	9.5191	9.72024	9.76206	9.28038	9.52476	9.54279	9.65292	9.26249	9.1073	9.38611	9.42523	9.3079	9.47715	8.73641	8.62992	8.62176	8.69806	8.72575	9.17739	9.24104	9.61709	9.60159	9.10884	9.03296	8.81564	9.11411	9.12588	9.42972	9.23514	9.35932	9.3337	9.03852	9.04376	9.36506	9.23631	9.51524	9.20382	9.2642	9.24822
ENSG00000062716	11.7431	12.8102	12.9417	10.8327	12.7428	11.848	12.0626	12.0762	12.1204	10.5625	10.9017	12.4801	11.9446	11.4435	11.7089	11.9454	10.7461	12.1435	11.5996	12.324	11.6592	13.4334	12.2421	11.416	10.1202	10.75	12.3372	11.0282	11.8414	11.376	11.0419	12.6956	12.2772	11.2936	12.307	10.5279	11.6294	10.9484	11.045	10.9365	11.5152	11.6966	11.1288	11.0302	9.86877	11.7391	11.0172	9.98253	13.3097
ENSG00000062725	9.40224	9.44109	9.09249	9.17869	9.13047	9.53368	9.69299	9.56023	9.61991	9.75408	9.57276	9.36196	9.79275	9.62917	9.54345	9.62016	9.69222	9.40501	9.13057	9.59489	9.12705	9.43075	9.55024	8.75595	8.55687	8.57722	8.78413	8.82501	9.24629	9.38686	9.68153	9.63847	8.95736	8.95315	8.59534	9.07192	9.30313	9.35761	9.25705	9.54955	9.23278	8.76712	9.28533	9.57338	9.36091	9.4907	9.04082	9.47165	9.0694
ENSG00000062822	8.00936	7.96976	9.01744	8.21399	7.824	7.9103	7.56305	7.93326	7.72987	7.82869	7.3406	8.08048	7.55436	7.60424	7.66736	7.64546	7.4249	8.07911	7.71834	7.9718	7.99795	7.33634	7.53887	8.21135	8.24165	8.35034	8.17594	7.95354	7.45734	8.09874	7.22057	7.8661	8.52218	7.96265	8.24306	8.30288	7.8078	7.69899	7.85435	7.88559	8.56762	8.27901	8.30109	8.49686	8.42724	7.96521	8.13638	8.39424	7.81449
ENSG00000063015	5.146	4.80318	5.37697	5.59347	5.38536	5.22688	5.11639	5.27742	5.27273	5.22871	4.80318	4.80318	4.80318	5.46671	5.36329	4.80318	5.69849	5.11698	5.23803	5.49282	5.18249	4.80318	5.18303	5.6396	5.60484	5.72958	5.48514	5.56688	5.09298	5.06437	4.80318	5.09948	6.52409	5.19593	5.43701	5.75416	5.30049	5.49409	5.41594	5.48779	5.86504	5.64792	5.54514	5.50151	5.44344	5.40502	5.19712	5.49016	5.35141
ENSG00000063046	12.2712	11.9582	11.7089	12.1349	11.6991	11.9211	12.4705	12.0396	12.0622	12.2761	12.4179	12.1503	11.6593	12.4365	11.8375	12.264	11.8379	12.1959	10.9817	11.6034	11.5726	11.0846	12.0848	11.503	11.4402	11.5566	11.3491	11.2819	11.9297	11.9157	11.9647	12.2236	11.4639	11.5515	11.7236	11.5736	11.9034	11.6186	12.2719	12.7857	12.0984	11.6869	12.5332	12.3385	12.5021	11.9124	11.7641	12.5712	11.6513
ENSG00000063127	7.09513	6.31132	6.11234	6.86796	5.91785	6.64683	6.94844	6.04699	6.6556	6.59558	6.35093	6.1973	5.99279	6.69956	6.91603	7.02934	6.46336	7.40303	7.19333	6.22219	6.69542	6.91413	6.59125	7.4005	7.52573	7.52137	7.27824	7.42993	6.00016	6.13893	6.81278	6.71631	8.01998	7.13822	6.30019	7.49012	7.00571	7.29616	7.17512	7.24176	7.39699	7.85155	7.10348	6.85561	7.18492	7.36176	7.75934	7.31065	7.17277
ENSG00000063169	8.19939	7.90578	8.10858	7.90327	7.94932	8.05052	7.61363	7.50528	7.92831	8.11955	7.74538	7.5978	7.8657	7.49172	7.62829	7.93439	8.13674	8.12137	8.39204	7.24292	8.28311	8.13828	7.45937	8.90623	8.78034	8.96088	8.92602	8.97653	7.7169	7.69452	7.77077	7.63264	9.48081	8.70122	8.50638	8.81869	8.55553	8.53426	8.25186	8.44024	8.59755	9.10794	8.71269	8.37896	8.53116	8.36063	8.70524	8.40218	8.47962
ENSG00000063176	7.95135	7.97669	8.00651	8.16582	7.8994	7.85773	7.60366	7.83427	7.65209	7.92022	7.94854	7.86664	7.54305	8.20146	7.88126	7.96568	8.17721	7.96755	7.80472	7.95276	8.07349	7.26553	7.69916	8.68976	8.52587	8.10911	8.15289	8.40438	7.56708	7.88298	7.53924	7.57902	8.74122	8.28308	8.38319	8.53725	8.20174	8.05758	7.92991	8.0358	8.25934	7.93486	8.06937	8.11294	8.32603	8.15795	8.28552	8.12325	7.3696
ENSG00000063177	12.9154	12.9028	13.0433	13.6095	13.2135	12.9216	13.1681	13.0053	13.2363	13.1144	13.133	13.2489	12.4892	13.3574	13.0103	13.317	12.9354	13.134	12.5867	12.7143	13.0576	13.446	13.0158	13.9214	14.7111	14.5464	13.4301	12.9056	13.2926	13.025	12.4668	13.3604	12.6231	13.5792	13.9187	12.9559	13.1458	12.6482	12.7446	13.4512	13.1678	13.2233	13.971	13.1542	13.5564	12.5198	12.8905	13.6361	12.9463
ENSG00000063180	9.48335	7.79222	8.58853	9.26196	8.19843	8.19019	8.95274	7.65749	7.58503	8.47989	9.01654	9.17414	7.90125	8.82599	8.37773	8.21988	8.32843	8.61959	7.78787	8.32186	8.58786	6.05817	7.22801	9.6366	10.3459	10.5766	7.98011	8.54329	8.66343	8.61634	8.65845	9.42655	8.32245	7.86156	8.1563	8.04535	8.15114	7.87235	9.12822	10.125	9.26721	9.62534	9.89025	9.57899	9.87	8.19108	8.27572	9.78552	8.07989
ENSG00000063241	8.202	8.42859	9.03811	8.87555	8.88742	8.48893	8.08181	8.1324	8.14886	8.40326	8.77102	8.58159	8.4945	7.82953	8.0726	8.31969	8.29945	8.32767	8.61654	8.43537	8.59152	8.35368	8.49683	9.13702	9.4969	9.47817	9.19163	8.90277	8.87003	8.78259	8.25998	8.38704	8.34545	8.48652	9.61923	8.7242	7.95335	8.34738	8.18183	8.00493	8.27799	8.57462	8.23495	8.13231	8.26317	8.68707	8.94568	7.88222	8.44037
ENSG00000063244	10.5115	10.5306	11.0164	10.7113	10.4569	10.6409	10.5321	10.5483	10.7189	10.9385	10.5384	10.6103	10.4009	10.8174	10.5332	10.4406	10.2761	10.9295	10.7508	10.5527	10.4706	10.2584	10.7755	10.7155	10.1225	10.1552	10.8264	10.7091	10.3578	10.6126	10.259	10.4731	11.1652	10.9605	10.5861	10.8816	10.795	10.6847	10.4814	10.9031	10.8966	10.6464	10.923	10.9433	10.8796	10.7768	10.8884	10.8481	10.771
ENSG00000063245	9.94756	10.0488	10.445	10.2991	10.1791	9.9863	10.086	9.93168	9.77059	9.7984	10.2749	9.85303	9.92861	9.81652	9.67728	10.0695	9.81681	10.1395	10.2625	9.5888	10.2866	9.71475	9.77226	10.6511	11.0777	11.0198	10.7425	10.6926	10.056	9.83727	9.62307	9.82314	10.8728	10.6355	11.0513	10.6061	10.0795	10.045	10.2896	10.0182	10.2858	10.9546	10.321	10.1189	10.2078	10.1292	10.3564	10.3115	9.8498
ENSG00000063322	9.61758	9.39064	9.2759	9.59452	9.47369	9.23236	9.43626	9.50682	9.23012	9.73969	9.50244	9.53651	9.30541	9.55896	9.53102	9.48256	9.49042	9.68186	9.56296	9.55174	9.53516	9.70506	9.59092	9.52938	9.87025	9.65935	9.37676	9.53229	9.51768	9.5602	9.37278	9.30761	9.49366	9.64046	9.68412	9.42569	9.37782	9.27735	9.47208	9.49562	9.32481	9.33161	9.5597	9.65133	9.59076	9.29099	9.41148	9.61268	8.98647
ENSG00000063438	6.28649	6.61424	6.45943	6.1144	6.16381	6.27207	6.09139	5.79413	6.77319	6.27795	5.69203	5.94483	5.59426	7.54616	5.96703	6.50712	6.49183	8.02071	5.9668	6.14656	6.36238	6.15219	6.4919	7.46665	7.01587	6.00654	6.73654	6.23937	6.14634	6.35991	5.79917	5.92433	6.07063	7.1711	7.29567	6.26111	9.33347	9.44333	5.66348	6.20201	5.72777	6.08146	5.72766	5.80737	5.66979	6.11324	6.04496	5.86011	6.43034
ENSG00000063515	4.80318	4.80318	4.80318	5.08564	4.80318	4.80318	4.80318	4.80318	4.80318	5.10461	4.80318	4.80318	4.80318	4.80318	4.80318	4.80318	4.80318	4.80318	4.80318	4.80318	4.80318	4.80318	4.80318	4.80318	4.80318	4.80318	4.80318	4.80318	5.09298	4.80318	4.80318	4.80318	4.80318	4.80318	4.80318	4.80318	5.05275	4.80318	4.80318	4.80318	4.80318	4.80318	4.80318	4.80318	4.80318	4.80318	4.80318	4.80318	4.80318
ENSG00000063587	8.42385	8.55822	8.71998	8.48616	8.75774	8.79234	8.42155	8.2242	8.90952	8.08713	8.43969	8.47077	8.61617	9.06401	8.77695	8.47909	8.43214	8.71873	8.32413	8.83687	8.45371	8.94507	9.53894	8.81611	8.64921	9.2401	8.85683	8.17177	8.76482	8.87605	8.47808	7.75826	8.26931	8.64202	8.70593	8.28735	8.99664	8.4973	8.31859	8.91987	8.58266	8.10114	8.7959	8.76484	8.18945	8.90876	8.49822	8.32075	9.33298
ENSG00000063601	7.97912	7.65995	8.40593	8.37784	7.8651	8.42889	8.01632	7.89637	8.09687	8.5526	7.94355	7.95865	8.12026	8.25255	8.24106	7.85296	8.41199	8.06474	8.43558	8.04551	8.29214	8.25007	8.3486	7.72367	7.39964	7.71595	7.92658	8.18185	8.10694	8.14199	8.15576	8.0402	8.54715	7.8746	7.72076	8.38172	8.23449	8.43217	8.17154	8.35755	8.10055	7.9422	8.6044	8.7146	8.65985	8.53798	8.39358	8.65531	8.79584
ENSG00000063660	9.82516	10.3057	10.1495	9.94216	10.7122	10.2259	9.52703	10.0882	9.73732	9.83755	9.84925	9.85303	11.0181	8.93446	9.83216	9.86125	10.0157	9.85521	10.2306	9.96738	10.3747	9.66893	9.93904	9.64009	9.87705	9.78523	10.4577	10.8844	10.293	10.52	8.94596	9.47775	11.1482	10.4854	11.6275	10.8045	9.43665	9.95702	10.2574	8.56822	9.51388	10.8468	8.87119	9.57478	9.47719	10.4506	10.7705	9.33604	10.1469
ENSG00000063761	6.85326	6.85667	7.95915	7.41313	7.15522	7.0763	7.0576	6.92756	6.96806	6.69129	6.97984	6.94449	7.00763	6.63022	6.95576	7.16051	6.87524	6.96806	7.7094	7.2746	7.23487	7.33634	6.6831	7.86387	8.08442	8.41169	7.67637	7.86212	7.01032	7.30626	6.75584	7.2161	7.84442	7.25504	7.60143	7.76438	7.25672	7.23284	7.32546	7.09897	7.34977	7.80392	7.5255	7.33484	7.42525	7.44103	7.99984	7.43448	7.49775
ENSG00000063854	8.58417	8.18821	8.34391	8.61092	8.01324	8.79234	9.3482	8.23527	8.45937	8.54312	9.41254	8.69203	9.11655	7.97202	8.52777	9.01227	8.91895	8.70498	9.36996	8.40783	9.01211	8.93956	8.28651	9.00196	8.95047	9.57777	8.60648	9.08184	8.5543	8.23361	8.72411	8.92709	9.17099	8.76502	9.05796	8.7888	8.69099	8.92734	9.15441	8.99187	8.93065	9.46093	9.09885	8.97774	8.81945	8.92598	9.07774	8.94525	8.64153
ENSG00000063978	9.15558	9.22192	9.60689	9.30921	9.16803	9.2839	9.3096	9.45763	9.15138	9.82786	9.32424	9.30121	9.38509	9.32	9.33995	9.10562	9.46145	9.2656	9.06651	9.34335	9.25889	9.54392	9.46526	9.17131	8.64602	8.76213	8.94481	9.11094	9.43986	9.47707	9.29622	9.0771	9.64178	9.10583	8.93707	9.18873	9.31458	9.19695	9.16475	9.27855	9.04342	8.9404	9.23964	9.4969	9.30909	9.5071	9.33151	9.39856	8.99807
ENSG00000064012	7.44614	7.60692	8.27557	7.80829	7.41872	7.22966	7.14447	8.19426	7.36174	7.73076	7.37865	7.72372	7.52016	8.10538	7.90747	7.48033	7.8858	7.04609	7.68223	7.67828	7.1035	8.51119	7.53887	7.60477	7.1439	7.8664	7.82478	7.70217	7.77864	7.9167	7.91608	7.77418	7.31669	7.06991	6.4094	7.29003	7.52982	7.42265	7.43477	7.46598	7.27571	6.9621	7.45456	7.47117	7.6414	7.48241	7.641	7.53342	7.71355
ENSG00000064042	8.34112	7.96279	8.85442	9.23388	8.06939	8.45923	8.36446	8.14812	7.78384	8.08056	8.76823	8.31643	10.6233	8.23088	7.95217	7.71195	8.28473	7.96755	9.08364	8.4889	8.13014	9.28636	8.60957	7.77629	8.50129	8.18697	8.38788	8.42144	9.53759	9.09825	9.9404	8.70312	8.63822	7.54687	8.93384	7.65865	7.90819	7.84886	9.28576	8.32888	7.92162	9.11116	8.05762	7.62865	7.80238	7.94099	7.5451	7.8119	8.82654
ENSG00000064102	8.08223	8.60339	8.59414	8.39184	8.97221	8.73164	7.92399	8.36847	9.02177	9.59869	8.0586	8.35541	8.45351	8.06094	8.53612	8.36124	9.78601	8.62447	8.68566	8.578	8.40879	8.54799	8.59504	7.83321	7.42275	7.29468	8.24726	8.09383	8.41703	8.89292	8.58963	8.59651	7.92346	8.36339	8.12235	8.11315	8.15114	8.02138	8.01321	7.94652	7.99141	7.4573	7.93429	8.06532	8.14083	8.53798	8.3476	8.06925	8.62165
ENSG00000064115	8.80383	8.77497	9.18063	8.83186	8.92907	9.07217	8.37027	8.48101	8.27105	8.18836	8.87848	8.44843	8.75257	8.75471	8.46351	8.61266	9.19038	8.70958	8.30075	9.08229	8.72385	8.22294	9.00484	8.35544	8.39848	8.29126	7.82478	8.63743	8.77607	9.04647	8.68164	8.33481	9.00487	8.11287	8.6752	8.30288	8.31703	8.73795	9.21786	8.73005	8.91097	8.74235	8.50886	8.79898	8.99283	8.94782	8.76924	9.02421	8.29693
ENSG00000064195	4.80318	5.10082	5.37697	5.36544	5.25535	4.80318	4.80318	5.21434	5.18712	4.80318	4.80318	5.29302	4.80318	5.13713	4.80318	4.80318	5.28719	4.80318	4.80318	5.64393	5.18249	4.80318	5.55648	4.80318	4.80318	4.80318	5.43538	4.80318	4.80318	4.80318	5.15078	5.22148	4.80318	4.80318	5.2957	5.05288	5.15569	4.80318	5.07886	5.17156	4.80318	5.23005	4.80318	5.13487	5.04687	5.05036	4.80318	4.80318	5.50817
ENSG00000064199	6.8321	6.79202	7.66821	6.70303	6.18545	6.39526	6.99634	7.01055	6.74481	5.94289	6.64707	6.90373	6.6832	7.03378	7.27819	7.01393	6.43419	7.18957	6.80041	6.64479	6.9216	6.76348	7.08477	6.50249	6.437	6.72621	7.15027	6.47792	6.82523	6.49724	6.68393	6.28015	6.19526	6.86826	6.58346	6.38165	6.74415	6.66231	6.23103	6.37605	6.38208	6.25577	6.1944	6.58319	6.34689	6.83163	6.45625	6.07242	6.92493
ENSG00000064201	5.91514	6.15204	6.87095	6.47488	6.39902	6.16263	6.27582	6.28132	6.52563	7.0571	5.75574	6.1463	5.90876	6.66537	6.25835	6.30522	6.43419	6.24971	6.16634	6.42226	6.28271	7.68477	6.42075	7.03283	7.43794	7.11933	6.83788	7.05596	5.96818	6.48092	5.97754	6.11745	6.50185	6.6453	6.52821	6.80408	6.77992	6.75906	6.05825	6.70291	6.30231	6.56007	6.6065	6.58319	6.40932	6.22932	6.85991	6.46764	6.17497
ENSG00000064205	8.9972	6.61424	5.99429	9.97488	6.38119	8.28376	7.52121	4.80318	9.26793	7.53107	10.6657	5.68788	9.75728	7.86299	6.99431	7.60599	6.78982	8.32166	9.55317	5.64393	7.91223	5.95449	7.20846	7.37485	8.00124	7.91316	9.17583	9.89923	7.38903	6.34154	10.3501	8.50036	9.53898	8.0106	6.38838	8.18626	6.60349	7.9516	9.49683	6.74322	6.09014	10.4521	8.0517	6.85561	7.7325	8.45886	8.36155	7.4962	8.78248
ENSG00000064218	6.1304	6.91821	4.80318	5.20201	5.3246	5.10331	5.34357	9.15787	4.80318	5.10461	5.54626	5.68788	4.80318	4.80318	4.80318	4.80318	4.80318	4.80318	5.11125	5.49282	4.80318	4.80318	4.80318	4.80318	5.16537	5.08686	5.06299	5.51858	5.09298	5.43868	5.60981	6.11745	5.66281	5.08132	8.4115	5.2346	5.05275	5.06646	5.57488	5.17156	7.22399	5.9094	5.08626	6.71041	5.28885	5.74488	5.48136	5.25532	4.80318
ENSG00000064225	6.88094	6.94792	7.49622	6.63725	7.2579	6.80652	6.99634	7.02829	6.74481	7.48137	7.54787	6.99692	6.44377	7.76517	6.94265	6.86637	7.31085	6.33362	6.72778	7.21048	7.0043	8.47341	6.59125	7.27641	7.98604	7.93273	8.00096	7.17531	7.28509	7.14117	7.06492	7.75022	6.79922	7.32443	7.39574	7.24126	7.32058	7.0758	7.40825	7.12877	7.64087	7.68605	6.99278	7.17563	7.41835	7.31649	7.32087	7.54074	6.97509
ENSG00000064270	5.53755	5.58254	7.12678	6.33117	5.79855	5.40026	5.86609	6.54117	5.51631	5.32341	4.80318	5.68788	5.2637	6.72184	5.63699	5.34415	5.86632	5.82452	5.80653	5.87891	5.85564	6.86585	5.64309	6.39606	6.25967	6.55652	6.88568	5.99101	6.2986	6.09338	5.74085	5.3146	6.1348	5.71201	5.84926	5.94574	6.31366	5.83558	5.97426	6.72993	6.12316	6.20076	6.11709	6.21419	6.24629	5.77467	6.07245	5.99815	6.07455
ENSG00000064300	7.28956	7.31715	6.40375	7.95479	8.59107	7.78709	6.27582	6.68747	7.52256	8.59452	7.21959	8.74055	8.43557	7.49172	6.92941	6.7577	6.46336	7.82941	6.91835	7.39439	7.21548	4.80318	7.81783	7.64791	7.76587	6.35897	7.33795	7.38624	8.03333	8.27299	7.36739	8.97885	8.15013	8.16664	8.70213	8.3372	8.05801	7.02266	6.85249	6.13725	6.69614	8.27901	6.70668	6.75362	6.92216	7.98903	7.88798	6.6528	7.90864
ENSG00000064309	9.11622	8.22348	6.49953	9.17869	8.59453	8.23189	8.44925	7.66302	7.9461	9.93098	8.81498	9.59838	9.05935	6.50515	9.11675	7.71195	9.0503	8.95374	8.44626	8.6384	7.70974	6.23851	9.06392	7.38345	7.08634	7.13099	6.62632	7.94169	9.18584	9.67004	9.02951	8.1167	9.24888	7.6344	7.23188	7.98383	7.79126	8.40446	9.49479	7.8512	7.49762	7.89003	8.02174	8.63847	9.1311	9.34495	8.3981	8.94795	8.91078
ENSG00000064313	8.59411	8.69801	8.8166	8.53319	8.49055	8.76433	8.96043	8.43066	8.54302	9.15657	8.45021	8.91966	8.83223	8.6556	8.81171	8.22633	8.62517	8.72782	8.52893	8.46238	8.1991	8.56244	8.92595	7.76332	7.21697	7.36478	7.83063	7.95943	8.60149	8.67935	8.8924	8.5742	8.08313	7.95654	7.40535	8.15661	8.55229	8.66991	8.41751	8.94158	8.57265	7.48806	8.53018	8.74495	8.65698	8.78207	8.34292	8.66521	9.15471
ENSG00000064393	8.89176	8.53041	8.61084	8.19812	8.90978	8.86193	8.37027	9.21454	8.62203	8.64413	8.17772	8.18179	8.79529	8.18652	8.58925	8.22633	9.74122	9.01066	8.99945	8.85731	8.41294	8.8424	8.7538	9.26274	9.84825	9.65935	8.66278	8.81539	8.6835	8.62648	8.31679	8.56064	9.45214	9.0586	9.1967	9.05833	8.71719	8.6465	8.71091	8.88946	8.97683	8.97975	8.50025	8.81575	8.21314	8.90876	8.66467	8.25207	9.45282
ENSG00000064419	9.25264	9.33301	9.6901	9.30676	9.31753	9.41035	9.23233	9.21639	9.21326	9.33968	9.20153	9.35241	9.36322	9.20692	9.34706	9.37718	9.22911	9.23093	9.29255	9.23833	9.51614	9.35417	9.12571	9.21658	9.58771	9.66321	9.21391	9.36689	9.61043	9.34056	9.10205	9.21002	9.49876	9.46005	9.46209	9.49113	9.25836	9.3901	9.38636	9.27642	9.26101	9.24334	9.44591	9.39877	9.46418	9.4369	9.4048	9.48286	9.27068
ENSG00000064489	5.32523	5.10082	5.2727	5.20201	5.58015	5.32118	5.24526	5.13927	5.34458	5.47242	5.46009	5.29302	4.80318	5.21173	5.08455	5.34415	5.14622	5.49946	5.60928	5.29312	5.07178	4.80318	4.80318	5.33657	5.31407	5.54669	5.65368	5.46646	5.61355	5.53507	5.49347	5.52275	6.03697	5.53243	5.55079	5.81325	5.30049	5.58452	5.41594	5.5341	5.67649	5.59473	5.49116	5.46227	5.70151	5.35324	5.4232	5.53663	5.35141
ENSG00000064490	8.40361	8.78675	9.1334	8.79733	8.68172	8.27239	8.64866	8.63612	8.34407	8.61728	8.74853	8.73687	8.12776	8.33268	8.56089	8.68439	8.51629	8.53915	8.49848	8.3511	8.70713	8.62575	8.26826	9.5008	10.2485	9.88122	9.42336	9.06572	8.85597	8.7146	8.15992	8.30795	8.74122	9.21372	9.79333	9.10313	8.73723	8.54878	8.56979	8.56822	8.81251	8.9903	8.74583	8.65456	8.76466	8.42802	8.76227	8.63528	8.17211
ENSG00000064545	8.7604	9.0274	8.79487	8.88544	8.91532	8.78837	9.10628	8.55334	8.87313	8.65297	8.48812	9.12728	8.20059	8.8847	8.81856	8.70293	8.69894	8.8985	8.5087	8.4757	8.79522	8.02742	8.4081	9.2763	9.9053	9.75478	9.28086	9.26474	8.73053	8.66959	8.07003	8.53314	9.39303	9.30457	9.44402	9.37184	8.90351	8.86213	8.72148	8.85268	9.40007	9.22858	9.1409	9.11942	9.10407	8.78477	9.29823	8.87879	8.75993
ENSG00000064547	6.20524	6.23458	8.33387	6.90948	6.94544	5.69113	6.02191	6.50167	6.52563	5.64531	5.72451	6.46203	5.90876	6.73283	6.18657	6.0927	6.09167	6.02409	6.13566	6.8762	6.02776	7.13189	6.30511	7.55269	7.84128	7.81098	7.90459	6.66089	6.80982	6.59071	6.18628	7.14281	6.35883	6.69317	7.68993	6.56295	6.39715	6.55735	6.3801	6.86899	7.32553	6.93176	6.24301	6.55858	6.65546	6.09259	6.43695	6.73586	6.50422
ENSG00000064601	9.86495	9.93554	9.82328	9.85278	9.80515	9.96369	9.89485	9.8483	9.55454	9.49474	10.0004	9.81186	10.3239	9.80565	9.93474	9.86535	9.43521	9.98934	10.4202	9.75018	10.1867	10.8974	10.5354	10.7425	10.4472	10.2378	10.388	10.4855	10.1609	10.083	9.88054	9.52022	10.5083	10.0003	10.584	10.1812	10.1354	10.018	10.0599	9.5775	9.76651	10.4004	9.95129	9.72528	9.81218	10.0328	10.235	9.71125	10.1555
ENSG00000064607	9.49925	9.95995	10.7012	10.0144	10.1037	9.69031	9.43074	10.0452	9.81909	9.7984	9.09876	9.86482	9.1128	9.91645	9.64112	9.54279	9.74922	10.0393	10.347	10.2516	9.73593	10.5129	9.68956	10.8693	10.9141	11.1521	10.8754	10.6081	9.76103	9.88709	9.68153	9.44137	11.3571	10.7507	10.5358	10.7584	10.2619	10.284	10.0164	10.4028	10.8145	10.8458	10.2525	10.3231	10.3829	10.2015	10.6269	10.3199	10.3739
ENSG00000064651	8.98971	8.77497	8.88444	8.89853	8.7639	9.00204	8.70021	8.40154	8.92144	8.52396	8.75418	8.98918	8.584	8.91206	8.93343	8.95165	8.89021	8.98058	8.27698	9.29928	8.61324	8.75084	9.26947	8.43455	8.56027	8.63761	9.07718	8.36522	8.44556	8.53256	8.95311	9.01236	8.23891	8.84916	7.8377	8.93486	9.48643	9.12149	8.51812	8.61297	8.38505	8.04106	8.21396	8.46372	8.45063	9.18682	8.8764	8.39424	9.83267
ENSG00000064652	7.24872	6.91821	7.93263	7.44998	7.26685	7.46211	7.59362	7.53588	7.3972	6.97118	7.33286	7.10777	7.9781	7.27846	7.53823	7.35408	7.2959	7.22978	7.88607	7.21048	7.54356	8.85418	7.59932	6.99898	7.22583	7.43144	7.31268	7.4555	7.37898	7.52144	7.43874	7.63264	7.45264	7.19258	7.47993	7.45521	6.98582	7.26035	7.37207	6.99447	7.14247	7.9422	7.19468	6.88469	6.95191	7.49593	7.5368	7.0226	7.64528
ENSG00000064655	6.75136	7.55177	11.0355	8.335	6.0725	6.66561	6.99634	6.28132	7.24943	5.74151	6.53725	6.03617	6.17622	7.71357	6.50696	6.6594	5.91583	7.07606	5.76151	6.59288	6.43686	7.51399	6.84875	8.15331	7.71735	7.27397	8.40743	6.82023	6.87035	6.02103	6.31124	5.46117	6.45609	6.72409	6.22918	6.27914	8.19759	7.01177	7.13202	8.12454	7.21075	7.13076	7.19468	7.3752	6.45404	7.73049	7.28131	6.46764	6.70205
ENSG00000064666	10.4081	10.5399	11.2973	10.9703	11.1023	11.1992	9.97852	10.6044	11.234	10.2172	10.5795	10.2238	10.8124	9.55896	10.608	10.4692	10.631	11.3503	11.1264	10.6435	10.7325	11.4731	10.7315	11.1801	11.1786	11.0788	11.3581	11.2796	10.4736	10.5697	10.2172	10.5994	11.2394	11.4445	11.7217	11.3129	10.7585	10.6144	11.0492	10.2593	10.4	11.2993	10.6894	10.1672	10.141	11.2766	11.3434	10.2615	11.3572
ENSG00000064687	7.36773	6.93315	8.174	7.56335	6.83882	6.48513	6.61606	7.43545	7.15861	6.19665	6.29925	6.84731	6.66126	7.17346	6.59681	6.41055	6.37356	6.701	7.34172	7.42276	6.88448	9.47709	7.14805	8.58436	8.55346	8.15412	8.35602	7.31329	7.12467	6.94138	6.97966	7.64137	7.57632	7.45341	7.90612	7.29799	7.24027	6.79835	6.94406	6.74322	7.797	7.84372	6.6065	6.72135	6.69205	6.6015	6.84603	6.7224	7.31984
ENSG00000064692	9.53978	9.26739	9.37502	9.42661	10.1086	8.9709	9.65799	9.34714	10.2359	9.34784	9.12297	10.3644	8.85484	10.1036	9.06877	9.23516	9.37435	9.16231	8.61181	9.65437	8.89601	9.74346	9.78507	10.4437	9.75229	9.73288	9.62952	8.4172	10.1481	10.1156	10.1286	10.2822	8.15666	9.39897	10.2726	8.72707	9.75639	8.84167	9.30458	9.76692	10.0901	8.98679	9.63608	9.10975	9.22864	8.74925	8.37994	9.35447	9.11977
ENSG00000064703	8.14338	8.66858	8.12425	8.18206	8.74223	8.15344	7.78182	8.67712	8.49582	8.98559	8.13476	8.48839	7.88359	8.17521	8.33042	8.16721	8.53502	8.16914	8.132	8.5531	8.34517	7.82478	7.49172	7.56777	7.49709	7.32517	7.74636	7.75755	8.49188	8.59241	8.26769	8.30795	7.44182	8.03398	7.87915	7.91442	8.16821	8.29655	7.90517	8.19446	8.28416	7.32686	8.00345	8.5028	8.13256	7.78069	7.60184	8.22991	7.79667
ENSG00000064726	9.68491	9.97714	9.52298	9.45562	9.51614	9.95842	9.85626	9.82789	9.77059	9.87941	9.73128	9.80488	10.2696	9.45453	9.7928	9.83846	10.0742	10.0062	9.43009	9.46135	9.74902	9.08149	10.1761	8.73313	8.53282	8.25562	8.92332	9.31332	9.77414	9.7038	9.87178	9.90195	9.04737	9.17518	9.08155	9.24376	9.41021	9.74118	9.39077	9.39708	9.08965	8.87738	9.11863	9.34872	9.12904	9.5678	9.30782	9.1725	9.95049
ENSG00000064763	7.58259	7.71103	7.28541	7.01411	7.68634	7.21753	7.36385	8.00425	7.20982	7.17633	7.94355	7.89355	7.91	7.10955	7.56338	7.32982	7.83587	7.31917	6.99645	6.99731	7.45641	7.31898	7.61404	7.20983	6.46941	6.51955	6.90893	7.51335	7.44779	7.52144	7.63292	7.78208	7.34031	6.99789	7.35659	7.02623	7.40376	7.30497	7.64541	7.05816	7.22399	7.1041	6.84337	6.87507	6.87101	7.51597	7.26109	7.01184	7.46397
ENSG00000064787	5.00142	5.3169	8.44375	6.56776	5.62111	6.00762	5.77698	6.62861	5.86801	7.13776	5.4121	5.36791	5.2637	6.28861	5.90359	5.34415	6.16931	5.77876	5.33477	6.14656	5.75564	5.89816	6.22085	5.3987	5.24619	5.68779	7.0087	5.34631	6.88505	6.22453	5.40239	5.88803	5.48647	6.28784	6.73567	5.58421	5.86807	5.49409	5.07886	6.04415	5.5623	5.78866	6.24301	7.19091	5.84397	5.53768	5.19712	6.04827	6.85487
ENSG00000064835	5.08331	5.39535	5.03871	5.08564	4.80318	4.80318	4.80318	4.80318	5.27273	5.59228	5.4121	4.80318	4.80318	4.80318	4.80318	5.11672	5.14622	5.24609	4.80318	5.29312	5.26708	5.44533	4.80318	5.18141	5.05962	5.08686	5.17012	4.80318	5.21234	4.80318	5.04927	5.63129	5.11103	5.08132	5.2957	5.05288	5.05275	5.06646	5.07886	5.06402	5.42534	5.23005	5.08626	5.03797	5.28885	5.05036	4.80318	5.06493	4.80318
ENSG00000064886	5.08331	5.10082	5.32754	5.7653	4.80318	5.10331	5.11639	8.17905	4.80318	4.80318	4.80318	4.80318	4.80318	5.73363	5.48707	4.80318	6.91591	5.62393	5.23803	5.64393	4.80318	9.3788	10.159	6.41448	5.67917	5.4926	5.65368	5.34631	5.74894	5.38408	5.49347	5.46117	4.80318	5.58163	5.08846	4.80318	6.22348	5.175	5.07886	5.48779	4.80318	5.87093	5.64192	4.80318	4.80318	5.15232	4.80318	5.69682	6.07455
ENSG00000064932	7.87117	7.80008	8.19268	7.80829	7.78165	8.0638	8.06752	8.17905	7.65934	8.27137	7.94854	7.93944	8.26308	8.08938	7.80658	7.95012	7.76283	8.98058	8.27098	7.65475	7.94715	8.83053	9.20893	8.32077	6.97384	7.39375	8.18505	7.97695	7.44779	7.70102	8.00676	7.93129	9.91998	7.78064	8.19492	8.2153	8.07623	8.08788	8.28085	8.31223	8.10055	8.74235	8.24014	8.20361	8.07329	8.37867	8.15256	8.23437	9.81096
ENSG00000064933	8.79007	8.73498	8.84506	8.46867	8.89023	8.61991	8.52928	8.5939	9.03005	9.10288	8.40045	8.86689	8.3678	8.98683	8.82877	8.83898	8.76382	8.49182	8.48302	8.73002	8.37096	8.51862	8.76032	8.28072	8.2159	8.28117	8.47198	8.38276	8.71112	8.76742	8.52054	9.02225	8.10356	8.43941	8.06983	8.49066	8.74574	8.82688	8.41316	8.95499	8.66031	8.02045	8.73853	8.90352	8.80142	8.49567	8.67956	8.79113	8.69008
ENSG00000064961	10.3149	11.0936	10.3923	10.1945	10.7991	10.3545	10.2374	10.7613	10.3829	10.3064	10.2611	10.7958	9.92861	9.95958	10.1679	10.6655	9.92206	10.5792	10.2937	10.7206	10.6548	10.1859	10.2495	10.8054	11.1786	10.9014	10.8365	10.6247	10.5054	10.4105	9.61709	10.0509	10.4007	10.7962	11.5668	10.7536	10.0559	10.134	10.1793	9.81466	10.5947	10.5044	9.9243	10.2635	9.92441	10.3424	10.6421	9.94388	10.1224
ENSG00000064989	8.70648	8.89953	8.37689	8.6997	8.35403	9.1637	9.48503	8.5504	8.67942	8.35522	10.3438	9.30617	10.6008	9.05994	9.72715	8.86799	8.87562	8.73686	10.6407	8.66186	8.82652	8.56244	9.43307	7.89978	7.45297	7.45904	8.51943	8.88142	8.14816	8.03894	10.8692	10.0151	8.34545	8.28793	6.88564	8.70395	8.27832	9.05965	9.85041	9.35528	8.1214	9.0753	8.48285	8.77957	8.35468	9.02971	8.43812	8.42573	9.32073
ENSG00000064995	8.66937	8.9735	8.79973	8.41487	8.73911	8.55593	8.66762	9.06639	8.83895	8.99603	8.64877	8.72208	8.72336	8.7446	8.60917	8.67972	8.4973	8.52877	8.96656	8.74107	8.60604	8.63944	8.55055	8.98552	9.00131	9.14372	9.02518	9.02738	8.65126	8.71776	8.48139	9.06438	8.73255	8.75108	9.0698	8.8294	8.78753	8.80592	8.66783	8.67596	8.7868	8.96912	8.74583	8.694	8.84734	8.69858	8.99404	8.79113	8.76899
ENSG00000064999	9.22866	8.93875	9.20641	9.04102	8.65545	9.20588	8.81939	8.78605	9.0519	8.90293	9.07187	8.27634	9.33139	8.62005	8.74493	9.09165	9.28531	8.7592	8.85513	8.73002	8.6311	8.35368	8.44101	8.29866	8.19409	8.49686	8.75093	9.5459	8.63898	8.81836	8.91455	8.8879	10.3223	8.67931	8.55789	9.64731	8.62179	9.26206	9.32777	8.45167	8.80399	9.46597	8.88777	9.04018	9.2034	9.30232	9.46385	9.27714	8.57068
ENSG00000065000	10.5991	10.7493	10.9197	10.7532	10.5334	10.6155	10.6436	10.7963	10.3112	10.6908	10.325	10.5417	10.5368	10.1906	10.1477	10.5993	10.3071	10.6689	10.8033	10.4658	10.7755	10.7115	10.5486	11.1101	11.6773	11.7716	11.0738	10.8267	10.9056	10.6972	10.1463	10.2904	11.3585	11.1222	11.462	10.8544	10.6217	10.6187	10.605	10.5404	10.7139	10.7756	10.7575	10.7789	10.6558	10.6681	10.8106	10.6815	10.4545
ENSG00000065029	8.58218	8.39296	9.20459	8.79032	8.68172	8.43908	8.55499	8.25715	8.45937	8.5526	8.37491	8.29151	8.28999	8.77969	8.60521	8.71211	8.5778	8.71873	9.29255	8.75204	8.60604	9.18292	8.28651	9.41147	9.62379	9.78168	9.44235	9.32012	8.57164	8.57157	8.45805	8.64868	9.62086	8.99803	8.89773	9.2754	8.8728	8.96294	8.96907	9.13531	9.01051	9.33987	9.21624	8.98199	9.2034	8.77936	9.11647	9.26853	8.87348
ENSG00000065054	10.7637	9.74801	9.92538	10.5367	9.73971	9.80244	10.6649	9.18648	9.86909	9.22024	11.1733	10.1166	10.4417	9.89724	10.0582	9.89376	9.37089	10.2042	11.2625	9.372	10.1746	9.81132	9.5982	10.749	11.5676	11.5975	11.111	10.9559	9.72868	9.63212	10.8749	10.1092	10.4263	10.7154	10.3785	10.6284	9.94735	10.8958	10.6608	10.0016	9.98136	11.4561	10.4198	9.87298	10.0007	10.3597	10.6487	9.86331	9.82186
ENSG00000065057	8.0622	7.82341	8.01074	8.57054	8.03392	7.8031	7.87544	7.95583	8.05385	7.64354	8.16496	7.88016	7.94446	8.24896	8.0955	7.95792	7.62796	7.97527	7.84599	7.53071	7.75661	7.48336	7.56943	8.68976	9.78451	9.71252	8.74481	8.45497	7.70103	7.66824	7.52626	7.85119	7.94633	8.48652	8.67131	8.35592	8.00189	8.19837	8.00161	7.97337	8.00646	8.43705	7.7991	7.92543	7.82835	7.87086	8.26586	7.72512	7.9251
ENSG00000065060	7.52031	7.43438	8.50761	7.80126	7.48876	7.8031	7.52121	7.73301	7.56968	7.73919	7.65629	7.45926	7.9781	7.38925	7.36729	7.04457	8.26986	7.49297	7.90958	7.50451	7.82722	7.73732	7.14805	7.64081	7.01587	7.46812	6.82564	7.47227	7.74811	8.04402	8.18458	7.4351	8.54715	7.49668	7.39574	7.56394	7.40376	7.7571	7.71859	8.11013	7.50836	7.85155	7.77764	7.76005	7.49241	7.76969	7.49454	7.62573	7.38175
ENSG00000065135	10.265	10.859	10.1189	9.87771	10.7153	10.4676	10.489	10.9547	10.4429	10.6331	10.463	10.7191	10.7074	10.2017	10.5248	10.6725	10.3071	10.1103	9.70906	10.7122	10.5162	9.87899	10.5125	9.4677	9.71021	9.5509	9.74558	9.72401	10.3849	10.4163	10.3528	10.5203	9.78863	9.91727	10.5706	9.87842	9.78957	9.87338	9.99198	9.70175	10.188	9.90482	9.68232	9.83716	9.75993	10.2451	9.98642	9.91108	10.4104
ENSG00000065150	11.1864	11.4003	10.8916	10.9312	11.1452	11.3676	11.4852	11.3783	11.2087	11.3738	11.2491	11.1782	11.5545	10.8011	11.1541	11.5008	11.3719	11.0272	10.7227	11.1707	11.1294	10.5458	10.8983	10.192	10.3644	10.4314	10.2624	10.6608	10.9516	11.0386	11.1632	10.8675	10.94	10.5758	10.8605	10.7654	10.7231	10.923	10.8517	10.9216	10.7139	10.7345	11.0213	10.9835	11.021	11.1064	10.9493	11.1689	10.9029
ENSG00000065154	10.7196	11.1394	10.0776	10.2929	11.0118	10.9407	10.9763	11.2584	10.8216	10.4496	10.7709	10.7412	11.0191	10.6069	11.2831	10.8288	10.7354	10.8457	10.3371	10.8734	10.2977	11.0468	11.5972	9.71166	8.96335	9.26067	10.0758	10.3043	10.5883	10.7107	10.7556	10.1307	9.58771	10.1975	10.261	10.1602	10.443	10.3075	10.178	10.2133	9.99635	9.52511	10.2853	10.4035	9.96304	10.9347	10.624	10.0742	11.1783
ENSG00000065183	8.42385	8.39296	9.07859	8.74028	8.39041	8.18413	8.2989	8.34485	8.00384	8.94306	8.60244	8.4796	8.57857	8.45901	8.48956	7.98107	8.81572	8.26009	8.07787	8.52777	8.09952	7.974	8.50463	7.8394	7.57447	7.68535	7.93745	7.80427	8.37808	8.5855	8.60791	8.41748	7.90021	7.90033	7.66635	7.92959	8.17245	8.05246	8.01321	7.93564	8.15548	7.65944	8.29611	8.49686	8.38276	8.43837	8.02353	8.51985	7.80561
ENSG00000065243	9.62436	9.39064	9.38794	9.22353	9.24911	9.56871	9.8145	9.28148	10.1012	9.90174	9.40717	9.3428	9.90287	9.86619	10.0567	9.43361	9.78341	9.51908	9.63439	9.49428	9.16667	9.54392	9.72654	8.53615	8.25013	8.32111	8.66278	8.80246	9.04747	9.14588	9.90895	9.84372	8.76691	8.99213	8.35431	9.03077	9.56681	9.71578	9.48451	10.1543	9.38019	8.75065	9.8179	10.0398	9.85015	9.64986	9.23682	9.93982	9.48335
ENSG00000065268	8.42385	8.79066	8.89355	8.62676	8.77003	8.28941	8.86932	8.48718	8.26165	8.79142	8.56427	8.48839	8.0271	8.26326	8.65587	8.7348	8.05215	8.0429	8.44626	8.50197	8.60965	8.15754	8.5201	8.92934	9.53702	9.41539	9.31217	8.91783	8.21062	8.21126	7.73756	8.29707	8.57654	8.86217	9.68027	8.8133	8.38779	8.1891	8.26643	8.056	8.76062	8.67411	8.78177	8.7197	8.60441	8.67837	9.04657	8.53795	7.76951
ENSG00000065308	9.2799	9.39832	9.39276	9.89897	9.91951	9.13279	8.56007	9.45606	8.93032	9.6213	9.4285	9.21688	9.69616	9.569	9.07164	8.86388	9.35348	9.15896	9.23239	9.54547	9.19328	9.56552	9.8228	9.47163	9.23791	8.87667	10.0251	9.76612	10.1146	10.2092	9.6901	9.36054	10.3718	9.15683	9.77539	9.46222	9.47457	9.42384	9.76982	8.78218	9.08264	9.9269	8.9139	8.96921	9.07652	10.062	9.75398	9.16555	9.29279
ENSG00000065320	8.70465	10.0714	8.86835	7.85659	9.87627	10.2634	9.52961	9.03735	10.0288	9.12206	7.59995	9.29125	7.74349	8.71641	9.73259	10.0077	9.81935	8.64862	6.88574	9.19888	8.06295	8.76339	8.86681	10.3119	8.7269	8.14857	8.72319	8.50382	7.8305	8.65975	6.92978	8.56064	8.95736	11.0826	10.0742	10.4591	8.84141	8.75368	7.76072	9.83939	9.30988	7.78768	9.50071	8.35942	7.91321	8.02631	8.45121	7.8475	8.41166
ENSG00000065325	5.39422	4.80318	4.80318	6.71894	5.17287	6.13343	6.15647	4.80318	6.09368	4.80318	5.87033	4.80318	5.99279	5.76128	5.54075	5.42664	5.81394	6.24971	6.65068	5.29312	6.45475	5.89816	6.34497	5.67924	6.36933	4.80318	5.38105	5.76993	5.37992	5.25435	5.71008	4.80318	5.48647	6.09554	5.20597	6.18586	6.58987	6.74569	5.52609	5.17156	5.82166	5.47451	6.03356	5.83242	5.60214	6.30033	5.4232	5.79849	6.03878
ENSG00000065328	5.00142	5.73004	7.79686	6.37408	6.09609	5.32118	5.11639	5.42846	4.80318	5.53502	5.15647	5.76942	5.59426	5.5062	5.20048	4.80318	5.63392	5.11698	5.23803	5.97647	5.33809	6.27924	5.72076	5.07101	4.80318	4.80318	5.43538	5.18836	6.09035	6.52921	5.60981	4.80318	5.41546	5.42135	5.77457	5.35878	5.69012	5.175	5.27924	5.32275	5.34302	5.59473	5.29194	5.42036	4.80318	4.80318	5.28491	5.49016	5.83702
ENSG00000065357	8.38996	8.3617	8.39631	8.34942	8.30827	8.38214	8.43269	8.09232	8.47569	7.8752	8.04472	8.22986	8.39901	8.48968	8.52357	8.21988	8.73714	8.50777	8.70354	8.19849	8.30559	9.63868	8.59504	9.00196	8.78615	8.72923	8.87934	8.87217	8.8093	8.73034	8.23266	8.30252	9.43093	8.81943	8.59122	8.7888	8.7143	8.46319	8.52619	8.24363	8.51107	9.06536	8.41107	8.19995	8.56825	8.6099	8.67585	8.34979	9.14779
ENSG00000065361	6.14324	5.22336	9.40553	7.538	5.25535	5.97354	6.43386	7.31289	7.02701	5.69487	5.94761	5.20377	5.45174	8.6556	6.77402	6.98255	6.78982	6.43665	5.33477	5.87891	6.9216	9.69856	7.42623	7.92323	6.99503	7.20987	8.47198	5.87131	5.61355	5.73017	6.39265	5.92433	6.52409	7.33406	5.81272	6.76896	7.38901	6.71851	6.1358	7.69805	6.05603	7.06309	7.05542	6.12686	6.71586	6.43021	6.37705	7.27563	7.35733
ENSG00000065371	4.80318	4.80318	5.03871	4.80318	4.80318	4.80318	4.80318	4.80318	4.80318	4.80318	4.80318	5.20377	4.80318	5.21173	4.80318	4.80318	4.80318	4.80318	4.80318	4.80318	4.80318	4.80318	4.80318	4.80318	4.80318	5.20373	4.80318	4.80318	5.09298	4.80318	4.80318	5.22148	4.80318	4.80318	4.80318	4.80318	5.05275	4.80318	4.80318	4.80318	4.80318	5.4047	4.80318	4.80318	4.80318	4.80318	4.80318	4.80318	5.12096
ENSG00000065413	8.22015	8.73498	7.94153	8.14387	8.57713	8.45923	8.70021	8.76593	8.945	9.15967	8.2915	8.61001	8.24943	8.8403	8.28644	8.3257	9.10548	8.30955	8.6353	8.5656	8.17486	8.88894	8.56554	8.05094	8.43976	8.77293	8.11044	8.25996	8.65939	8.62984	8.69023	8.61411	8.54715	8.06266	8.4115	8.45642	8.5029	8.85922	8.43048	8.52201	9.54736	8.30754	7.73372	8.33961	8.30048	8.59149	8.33823	8.4792	8.60655
ENSG00000065427	10.4518	10.5329	10.4481	10.5178	10.4244	10.4835	10.4995	10.5142	10.3946	10.4968	10.6446	10.6497	10.4871	10.2797	10.5186	10.7775	10.089	10.2708	10.4012	10.3944	10.7334	10.429	10.2678	10.4803	10.5194	10.4415	10.4218	10.1551	10.4199	10.2663	10.1802	10.4043	10.3107	10.4833	10.6475	10.2838	10.1736	10.0076	10.1484	10.0028	10.0866	10.251	10.398	10.1829	10.3638	10.1492	10.3645	10.301	10.1606
ENSG00000065457	7.18504	7.76031	8.3033	8.01058	7.7755	7.6341	7.38747	7.77949	7.48204	7.99218	7.66241	7.99632	8.12026	7.29993	7.49527	7.41292	7.73032	7.86316	7.79632	8.00913	7.50463	8.20456	7.76633	8.3809	8.73294	8.73661	7.8766	7.74391	8.14235	8.12293	8.05671	7.60609	8.44986	7.7455	8.20576	7.78683	7.68774	7.52354	7.94211	7.73636	7.96853	8.15877	7.37011	7.47734	7.43211	8.05814	8.06406	7.42656	7.60471
ENSG00000065485	8.14066	9.27576	9.16192	8.74391	9.03203	8.42377	7.89181	8.53262	8.25693	8.16373	8.92683	8.87025	9.28561	7.94108	7.90747	8.19379	8.52256	7.63747	8.52893	8.43537	8.40464	9.10137	8.3829	7.75679	7.82424	7.63816	8.69171	8.69108	8.63898	8.94236	8.1723	8.41245	8.95364	8.18759	9.64119	8.63837	7.82954	8.10773	8.23714	7.62493	8.39646	8.62523	7.5764	7.67206	7.56891	8.52833	8.64585	7.8475	8.25869
ENSG00000065491	7.80356	7.50407	7.68429	7.6525	7.71884	8.02357	8.23017	7.60667	7.63009	7.86756	7.68662	7.57286	7.85667	7.7601	7.84102	7.61597	8.06084	8.30955	8.07096	7.74658	7.95288	7.974	8.10285	8.03492	8.00628	8.02064	7.93745	8.02823	7.78616	7.83672	7.66868	8.09165	8.12371	8.22352	7.61794	7.91442	8.27045	8.1891	7.97811	7.87422	7.83978	8.17126	7.97869	7.83333	7.76519	8.04912	8.1255	7.81789	8.13735
ENSG00000065518	9.86821	9.92141	9.97971	10.0069	9.99579	10.0035	10.1103	10.0607	10.0493	10.1238	10.0777	10.0953	10.0011	10.1729	9.94882	10.2116	10.0614	9.89396	10.1321	9.81936	10.0401	10.029	9.87462	10.1607	9.83012	9.61814	9.87269	9.82308	10.293	10.2081	10.0398	9.99351	9.67147	10.0465	9.96296	9.83799	9.92886	9.76304	9.84239	9.92616	9.89003	9.81295	9.90494	9.82423	9.89928	9.92349	9.91303	9.82274	10.1589
ENSG00000065526	9.17023	8.69801	9.7993	9.51195	8.57713	9.19396	9.09933	8.78605	8.88841	9.33421	9.12515	8.826	9.05935	9.47298	8.95534	9.01967	9.36743	9.15896	9.33321	8.83687	8.81408	9.09642	9.01031	9.40943	8.62992	8.95773	9.05265	9.19978	9.06284	9.27998	9.67866	9.01896	10.3564	9.13825	8.59944	9.38096	9.56841	9.64858	9.85201	10.2647	9.53714	9.7524	9.71419	9.87867	9.94912	9.63502	9.4048	9.94658	9.10556
ENSG00000065534	14.4437	15.7768	9.77738	13.8762	15.9593	15.7653	14.4509	15.7673	15.5225	15.4306	14.5197	15.2147	15.3578	12.9025	15.7847	15.5807	14.8341	14.9995	15.2476	15.6906	14.9223	10.0108	13.9644	12.0455	12.6617	12.7236	13.4341	14.2278	14.8335	15.3817	14.2027	13.6193	14.213	14.941	15.04	14.8907	13.4655	14.3884	13.9422	13.113	14.7803	13.1155	13.7195	14.9792	13.6421	15.1321	14.6736	13.7429	15.2366
ENSG00000065548	9.93204	9.98055	10.0866	9.61642	10.052	10.017	10.0414	9.98795	10.1788	10.0689	9.87017	10.0008	10.0152	9.70004	9.84559	10.1423	9.77298	9.74124	9.8153	9.89033	10.0037	9.86745	10.0252	9.65573	10.4223	10.2235	9.78029	9.6028	10.0697	9.95541	10.1159	9.89838	8.98678	9.67029	9.8544	9.58244	9.79911	9.77998	9.67364	9.68419	9.84934	9.15554	9.5802	9.71385	9.67501	9.88009	9.67106	9.62116	10.2129
ENSG00000065559	8.69545	8.874	8.88444	8.56232	8.70751	8.92108	9.02791	8.95985	9.06539	9.24085	8.88879	8.8466	8.95028	8.82599	9.06877	9.07399	9.17062	8.7899	8.5734	8.94586	8.62399	8.59796	8.70732	8.25797	7.8637	8.30128	8.44575	8.38276	8.8382	8.66631	8.91211	9.0771	8.24504	8.63064	8.19492	8.42134	8.67326	8.82985	8.73197	8.92805	8.68837	8.19592	8.576	8.87866	8.64835	8.85069	8.53556	8.6913	8.60148
ENSG00000065600	6.68122	7.0332	7.80666	6.67057	7.11584	6.73804	6.7931	7.11362	6.60847	7.04316	6.72345	6.87583	6.93831	6.64205	6.94265	6.77647	6.97462	6.72066	6.74633	7.2746	6.65093	7.48336	7.1062	7.28566	6.48529	6.81796	7.17874	6.6296	7.33805	7.08128	6.94997	6.99699	7.08311	6.92168	7.04525	6.67023	6.87065	6.63322	6.76844	6.6753	7.04061	6.71489	6.43884	6.82586	6.51113	6.51892	6.58324	6.3446	6.43034
ENSG00000065609	6.16848	6.23458	6.41792	6.5129	7.07526	6.77275	6.65764	5.79413	7.25915	7.02908	5.72451	6.246	5.1295	6.66537	6.16155	6.15783	6.24167	6.27839	4.80318	6.99731	5.79028	9.17356	8.3399	6.10015	5.67917	6.17197	6.48918	5.34631	6.76247	6.77169	5.71008	6.30506	5.60873	6.48932	6.09939	5.69055	6.14554	5.95166	5.52609	6.75637	6.09014	6.01621	6.43884	6.72135	5.81731	5.77467	5.5346	6.26784	6.97509
ENSG00000065613	10.7087	10.2159	9.50084	10.0789	9.83461	10.6755	11.2973	10.3854	10.4491	10.2393	10.8934	10.2989	10.8216	10.2354	10.5901	10.7862	10.6194	10.9128	10.2951	10.1312	10.6302	10.153	10.7365	9.52371	9.30413	9.67474	9.60783	9.8358	9.95933	9.86453	11.0733	10.1918	10.1961	9.69771	9.3404	9.973	10.2989	10.5323	10.604	10.3842	10.0295	10.1746	9.98701	10.1875	10.1693	10.6364	10.2046	10.2219	10.9894
ENSG00000065615	7.81047	7.78431	7.68429	7.538	7.37821	7.74625	7.6909	7.76417	7.4146	7.60706	7.81825	8.02695	8.26308	7.49788	8.04932	7.7754	7.94347	7.97527	7.82963	7.83272	8.04697	8.28545	8.4164	7.44221	6.97384	6.99673	7.06102	7.38624	7.82321	7.52879	8.09196	7.78208	7.58614	7.27523	7.10643	7.23296	7.50959	7.4466	7.71859	7.68504	7.5711	7.24456	7.54268	7.56087	7.76519	7.79703	7.49454	7.7058	7.9251
ENSG00000065618	5.19873	5.3169	5.85995	5.64014	5.62111	5.40026	5.62242	4.80318	4.80318	7.22609	5.81492	5.29302	5.86374	5.88754	5.63699	5.11672	5.63392	5.24609	5.33477	5.29312	5.50783	6.31852	5.18303	5.45463	5.24619	4.80318	6.27736	5.34631	5.56243	5.43868	5.64471	6.56826	6.50185	5.19593	5.2957	5.50342	5.58383	5.49409	5.62051	5.25375	5.42534	5.9819	5.36666	5.32592	5.14741	5.40502	5.35859	5.32457	5.63413
ENSG00000065621	6.3517	5.92918	8.38014	7.12266	5.79855	6.24572	6.71749	6.17952	6.1186	5.53502	5.89681	5.80738	5.65593	7.27846	6.96873	6.33248	6.93577	6.98405	6.10405	5.87891	6.50688	6.35649	7.24728	7.27641	7.46783	6.87564	7.41894	6.21701	5.90081	6.02103	6.27696	7.14281	6.16546	6.92168	5.91819	6.4606	7.41835	6.90946	5.97426	7.97868	5.82166	6.33346	8.15458	8.03266	7.67626	5.85828	5.89465	7.58389	7.17277
ENSG00000065665	6.75891	7.201	7.87339	7.03902	7.40266	7.10312	6.847	7.1623	7.60021	7.71375	6.7719	7.00971	6.99064	7.21191	7.31852	7.02934	7.55527	7.4146	7.507	7.81168	7.34572	7.89563	7.14805	7.27641	7.28628	7.96476	7.83646	7.74391	7.1001	7.65491	7.10112	7.40442	7.76066	7.61889	7.28524	7.80343	7.72892	7.4466	7.51138	7.96269	7.7618	7.47788	7.79198	7.76005	7.58739	7.57439	7.90085	7.6394	7.55226
ENSG00000065675	5.79514	5.52595	7.71069	7.22301	5.76601	6.04057	6.12444	6.41849	6.6556	5.59228	5.65817	5.97624	5.2637	6.96255	5.87018	6.02315	5.56324	5.77876	5.60928	6.06508	5.64193	6.10625	6.1295	6.85407	6.76577	6.6611	6.21757	5.80505	5.82815	5.69494	5.71008	5.68007	5.66281	6.72409	5.91819	6.14617	6.70734	5.95166	6.05825	7.44281	6.5714	5.94634	7.17246	6.85561	6.03336	5.68186	5.5346	6.2478	6.61805
ENSG00000065717	9.87878	9.76593	8.21477	9.80157	9.84767	10.4969	9.88479	9.09686	10.2263	8.91031	9.84397	9.44066	9.88983	9.15451	10.2735	10.2946	9.5031	10.4742	10.9287	9.6775	10.4863	10.029	9.93617	10.616	10.9061	11.0518	10.7132	11.4368	9.58726	9.59832	9.42508	9.46814	11.2991	10.7612	10.3461	11.1285	10.4168	10.7393	10.2694	9.26141	10.0386	10.8468	9.95756	10.169	10.4594	10.7273	11.1746	10.1674	10.8843
ENSG00000065802	9.26012	8.97693	8.53412	8.94341	8.8761	9.17891	9.12008	8.84716	8.8577	9.00639	9.20772	8.94215	9.03977	9.05994	8.84899	9.16353	8.90944	9.42187	8.91385	9.15007	9.00938	8.34533	9.23719	9.47163	9.75967	9.84766	9.24453	9.37126	8.83103	9.01345	8.77617	8.79849	9.94262	9.0921	9.25488	9.42393	9.1895	9.3658	9.34605	9.1306	9.4635	9.78299	9.21362	9.37316	9.30727	9.43861	9.34088	9.42786	9.00574
ENSG00000065809	10.0073	11.5386	8.84975	8.98387	10.4579	11.2589	11.3833	11.2999	10.9337	10.2524	9.91112	11.4113	10.1101	9.65767	10.5991	10.5832	10.7959	10.5817	9.56296	11.0207	10.2117	9.09146	10.2656	8.73641	8.38317	8.77293	9.60109	9.15477	10.4667	10.6608	10.1149	10.3267	9.19323	10.1821	9.60507	9.56175	9.43665	9.93793	10.1869	11.4536	12.1036	9.94144	10.3259	10.1093	9.43947	10.1078	9.58701	9.71442	10.1065
ENSG00000065833	7.75062	7.67719	7.27108	7.56335	7.44247	7.28872	7.9398	7.48658	7.44873	6.78018	7.63776	7.28458	8.0351	6.89688	7.82046	7.82758	9.16663	7.86316	7.66382	7.36542	7.85204	7.3704	7.86749	6.6002	6.437	6.40123	6.80082	7.35025	7.61034	7.0607	8.02513	7.44518	7.32856	6.76909	6.61894	7.32159	7.22362	7.55315	6.99363	6.91604	6.27442	6.94702	7.23806	7.36188	7.00003	7.63652	7.37814	7.0226	7.59438
ENSG00000065882	12.3943	11.6037	9.78228	11.2983	11.8793	11.8979	12.4272	12.1081	12.0061	12.1139	11.6122	12.2985	11.3325	11.0489	12.307	12.8876	12.0706	12.5998	11.4215	11.4256	12.335	10.7653	11.6928	12.2446	12.693	12.2926	11.1582	12.1466	11.7567	11.8242	11.1052	11.8626	12.4774	11.5963	12.0169	12.3796	12.6278	12.883	11.8389	12.1137	12.4836	11.6242	12.1738	12.1701	12.5705	12.7321	12.9128	12.5684	12.004
ENSG00000065883	9.43126	9.48984	9.77123	9.50983	9.52158	9.42827	9.4252	9.30428	9.76069	8.89179	9.26023	9.40185	9.41273	10.0391	9.70704	9.29427	9.77821	9.47669	9.71566	9.6946	9.3943	10.1145	9.67588	10.1036	10.6451	10.7626	9.78476	9.54008	9.60415	9.52824	9.55432	10.1046	9.68273	9.74228	9.06093	9.77304	9.90761	9.88481	9.75793	10.145	9.71534	9.50567	9.91787	9.89787	10.0591	9.78781	9.76619	10.0468	9.7733
ENSG00000065911	9.61076	8.87031	8.80215	9.05569	8.53089	9.88994	9.48769	8.92628	9.64704	8.23047	8.60244	8.0863	9.50405	8.83792	8.93973	9.57825	9.2176	8.55458	8.17127	8.29201	8.80154	9.58681	9.62337	8.57705	8.37932	7.70836	8.80486	8.50382	8.24898	8.34451	8.94357	8.00034	8.8046	8.51571	8.91096	8.77222	8.60004	8.76304	7.98402	7.98924	7.37358	7.74623	8.25049	8.05723	8.22485	8.90876	8.69429	8.1799	9.73693
ENSG00000065923	6.31956	6.49378	6.69344	6.56776	6.30696	6.29781	6.43386	6.71025	6.45499	6.32902	6.38412	6.42195	6.5453	7.32107	6.34734	6.02315	6.40427	5.90952	6.25344	6.78864	6.589	7.98485	6.92415	6.775	6.33395	7.04714	6.64065	6.28278	6.72988	7.10154	6.42367	7.51373	6.03697	6.30966	6.71965	6.12575	6.5761	6.42502	7.14293	7.2327	6.32953	6.97701	6.81424	6.80564	6.56562	5.95893	6.17562	6.76237	6.7997
ENSG00000065970	9.36801	9.52301	8.88444	9.24159	9.5252	9.5802	9.38864	9.3008	9.502	9.77238	9.03523	9.36671	9.32817	9.54159	9.42975	9.40002	9.54971	9.9473	9.36996	9.41392	9.42115	8.31143	9.30993	9.34226	9.25894	9.46051	9.26814	9.39294	9.40655	9.60514	9.26211	9.1053	9.71379	9.62911	9.43262	9.6075	9.59838	9.58512	9.52116	9.58268	9.49288	9.27241	9.66131	9.79079	9.56663	9.82229	9.466	9.64961	9.53194
ENSG00000065978	12.2191	12.4119	12.0446	12.2436	12.2884	12.5388	12.2203	12.4224	12.394	12.3711	12.5783	12.3209	12.5832	11.7318	12.2843	12.6118	12.0279	12.2518	12.5245	12.1543	12.5974	12.0095	12.2832	11.3668	10.8352	10.9233	11.6725	11.9493	12.2897	12.3987	12.36	11.9453	11.8898	12.078	12.2951	12.1412	11.82	11.8822	12.2129	11.6463	11.8324	11.8304	11.9503	11.9644	11.9836	12.4461	12.2575	11.9534	12.5717
ENSG00000065989	8.28562	8.68547	8.41864	8.56232	8.62193	8.45422	7.87544	8.01718	8.23789	7.02908	8.5993	8.10935	8.32293	8.18652	8.30125	8.5163	8.12022	8.68644	8.41941	8.08096	8.26945	9.27329	8.73407	8.53615	8.90045	8.96715	9.02013	8.40008	8.32271	8.28159	8.49128	8.57869	8.89277	8.69759	8.91754	8.7385	8.62487	8.59847	8.54617	7.63852	8.72043	8.91478	8.01567	8.09724	8.71322	8.76849	9.09447	8.40218	8.47962
ENSG00000066027	9.6426	9.28131	8.90935	9.07598	9.49599	9.59839	9.66035	9.39203	9.43507	9.12524	9.91365	9.20631	9.58454	9.5973	9.90296	9.85093	9.62997	9.50069	9.36996	9.02023	9.3943	8.52602	9.17524	8.98552	9.31822	8.84633	9.12265	9.45815	9.00034	8.8475	9.80236	9.84186	9.48853	9.36058	9.0932	9.25571	9.31648	9.61805	9.58795	9.33084	8.72946	9.39111	9.00784	8.92796	9.15763	9.32842	9.1192	9.20447	9.24499
ENSG00000066032	5.42572	6.0625	8.59694	6.85382	6.20666	4.80318	5.42598	5.33281	5.51631	5.74151	4.80318	7.17683	5.2637	7.22698	6.18657	5.11672	5.48454	5.86801	5.11125	6.35941	4.80318	6.6226	5.91807	5.75301	5.24619	5.80728	7.16931	5.07595	5.61355	5.88715	5.53449	4.80318	5.11103	5.8915	5.91819	5.2346	6.24211	4.80318	5.27924	7.36262	5.90644	5.53729	5.43219	6.03155	5.22428	5.49649	4.80318	5.49016	6.35147
ENSG00000066044	9.90843	10.1523	10.2315	9.92791	10.2486	10.1245	10.2962	10.0791	10.0721	10.4509	9.87794	10.2277	9.86339	9.79592	10.091	9.98336	9.93849	10.0859	10.1468	10.1312	9.97332	9.94088	9.99794	9.72983	9.47192	9.69187	10.1248	10.0127	9.87493	9.89685	9.72804	10.0843	9.81955	10.132	10.0189	10.0122	9.87191	9.75993	9.74766	9.93698	10.0204	9.72114	9.94182	9.94748	9.79541	9.95849	9.95934	9.80797	10.2244
ENSG00000066056	9.85839	8.55822	8.34724	9.67641	8.73598	9.60965	9.86447	8.81815	9.38651	8.4548	10.0367	9.07304	10.1885	9.0081	9.14424	9.10909	8.89504	9.58542	10.3068	8.75204	9.5502	8.80648	8.81768	9.53126	9.86888	9.30342	9.60951	9.92176	8.60149	8.47759	10.1074	9.2995	10.768	9.47281	8.6517	9.96818	9.23443	9.78151	10.2355	9.27855	9.56758	10.2597	9.84525	9.19451	9.23823	8.76028	8.80699	9.23575	9.58151
ENSG00000066084	8.41938	8.31348	8.93163	8.66944	8.17541	8.61544	8.59518	8.3884	8.77133	8.60367	8.50838	8.31643	8.69355	9.07815	8.28147	8.27688	8.81061	8.32166	8.34141	8.42166	8.26945	9.1161	8.15354	8.32515	7.60826	7.76061	8.15289	8.26471	8.44085	8.26433	9.05632	8.39216	8.82104	7.84839	7.88594	8.16515	8.58746	8.65992	8.82962	8.68887	8.5319	8.69578	8.65957	8.74995	8.4671	8.68707	8.23585	8.59438	8.6853
ENSG00000066117	8.8772	8.86662	9.76753	9.33588	9.34647	8.78439	8.43823	8.9818	8.51961	9.32597	9.01654	9.02271	8.54553	8.87083	8.72683	8.51104	8.75321	8.91052	9.25675	9.01115	9.28386	9.06133	8.97156	9.99583	9.65582	9.68047	9.45175	9.51855	9.15749	9.3241	9.025	8.59207	9.67824	9.46431	9.47993	9.4204	9.376	9.18773	9.39516	9.36133	9.49024	9.69349	9.42339	9.23242	9.32177	9.10719	9.29823	9.27284	8.96694
ENSG00000066135	8.75863	8.848	9.034	8.49483	8.81222	8.39266	8.0458	8.60528	8.51173	9.34784	8.50838	8.5979	8.47122	8.85447	8.67489	8.39592	8.57176	8.53397	8.14521	8.86743	8.30112	8.90601	8.63109	8.47055	8.48705	8.26589	9.00997	8.83774	8.76858	8.69227	8.39972	8.37157	9.19952	8.84588	8.70213	8.95456	8.81742	8.60196	8.51	8.49282	8.7429	8.30754	8.56365	8.72225	8.64835	9.0767	9.01762	8.62855	8.06516
ENSG00000066136	9.22356	9.46323	9.15815	9.34545	9.62638	9.4026	9.33051	9.16747	9.502	9.94896	9.05596	9.47626	9.09394	9.44054	9.40952	9.35982	9.50626	9.46046	9.33034	9.53917	9.38384	9.407	9.38759	9.4736	9.6747	9.83059	9.5425	9.45609	9.66575	9.52644	9.10846	9.22437	9.81955	10.0885	10.002	9.94871	9.54268	9.29462	9.39736	9.65333	9.85962	9.64101	9.9259	9.70362	9.81218	9.38635	9.44009	9.80648	9.46121
ENSG00000066185	5.96213	6.42866	6.37487	5.94003	6.45093	6.00762	5.56307	5.76722	6.09368	5.97836	5.78584	6.33738	5.86374	6.74373	5.90359	6.02315	5.14622	5.82452	5.60928	5.49282	5.82357	6.15219	5.97533	5.78755	5.9495	6.06471	6.3155	5.8388	6.25017	6.37799	5.8538	5.99299	5.71333	6.01323	6.01295	5.72298	5.72253	5.66472	5.57488	6.04415	5.67649	5.78866	6.1944	6.21419	5.91952	5.74488	5.71468	5.79849	5.74182
ENSG00000066230	7.73616	7.43438	7.70545	7.72886	7.67975	7.57912	7.46706	7.64636	7.72298	7.73919	7.39358	7.53027	7.22505	8.54326	7.72029	7.59595	7.7735	7.57738	7.71834	7.63082	7.45641	7.58773	7.53887	8.7066	8.26693	8.37425	7.69581	7.52944	7.50413	7.4534	7.50655	7.58811	7.29265	7.41778	7.27474	7.68285	8.0349	8.00028	7.70426	8.14352	7.7257	7.66837	8.04576	8.24331	8.11168	7.9604	8.16324	8.08913	7.2682
ENSG00000066248	7.81047	6.91821	6.18414	7.78707	7.34491	7.39964	7.1994	7.26945	8.02629	6.94124	7.8823	6.61009	7.2812	6.45123	7.35768	7.30511	6.05054	7.64723	6.74633	6.42226	7.91811	6.19621	7.04085	6.5685	6.83894	7.77519	8.35199	8.66986	6.79423	7.23537	6.95994	7.50414	8.25115	7.80814	7.80937	7.98866	7.88765	7.87816	8.763	7.31214	7.36173	8.85445	7.97869	7.90296	8.37579	8.2114	8.8002	8.32911	8.10171
ENSG00000066279	5.56275	5.8548	8.5829	8.2958	6.4843	5.46958	5.62242	7.0458	5.27273	5.64531	5.35973	6.00666	6.27269	5.27441	5.76171	4.80318	5.91583	5.24609	4.80318	5.49282	5.26708	7.13189	6.22085	5.99788	5.31407	5.43352	6.1758	4.80318	7.64401	7.4534	6.65901	5.39271	5.11103	5.47934	5.77457	4.80318	6.01654	5.49409	5.52609	5.7627	5.42534	5.74439	5.68596	5.32592	5.22428	5.45247	5.19712	5.17285	6.26674
ENSG00000066294	6.33037	6.42866	6.3894	6.79564	6.62393	6.50657	6.52842	6.83891	6.73037	6.19665	6.5934	6.1973	6.6832	6.61827	6.21103	6.59645	5.91583	6.24971	5.9668	6.64479	5.94559	7.1908	6.34497	6.81515	7.61492	7.17663	6.66881	6.83377	7.28509	6.9639	7.16218	6.60698	5.84863	6.24287	7.28524	6.64427	6.42892	6.40739	6.3801	6.4286	5.98411	6.51809	6.1944	6.05134	6.34689	6.11324	6.41732	6.18537	6.14256
ENSG00000066322	9.22228	9.48504	9.45244	9.39929	9.61793	9.38436	8.79375	9.64093	9.33847	8.33884	9.5191	9.02572	9.56004	8.71382	9.49093	9.36563	9.16663	9.14548	9.68907	9.14177	9.8018	9.68217	9.59092	9.48726	9.20795	8.96715	9.66064	9.88248	9.55723	9.62542	9.20141	8.74762	10.0263	9.66845	10.0371	9.82336	9.38327	9.56747	9.28339	8.57519	9.24853	9.42774	8.85442	8.95846	9.23248	9.65723	9.85869	9.04203	9.16159
ENSG00000066336	6.68122	7.35014	6.86116	6.98873	7.5554	6.60837	6.59474	7.28409	6.34033	7.01484	7.24468	6.22192	7.23931	6.67687	6.78895	6.69965	6.76754	6.91891	7.46484	6.8762	6.84626	8.91728	6.84875	7.90568	7.9182	7.98364	7.60268	7.69509	7.90142	7.44563	7.70355	7.8055	7.31669	7.28521	8.88101	7.04554	7.40376	6.77229	7.13202	6.79503	6.87986	7.87476	6.49738	6.42729	6.36282	6.72786	7.14408	6.32589	6.59612
ENSG00000066379	6.55471	6.74129	6.88066	6.75018	6.68121	6.78975	6.7931	7.2472	6.8146	6.9859	6.85247	6.55668	6.07015	7.09308	6.6805	6.90064	6.6498	6.15886	6.80041	6.91783	7.14532	7.04905	6.74077	6.61574	6.96312	7.4861	7.12118	6.47792	6.71326	6.95269	6.68393	6.80064	6.79922	6.81254	7.26415	6.75703	6.90309	6.70469	6.85249	6.58857	7.01	7.00633	6.9537	6.72135	6.67997	6.64078	6.90068	6.89903	6.17497
ENSG00000066382	6.68921	7.43438	7.59629	7.79418	7.05449	7.46211	8.40466	7.46763	8.11789	8.25399	7.01967	8.19262	7.80122	7.44783	7.89443	7.73037	6.20609	7.43745	7.69135	8.08096	7.28217	6.39323	7.04085	6.85407	7.51148	7.27397	6.66881	6.69141	8.24898	8.44355	7.921	7.69267	6.47919	7.05818	7.16491	6.92517	7.18968	7.25124	7.3993	8.18075	7.66017	7.41519	7.82023	8.24686	7.34734	6.75167	6.15076	7.63258	7.81449
ENSG00000066405	5.19873	5.3169	5.42228	5.36544	5.58015	5.10331	5.24526	5.5481	5.56447	5.22871	5.30158	5.36791	4.80318	5.46671	5.48707	5.56387	5.81394	5.11698	5.92926	5.49282	5.33809	6.10625	5.91807	5.45463	5.60484	5.76932	5.61513	5.40954	5.30347	5.4887	5.67808	5.3146	6.64955	5.35693	5.08846	5.75416	5.45866	5.175	5.47344	5.43784	5.5623	5.94634	5.43219	5.27124	5.5275	5.64836	5.67353	5.65987	5.92297
ENSG00000066422	8.62547	8.59894	8.74538	8.4103	8.57713	8.71501	8.38183	8.71173	8.78446	9.00639	8.56427	8.61001	8.67332	8.80668	8.72683	8.51104	9.02409	8.62447	8.5831	8.70766	8.22294	8.42672	8.74725	7.59009	7.28628	7.39375	7.89904	7.85581	8.49188	8.82716	8.96023	8.89151	7.83627	7.89394	7.56779	8.1043	8.49954	8.61581	8.57369	8.88386	8.29029	7.8976	8.61242	8.6222	8.61626	8.69571	8.21034	8.65862	8.82219
ENSG00000066427	8.70465	8.87767	8.05643	8.11594	8.66536	8.59284	8.81939	8.78605	8.29887	8.5991	8.67586	8.74787	8.68347	8.52858	8.64434	8.75714	8.70446	8.52877	8.88283	8.84713	8.85412	8.67976	8.63109	8.99102	9.39618	9.16298	8.94748	8.97365	8.49643	8.40869	8.66137	9.08656	9.05085	8.63445	8.51943	8.77222	8.71141	8.888	8.72499	8.76094	9.02888	9.0587	8.95221	8.67047	9.11661	8.7043	8.85035	9.05462	8.5232
ENSG00000066455	9.46512	9.86713	9.10037	9.07021	9.78719	9.63411	9.15736	9.49163	9.22773	9.86243	9.53393	9.576	9.96222	9.19585	9.52267	9.51952	9.59781	8.89448	9.39212	9.63679	9.32601	9.35417	9.7561	8.57705	8.1033	8.10338	8.70439	8.97653	9.35259	9.60514	9.45389	9.22437	8.56192	8.99803	9.3108	8.89207	9.09741	9.13594	9.03261	8.97355	9.06138	8.32439	8.86116	9.0176	8.75398	9.13704	8.84046	8.90686	8.89018
ENSG00000066468	10.3574	9.64637	10.6056	10.0099	9.14231	9.73621	10.6316	10.0358	10.3214	11.3658	9.60589	10.1974	9.38509	9.15641	10.4064	10.5312	9.41856	10.9227	9.33607	10.5433	9.7539	7.82478	10.2495	10.1386	10.5749	10.1149	9.28297	9.58408	9.31204	9.35683	9.04744	9.32901	9.69612	10.348	8.98791	10.5015	10.6385	10.4852	9.94332	10.3562	10.9591	8.89246	11.3488	11.6835	11.3145	10.3524	10.3083	11.3797	10.617
ENSG00000066557	8.12696	8.28596	7.99375	7.62074	8.3417	8.30064	8.19122	8.42102	8.28966	8.49473	8.17348	8.37924	8.62673	8.23814	8.58523	8.27066	8.20877	8.15565	7.91734	8.09836	7.76972	7.98485	8.39135	6.94055	6.77826	6.74197	7.41106	7.50523	7.96892	8.08895	8.58348	8.24135	7.35197	7.5953	7.03267	7.71838	7.7576	8.15139	7.85435	8.11975	7.69799	7.32686	7.86832	8.10511	7.8986	8.14533	7.61764	8.08418	8.14437
ENSG00000066583	10.5542	10.5456	10.1674	11.1751	10.5733	9.77271	9.46085	10.2833	9.71014	12.8154	10.8651	11.5407	9.03186	8.79692	10.5425	9.40849	12.1762	9.73452	8.9023	10.2516	10.1115	8.25007	10.1491	8.95208	8.82056	9.38294	9.3101	9.10832	10.9834	11.1845	10.8917	11.8075	8.27532	9.63669	10.3042	9.39723	8.73154	8.21216	9.12027	9.80583	10.7296	8.11415	10.4678	10.5304	11.3253	10.0862	9.63346	11.185	9.72073
ENSG00000066629	9.46835	9.93906	8.64905	8.86558	9.66625	9.74441	9.4527	9.58191	9.16898	10.119	9.39819	9.57395	9.6479	8.66636	9.51428	9.42806	9.68389	9.54752	9.1073	9.50078	9.30398	8.86003	9.6198	8.40178	8.37932	8.36473	8.7325	9.23863	9.50874	9.69743	9.62456	8.699	9.44422	9.36971	9.50628	9.2929	8.87538	9.11177	9.23759	8.51477	9.12081	8.90738	8.83746	9.2342	8.85983	9.75934	9.62199	8.88162	9.52928
ENSG00000066651	8.933	9.02409	8.27906	8.21399	8.63879	8.93907	9.50355	8.3851	9.03554	8.89923	8.64877	9.22213	8.52873	8.42132	9.14424	8.95551	9.83949	8.70498	8.36976	8.75204	8.40047	8.65301	8.49683	7.78914	7.4752	7.76061	7.813	8.23117	8.17689	8.23361	8.76808	9.22151	7.908	8.10187	7.63427	8.49066	8.24658	8.26604	8.53821	8.98143	8.56762	7.96397	8.67495	8.94981	8.71597	8.38226	8.29039	8.80909	8.6853
ENSG00000066654	10.4469	10.5809	9.65178	9.89735	10.3448	9.92278	10.1578	10.4473	10.3882	10.4968	9.95585	10.2764	9.98896	10.6186	10.3556	10.0407	10.089	9.88184	9.62973	10.6725	9.84663	10.2384	9.60543	11.291	11.5062	10.7832	9.75471	9.65753	10.2305	10.2813	10.0431	10.3712	8.97949	10.0621	9.84411	9.79229	10.4951	10.229	9.80656	10.0054	10.3234	9.2492	10.3283	10.3553	10.4018	9.85725	9.97595	10.4987	9.42736
ENSG00000066697	8.30517	9.07936	8.34391	8.68465	8.61853	8.72335	9.21957	9.11881	8.45937	8.63077	8.65786	8.58159	9.19651	7.81494	8.47225	8.79649	8.60168	8.63418	8.55873	8.578	8.36242	8.21378	8.60232	7.96897	7.77182	7.89996	8.13888	8.24564	8.88396	8.79162	8.75994	8.45709	7.78632	8.18238	8.59534	7.79791	7.86679	7.96801	8.14021	7.89124	8.48994	8.35204	7.96615	7.98648	7.53755	8.08927	7.88798	7.56965	9.68538
ENSG00000066735	7.72154	6.9031	8.6246	7.56335	7.35331	6.72032	6.71749	7.20156	6.89361	7.08453	7.54787	6.55668	6.6832	8.58926	6.72813	6.90064	6.89573	7.34366	6.547	6.42226	6.589	6.4634	8.07154	7.47469	7.0364	7.4499	8.2165	7.56107	6.82523	7.4061	7.26078	6.89498	8.11031	7.39962	7.67425	7.19066	7.60153	7.82498	7.68978	7.62493	6.67621	7.56686	7.37976	8.10903	7.28774	7.33931	7.26109	7.16477	6.63959
ENSG00000066739	9.27252	9.07616	9.14678	9.03807	9.12331	8.96037	9.33051	9.19026	9.60707	9.22911	8.71411	9.02873	8.80926	9.50172	9.49307	8.91242	9.58891	9.41627	9.39212	9.64267	9.08114	9.74662	9.43713	8.9549	8.42862	8.75125	8.99974	9.01903	9.03505	9.3241	9.29622	9.43645	9.34845	8.96224	8.29471	9.15297	9.73668	9.57985	9.24248	10.0781	9.4662	8.91478	9.70861	9.76396	9.77712	9.51848	9.24931	9.73175	9.61697
[truncated: 18,941 more rows]
[truncated: 87 more columns]

## Sheet: Proteomics
Supplementary Data 4: Transcriptomics and proteomics data for MOFA analysis
[truncated: 2,856 more rows]
[truncated: 165 more columns]
