# Supplementary material for: A systems-based approach to uterine fibroids identifies differential splicing associated with abnormal uterine bleeding
Source: Commun Med (Lond). 2025 Jul 31;5:318. doi: 10.1038/s43856-025-01051-x (PMC12311048; doi:10.1038/s43856-025-01051-x)
Supplement: Supplementary file 8 — Supplementary Data 5 [file 43856_2025_1051_MOESM8_ESM.xlsx]

## Sheet: entire_transcript
Supplementary Data 5: Panel for targeted sequencing of fibroids
Entire transcript
TargetID	Interval	Regions	Size	Databases	Coverage
AHR	chr7:17338236-17385786	1	47551	Ensembl, RefSeq	97.2577
CAPRIN1	chr11:34073220-34124167	1	50948	Ensembl, RefSeq	91.6464
COL4A5	chrX:107683058-107940785	1	257728	Ensembl, RefSeq	90.3243
COL4A6	chrX:107386770-107682737	1	295968	Ensembl, RefSeq	94.1058
CUX1	chr7:101458949-101927260	1	468312	Ensembl, RefSeq	90.2977
DCN	chr12:91534251-91576910	1	42660	Ensembl, RefSeq	95.7314
FH	chr1:241660847-241683095	1	22249	Ensembl, RefSeq	98.2067
HMGA1	chr6:34204640-34214018	1	9379	Ensembl, RefSeq	98.5393
HMGA2	chr12:66217901-66360085	1	142185	Ensembl, RefSeq	95.7619
MED12	chrX:70338396-70362313	1	23918	Ensembl, RefSeq	92.6415
RAD51B	chr14:68286486-69196945	1	910460	Ensembl, RefSeq	93.7267
# Design Summary
Design Name: UF_panel
Species: H. sapiens (UCSC hg19, GRCh37, February 2009)
# Target Summary
11 Target IDs resolved to 11 targets comprising 11 regions.
0 Target IDs were not found.
Region Size: 2.271 Mbp
# Probe Summary
Unique Probes: 23122
Total Probes: 79178
Total Probes Size: 1.948 Mbp
Recommended Minimum Sequencing per Sample: 389.614 Mbp
# Target Parameters
Databases: RefSeq, Ensembl
Region: Entire Transcribed Region
Region Extension: 10 bases from 3' end and 10 bases from 5' end.
Allow Synonyms: No
# Probe Design Parameters
Boosting: Optimized Performance XT HS/XT HS2/XT LI/QXT
# Target and Probe Details
# TargetID: The identifier entered in the Targets list.
# Interval: The genomic interval of the target.
# Regions: The number of regions within this target.
# Size: The total size (in base pairs) of the regions.
# Database(s): The databases in which this target was found.
# Coverage: Bases overlapped by probes (extended +/- 50 bp) to represent likely capture.

## Sheet: least stringent region
Supplementary Data 5: Panel for targeted sequencing of fibroids
Least stringent region
TargetID	Interval	Regions	Size	Databases	Coverage	HighCoverage	LowCoverage
AHR	chr7:17350157-17384821	7	2004	CustomRegion	48.7525	0	7
CAPRIN1	chr11:34076028-34116724	31	7356	CustomRegion	56.634	5	26
COL4A5	chrx:107687421-107931935	65	31437	CustomRegion	29.1949	7	58
COL4A6	chrx:107387617-107677019	60	23445	CustomRegion	31.431	11	49
CUX1	chr7:101459667-101925000	305	75937	CustomRegion	47.9305	48	257
DCN	chr12:91541913-91563886	10	2821	CustomRegion	67.9192	4	6
FH	chr1:241667880-241680284	3	699	CustomRegion	29.7568	1	2
HMGA1	chr6:34205106-34205342	1	237	CustomRegion	100	1	0
HMGA2	chr12:66229893-66353957	36	9626	CustomRegion	49.0339	8	28
MED12	chrx:70340466-70361677	7	2460	CustomRegion	40.3659	0	7
RAD51B	chr14:68288257-69196225	246	81716	CustomRegion	38.9446	40	206
# Design Summary
Design Name: UF_panel
Species: H. sapiens (UCSC hg19, GRCh37, February 2009)
# Target Summary
771 Target IDs resolved to 11 targets comprising 771 regions.
0 Target IDs were not found.
Region Size: 237.738 kbp
# Probe Summary
Total Probes: 6103
Total Probes Size: 125.723 kbp
Recommended Minimum Sequencing per Sample: 25.144 Mbp
# Target Parameters
Databases: RefSeq, Ensembl
Region: Coding Exons
Region Extension: 0 bases from 3' end and 0 bases from 5' end.
Allow Synonyms: No
# Probe Tiling Parameters
Tiling density: 1x
Masking: Least Stringent
Boosting: Optimized Performance XT HS/XT HS2/XT LI/QXT
Extension into repeats: 20
# Target and Probe Details
# TargetID: The identifier entered in the Targets list.
# Interval: The genomic interval of the target.
# Regions: The number of regions within this target.
# Size: The total size (in base pairs) of the regions.
# Database(s): The databases in which this target was found.
# Coverage: Bases overlapped by probes (extended +/- 50 bp) to represent likely capture.
# HighCoverage: Number of regions with overlap >= 90%.
# LowCoverage: Number of regions with overlap < 90%.

## Sheet: HMGA2_UTRs
Supplementary Data 5: Panel for targeted sequencing of fibroids
HMGA2 UTRs
TargetID	Interval	Regions	Size	Databases	Coverage	HighCoverage	LowCoverage
HMGA2	chr12:66217901-66360085	11	14544	CustomRegion	98.1848	10	1
# Design Summary
Design Name: UF_panel_v2
Species: H. sapiens (UCSC hg19, GRCh37, February 2009)
# Target Summary
11 Target IDs resolved to 1 targets comprising 11 regions.
0 Target IDs were not found.
Region Size: 14.544 kbp
# Probe Summary
Total Probes: 2271
Total Probes Size: 14.123 kbp
Recommended Minimum Sequencing per Sample: 2.824 Mbp
# Target Parameters
Databases: RefSeq, Ensembl, CCDS, Gencode, VEGA, SNP, CytoBand
Region: Coding Exons
Region Extension: 10 bases from 3' end and 10 bases from 5' end.
Allow Synonyms: No
# Probe Selection Parameters
Reference Probegroup: UF_panel_UTR_boost
Boosting Preference: Optimized Performance XT HS/XT HS2/XT LI/QXT
# Target and Probe Details
# TargetID: The identifier entered in the Targets list.
# Interval: The genomic interval of the target.
# Regions: The number of regions within this target.
# Size: The total size (in base pairs) of the regions.
# Database(s): The databases in which this target was found.
# Coverage: Bases overlapped by probes (extended +/- 50 bp) to represent likely capture.
# HighCoverage: Number of regions with overlap >= 90%.
# LowCoverage: Number of regions with overlap < 90%.

## Sheet: PCOLCE
Supplementary Data 5: Panel for targeted sequencing of fibroids
PCOLCE
TargetID	Interval	Regions	Size	Databases	Coverage
PCOLCE	chr7:100199790-100205808	1	6019	Ensembl, RefSeq	96.6606
# Design Summary
Design Name: UF_panel_v2
Species: H. sapiens (UCSC hg19, GRCh37, February 2009)
# Target Summary
1 Target IDs resolved to 1 targets comprising 1 regions.
0 Target IDs were not found.
Region Size: 6.019 kbp
# Probe Summary
Unique Probes: 65
Total Probes: 108
Total Probes Size: 5.578 kbp
Recommended Minimum Sequencing per Sample: 1.115 Mbp
# Target Parameters
Databases: RefSeq, Ensembl
Region: Entire Transcribed Region
Region Extension: 10 bases from 3' end and 10 bases from 5' end.
Allow Synonyms: No
# Probe Design Parameters
Boosting: Optimized Performance XT HS/XT HS2/XT LI/QXT
# Target and Probe Details
# TargetID: The identifier entered in the Targets list.
# Interval: The genomic interval of the target.
# Regions: The number of regions within this target.
# Size: The total size (in base pairs) of the regions.
# Database(s): The databases in which this target was found.
# Coverage: Bases overlapped by probes (extended +/- 50 bp) to represent likely capture.

## Sheet: PCOLCE_gap
Supplementary Data 5: Panel for targeted sequencing of fibroids
PCOLCE gap
TargetID	Interval	Regions	Size	Databases	Coverage
PCOLCE	chr7:100204314-100204614	1	301	CustomRegion	45.5149
# Design Summary
Design Name: UF_panel_v2
Species: H. sapiens (UCSC hg19, GRCh37, February 2009)
# Target Summary
1 Target IDs resolved to 1 targets comprising 1 regions.
0 Target IDs were not found.
Region Size: 301 bp
# Probe Summary
Unique Probes: 1
Total Probes: 1
Total Probes Size: 120 bp
Recommended Minimum Sequencing per Sample: 24.000 kbp
# Target Parameters
Databases: RefSeq, Ensembl, CCDS, Gencode, VEGA, SNP, CytoBand
Region: Coding Exons
Region Extension: 10 bases from 3' end and 10 bases from 5' end.
Allow Synonyms: No
# Probe Design Parameters
Boosting: Optimized Performance XT HS/XT HS2/XT LI/QXT
# Target and Probe Details
# TargetID: The identifier entered in the Targets list.
# Interval: The genomic interval of the target.
# Regions: The number of regions within this target.
# Size: The total size (in base pairs) of the regions.
# Database(s): The databases in which this target was found.
# Coverage: Bases overlapped by probes (extended +/- 50 bp) to represent likely capture.
