# Supplementary material for: A systems-based approach to uterine fibroids identifies differential splicing associated with abnormal uterine bleeding
Source: Commun Med (Lond). 2025 Jul 31;5:318. doi: 10.1038/s43856-025-01051-x (PMC12311048; doi:10.1038/s43856-025-01051-x)
Supplement: Supplementary file 9 — Supplementary Data 6 [file 43856_2025_1051_MOESM9_ESM.xlsx]

## Sheet: Fig_1a
PC1	PC2	group	HMB_status	name
-29.2854	2.410779522128438	No	No	D20_E
-27.2353	0.464692	No	No	D24_E
-9.8844	10.442791228845302	HMB	HMB	D28_E
23.315164797776156	-14.6085	HMB	HMB	D29_ED
13.724089301547089	-13.7903	HMB	HMB	D29_EL
4.086064518134599	-17.4926	No	No	D30_ED
-7.18316	-17.1419	No	No	D30_EL
-35.6161	1.3229232325621905	No	No	D31_DE
8.405740852872205	-0.774821	No	No	D35_ED
-34.1487	-1.9118	No	No	D42_E
36.08962098005781	-2.40953	HMB	HMB	D59_DE
15.564526945339912	-5.04659	HMB	HMB	D59_LE
9.973355843849932	19.39155009316843	HMB	HMB	D61_ED
13.701637659995654	20.60902388831677	HMB	HMB	D61_LE
18.49295494906508	18.534358557752142	HMB	HMB	D91_E

## Sheet: Fig_1b
Proliferative
ID	Description	p.adjust	Count
G2M_CHECKPOINT	HALLMARK_G2M_CHECKPOINT	4.6946002007858876e-30	45
E2F_TARGETS	HALLMARK_E2F_TARGETS	2.301089002576099e-23	39
MITOTIC_SPINDLE	HALLMARK_MITOTIC_SPINDLE	1.7310059121779578e-8	23
SPERMATOGENESIS	HALLMARK_SPERMATOGENESIS	0.00881537	11
ESTROGEN_RESPONSE_LATE	HALLMARK_ESTROGEN_RESPONSE_LATE	0.0196952	13
GLYCOLYSIS	HALLMARK_GLYCOLYSIS	0.046028	12
Secretory
ID	Description	p.adjust	Count
INFLAMMATORY_RESPONSE	HALLMARK_INFLAMMATORY_RESPONSE	7.60957791407301e-6	40
KRAS_SIGNALING_UP	HALLMARK_KRAS_SIGNALING_UP	7.60957791407301e-6	40
TNFA_SIGNALING_VIA_NFKB	HALLMARK_TNFA_SIGNALING_VIA_NFKB	1.432002396736351e-5	39
ALLOGRAFT_REJECTION	HALLMARK_ALLOGRAFT_REJECTION	2.9318465352097347e-5	38
ESTROGEN_RESPONSE_LATE	HALLMARK_ESTROGEN_RESPONSE_LATE	3.883748040229453e-4	35
COAGULATION	HALLMARK_COAGULATION	0.00600407	24
IL2_STAT5_SIGNALING	HALLMARK_IL2_STAT5_SIGNALING	0.00621165	31
ESTROGEN_RESPONSE_EARLY	HALLMARK_ESTROGEN_RESPONSE_EARLY	0.00621165	31

## Sheet: Fig_1c
x	y	label	name	.isCategory	size	.hilight	foldChange
-3.50116	1.661230223634414	HALLMARK_INFLAMMATORY_RESPONSE	HALLMARK_INFLAMMATORY_RESPONSE	TRUE	40	1	NA
0.5194409194940888	1.7397171706351364	HALLMARK_KRAS_SIGNALING_UP	HALLMARK_KRAS_SIGNALING_UP	TRUE	40	1	NA
-0.103417	-1.8669	HALLMARK_TNFA_SIGNALING_VIA_NFKB	HALLMARK_TNFA_SIGNALING_VIA_NFKB	TRUE	39	1	NA
-4.57977	-2.20987	HALLMARK_ALLOGRAFT_REJECTION	HALLMARK_ALLOGRAFT_REJECTION	TRUE	38	1	NA
5.3427172406829815	-1.24581	HALLMARK_ESTROGEN_RESPONSE_LATE	HALLMARK_ESTROGEN_RESPONSE_LATE	TRUE	35	1	NA
-3.29771	4.802552718848206	AQP9	AQP9	FALSE	1	1	5.92318
-0.76052	0.9004060961116573	CCL20	CCL20	FALSE	3	1	4.02416
-5.12129	-0.146932	IL2RB	IL2RB	FALSE	2	1	3.81183
-4.25108	3.0950890544101752	RASGRP1	RASGRP1	FALSE	1	1	3.07132
-2.09362	-0.220486	INHBA	INHBA	FALSE	4	1	2.99615
-6.01959	3.2898760714759403	OSM	OSM	FALSE	1	1	2.75948
-6.43402	1.8097691067730517	NPFFR2	NPFFR2	FALSE	1	1	2.72678
-0.768714	1.1389061135990262	CXCL10	CXCL10	FALSE	3	1	2.68116
-2.45037	-0.743872	F3	F3	FALSE	2	1	2.64538
-4.82513	2.5394797528076722	GPR132	GPR132	FALSE	1	1	2.61023
-4.62201	3.77245	HPN	HPN	FALSE	1	1	2.53262
-3.8085	4.820289927967126	CCR7	CCR7	FALSE	1	1	2.45993
-1.83226	-0.75544	PDE4B	PDE4B	FALSE	2	1	2.42882
-5.65218	1.4445612142970266	RGS1	RGS1	FALSE	1	1	2.37295
-2.2561	-0.229382	LIF	LIF	FALSE	4	1	2.35478
-1.82469	0.4958020311917075	OLR1	OLR1	FALSE	2	1	2.31353
-3.60329	3.4924148497876817	IL1R1	IL1R1	FALSE	1	1	2.12096
-5.18222	1.856004901523331	LAMP3	LAMP3	FALSE	1	1	2.08818
-3.13254	3.9942961555844945	SELL	SELL	FALSE	1	1	2.03118
-5.70443	3.750037781774835	SLC1A2	SLC1A2	FALSE	1	1	1.93342
-6.19115	1.3851722533874706	TNFSF10	TNFSF10	FALSE	1	1	1.8596
-3.03173	-1.53206	IL18	IL18	FALSE	3	1	1.84057
-0.561768	0.768319	IL7R	IL7R	FALSE	3	1	1.77089
-5.35509	-0.0166137	IL10	IL10	FALSE	2	1	1.76364
-1.21405	-0.0568676	GPR183	GPR183	FALSE	2	1	1.73055
-5.27004	3.1822051275228684	TNFSF15	TNFSF15	FALSE	1	1	1.72184
-4.84571	4.445745727474554	FPR1	FPR1	FALSE	1	1	1.71157
-5.72768	2.3844970038195457	SLC28A2	SLC28A2	FALSE	1	1	1.64246
-4.35094	4.671087155327824	SEMA4D	SEMA4D	FALSE	1	1	1.62225
-0.998186	1.2068784516646789	PLAUR	PLAUR	FALSE	3	1	1.56903
-2.9379	4.508166044946368	MSR1	MSR1	FALSE	1	1	1.5283
-6.28133	2.8323727107829946	NOD2	NOD2	FALSE	1	1	1.50382
-1.55028	2.8696548620891695	CMKLR1	CMKLR1	FALSE	2	1	-1.6368
-5.29666	4.110139039506374	ADORA2B	ADORA2B	FALSE	1	1	-1.72327
-1.41984	-0.424598	MYC	MYC	FALSE	2	1	-1.76747
-3.15465	-1.33769	CCL2	CCL2	FALSE	3	1	-1.93389
-1.53606	0.24808809354807224	BTG2	BTG2	FALSE	2	1	-2.42649
-6.43489	2.3080914095117446	TACR1	TACR1	FALSE	1	1	-2.52136
-2.15343	-1.08954	CDKN1A	CDKN1A	FALSE	2	1	-2.94378
-3.87335	4.165397440790391	SELE	SELE	FALSE	1	1	-4.98303
1.6985676705624588	1.8445274703256638	MMP10	MMP10	FALSE	1	1	8.01151
-0.0648391	3.183836225298708	SLPI	SLPI	FALSE	1	1	6.60469
0.050948263099749105	4.875104737906934	WNT7A	WNT7A	FALSE	1	1	5.1357
1.5888012468023214	4.757638181075311	MMP11	MMP11	FALSE	1	1	5.06052
2.647223621632471	2.0003297782225617	TSPAN1	TSPAN1	FALSE	1	1	4.61077
0.6371677996381322	3.0662386698226434	PIGR	PIGR	FALSE	1	1	4.19863
1.3239535529515805	4.254339913996093	HKDC1	HKDC1	FALSE	1	1	3.97666
1.3695994485135454	2.657801441441691	SOX9	SOX9	FALSE	1	1	3.44954
1.4956102474011117	3.5307161131244387	GALNT3	GALNT3	FALSE	1	1	3.41863
0.9575574351720867	-0.242119	F2RL1	F2RL1	FALSE	2	1	3.41343
-2.39023	0.029304963179008506	MMP9	MMP9	FALSE	2	1	3.14578
2.8999235091840743	2.5608927648278574	PLEK2	PLEK2	FALSE	1	1	2.92255
-0.53949	3.6014657438767124	FGF9	FGF9	FALSE	1	1	2.88466
1.1744987227390291	-0.302995	G0S2	G0S2	FALSE	2	1	2.593
-1.5908	-0.99198	IRF8	IRF8	FALSE	2	1	2.48457
-0.691598	4.159771324751653	CXCR4	CXCR4	FALSE	1	1	2.42975
2.2027241635294406	2.586180262314527	IL1RL2	IL1RL2	FALSE	1	1	2.35872
-2.52038	0.3014701079757692	IL2RG	IL2RG	FALSE	2	1	2.2710953346253002
2.900902344962243	3.1177554846925886	PRDM1	PRDM1	FALSE	1	1	2.17335
2.7693648438254277	3.6729435109222877	SCG5	SCG5	FALSE	1	1	1.96052
-0.427011	4.642723867766412	LCP1	LCP1	FALSE	1	1	1.90275
0.010740947104930119	4.161837738714993	CFB	CFB	FALSE	1	1	1.78492
0.643249	3.958234872157168	IKZF1	IKZF1	FALSE	1	1	1.68393
2.0399414115860535	4.4171067486016975	IGF2	IGF2	FALSE	1	1	1.67667
2.4147759677563565	4.10441	FCER1G	FCER1G	FALSE	1	1	1.58863
2.2133166985289807	3.4061394220233527	MAP7	MAP7	FALSE	1	1	1.52566
2.512077442201435	-0.552309	KLF4	KLF4	FALSE	3	1	-1.5185
0.5341564059513246	4.879016514357501	PRKG2	PRKG2	FALSE	1	1	-1.56498
2.267742802014979	1.4708206833158404	TSPAN7	TSPAN7	FALSE	1	1	-1.61524
1.7610878703624049	1.0918778810544678	PLVAP	PLVAP	FALSE	1	1	-1.99603
3.4665358865350453	0.5527646246080918	CPE	CPE	FALSE	2	1	-2.01072
1.014117670013041	4.885270707385437	SNAP25	SNAP25	FALSE	1	1	-2.42577
3.3379670020743366	0.2975869828384704	PCP4	PCP4	FALSE	2	1	-3.61766
0.31409236134593316	-4.33412	LAMB3	LAMB3	FALSE	1	1	4.54609
-0.488708	-3.38694	FJX1	FJX1	FALSE	1	1	2.99247
0.8664636195217044	-3.80548	DUSP4	DUSP4	FALSE	1	1	2.8225
-1.04178	-3.66325	BCL2A1	BCL2A1	FALSE	1	1	2.4994
-1.17096	-4.18297	IER3	IER3	FALSE	1	1	2.20482
-0.973788	-4.66405	SLC16A6	SLC16A6	FALSE	1	1	2.09459
-0.12413	-5.04962	TNFAIP2	TNFAIP2	FALSE	1	1	1.90747
2.920646961765416	-2.31184	AREG	AREG	FALSE	2	1	1.52811
-0.388577	-4.22197	DUSP1	DUSP1	FALSE	1	1	-1.517
0.7171596211369529	-2.90641	SLC2A3	SLC2A3	FALSE	1	1	-1.63666
0.8302614735095601	-4.84603	NR4A1	NR4A1	FALSE	1	1	-1.79783
2.9078301144042764	-2.03477	ZFP36	ZFP36	FALSE	2	1	-1.89193
-0.58712	-4.96651	JUNB	JUNB	FALSE	1	1	-1.93079
1.1989086343132809	-2.37083	IER5	IER5	FALSE	1	1	-1.96066
1.2062914874855577	-4.52981	KLF2	KLF2	FALSE	1	1	-2.00457
2.9013155639939456	-1.76604	FOS	FOS	FALSE	2	1	-2.00986
0.1733838047572505	-3.39177	GADD45B	GADD45B	FALSE	1	1	-2.15051
1.562541185212881	-3.53985	SOCS3	SOCS3	FALSE	1	1	-2.17671
1.505122774650453	-4.10205	JUN	JUN	FALSE	1	1	-2.17823
0.3593242310945741	-5.0392	ATF3	ATF3	FALSE	1	1	-2.31415
1.4217226775866536	-2.96835	EGR1	EGR1	FALSE	1	1	-2.32385
-7.49697	-2.63394	GZMB	GZMB	FALSE	1	1	5.9182
-6.25105	-4.66147	GZMA	GZMA	FALSE	1	1	3.82881
-7.59764	-2.05311	TRAT1	TRAT1	FALSE	1	1	3.71721
-5.95891	-2.10751	CD79A	CD79A	FALSE	1	1	3.05437
-5.72043	-2.91255	CD7	CD7	FALSE	1	1	2.9563
-4.99481	-4.49029	IL11	IL11	FALSE	1	1	2.76117
-4.73813	-5.38152	PRF1	PRF1	FALSE	1	1	2.47845
-5.71022	-4.18832	CD247	CD247	FALSE	1	1	2.37851
-6.1658	-1.38979	PTPRC	PTPRC	FALSE	1	1	2.3687
-5.75595	-4.99256	CD40LG	CD40LG	FALSE	1	1	2.30289
-4.39593	-3.71505	IRF4	IRF4	FALSE	1	1	2.28149
-5.11554	-3.49349	CXCR3	CXCR3	FALSE	1	1	2.24495
-7.03961	-3.73332	LTB	LTB	FALSE	1	1	2.17047
-6.67819	-4.23771	IL7	IL7	FALSE	1	1	2.1651
-6.96233	-1.36371	NCR1	NCR1	FALSE	1	1	2.15586
-6.86379	-2.13304	CRTAM	CRTAM	FALSE	1	1	2.10971
-3.71107	-5.20958	CD86	CD86	FALSE	1	1	2.06647
-4.19174	-5.42247	HLA-DQA1	HLA-DQA1	FALSE	1	1	2.03775
-3.5991	-4.68135	CD2	CD2	FALSE	1	1	2.02184
-5.25634	-5.23094	IL2RA	IL2RA	FALSE	1	1	2.01034
-6.66925	-2.89572	CCR1	CCR1	FALSE	1	1	1.90892
-7.31925	-3.20393	CD3E	CD3E	FALSE	1	1	1.8713
-3.86143	-4.10218	CD96	CD96	FALSE	1	1	1.72242
-6.61592	-0.749364	ITK	ITK	FALSE	1	1	1.71599
-7.10632	-0.490582	ZAP70	ZAP70	FALSE	1	1	1.65101
-4.31644	-4.73999	F2R	F2R	FALSE	1	1	1.61412
-7.60622	-1.46589	STAT4	STAT4	FALSE	1	1	1.54078
-6.28317	-3.62763	PRKCB	PRKCB	FALSE	1	1	-1.65059
-7.45702	-0.882719	FLNA	FLNA	FALSE	1	1	-1.67573
5.386895222192076	-3.83582	AGR2	AGR2	FALSE	1	1	6.1489
6.922403780120398	0.7794597660647313	SERPINA1	SERPINA1	FALSE	1	1	6.01458
8.089565576562139	-1.28642	GAL	GAL	FALSE	1	1	5.82219
5.527658316049592	-3.22509	OVOL2	OVOL2	FALSE	1	1	4.72259
7.507847349272997	1.0896835688322621	SFN	SFN	FALSE	1	1	4.34379
8.107475732328494	-0.623142	ST14	ST14	FALSE	1	1	3.79627
5.920733674479092	-2.60977	GJB3	GJB3	FALSE	1	1	3.63656
6.220743665973948	0.5241922724652739	SERPINA5	SERPINA5	FALSE	1	1	3.61527
7.778710470661128	0.5526083983242114	ST6GALNAC2	ST6GALNAC2	FALSE	1	1	3.4834
6.295639563743602	-4.2652	CYP4F11	CYP4F11	FALSE	1	1	3.03724
6.457493802664279	-1.96902	CDH1	CDH1	FALSE	1	1	3.03533
6.7948556062101275	-3.96927	TJP3	TJP3	FALSE	1	1	3.01202
5.342284557696496	-4.36181	SCNN1A	SCNN1A	FALSE	1	1	2.93412
7.785345947626486	-2.50041	PKP3	PKP3	FALSE	1	1	2.90757
8.017978599615502	-1.91013	CXCL14	CXCL14	FALSE	1	1	2.72185
7.183521690556918	-3.53136	LAMC2	LAMC2	FALSE	1	1	2.54181
6.600283937482445	1.6758526058523693	TFPI2	TFPI2	FALSE	1	1	2.46811
6.3543521306724005	-0.201003	KIF20A	KIF20A	FALSE	1	1	2.42215
7.294705665834183	-1.84632	SLC7A5	SLC7A5	FALSE	1	1	2.31285
6.251686751494871	-3.50296	TMPRSS3	TMPRSS3	FALSE	1	1	2.10936
7.194772548342314	-0.0219545	MYB	MYB	FALSE	1	1	1.85363
7.43452	-0.882117	TOP2A	TOP2A	FALSE	1	1	1.83997
6.303483024204694	1.2264148058244686	TFAP2C	TFAP2C	FALSE	1	1	1.67861
6.622129024688807	-1.02711	OPN3	OPN3	FALSE	1	1	1.661
7.554486052856283	-3.04558	CCNA1	CCNA1	FALSE	1	1	1.65898
5.825444470683643	-4.46234	SLC29A1	SLC29A1	FALSE	1	1	-1.71999
7.088164543466064	1.5130420153274005	TPSAB1	TPSAB1	FALSE	1	1	-1.8361
7.977347394529341	-0.0185141	HSPB8	HSPB8	FALSE	1	1	-2.23615
6.844267921582196	-2.79445	PTGER3	PTGER3	FALSE	1	1	-2.60042

## Sheet: Fig_1d
IL11	LIF	Cycle_phase	HMB_status
2.75394	14.8608	Proliferative	HMB
2.25115	14.0721	Proliferative	HMB
0.569693	7.09971	Proliferative	No
1.97549	35.7955	Proliferative	No
2.23697	0.475884	Proliferative	No
2.13591	7.2229	Proliferative	No
1.58956	4.1717	Proliferative	HMB
1.18123	2.76854	Proliferative	HMB
0.544167	2.23836	Secretory	No
1.09946	1.50615	Secretory	No
6.76233	2.92374	Secretory	HMB
0.743322	0.870584	Secretory	No
6.57814	9.31074	Secretory	HMB
10.3839	13.6814	Secretory	HMB
5.80222	12.4659	Secretory	HMB

## Sheet: Fig_2a
Factor_Variance_per_view
factor	view	Variance (%)
Factor1	RNAseq	22.0218
Factor2	RNAseq	14.8586
Factor7	RNAseq	2.25391
Factor1	Proteomics	4.27631
Factor2	Proteomics	2.96909
Factor7	Proteomics	1.18198
Correlation_heatmap (-log10 padj)
Factor	Batch	HMB_status	Fibroid_AHR rs2066853	Fibroid_MED12UF	Fibroid_COL4A6 rs6622312	Fibroid_FH rs6673988	Hormone_current	Hormone_past	Fibroid presence (UF/ non-UF)
Factor 1	0	2.62086	0	0	0	0	2.00974	3.47671	0
Factor 2	0	0	2.23705	1.99147	1.66794	2.45233	0	0	3.57866
Factor 7	0	2.48454	2.47608	3.02614	1.79916	0	0	0	1.31212

## Sheet: Fig_2b
Sample	Factor1	Factor2	Factor7	Hormone_current	Hormone_past	HMB_status	Tissue	Fibroid presence	Fibroid_AHR_rs2066853	Fibroid_COL4A6_rs6622312	Fibroid_FH_rs6673988	Fibroid_MED12UF	Batch
D108_E	2.10644	-0.0183232	0.239739	No	No	No	Endometrium	Non	No_Fibroid	No_Fibroid	No_Fibroid	No_Fibroid	Batch_2
D130_E	-0.0309607	0.0370662	-0.0650363	Yes	Yes	No	Endometrium	UF	WT	mut	mut	MED12_WT	Batch_3
D137_E	-0.991507	-0.644182	0.239141	Yes	Yes	No	Endometrium	UF	WT	WT	mut	MED12_WT	Batch_3
D16_E	-0.37704	0.931595	0.054909	Yes	Yes	No	Endometrium	Non	No_Fibroid	No_Fibroid	No_Fibroid	No_Fibroid	Batch_1
D17_E	0.354227	0.886766	0.0739512	No	No	No	Endometrium	Non	No_Fibroid	No_Fibroid	No_Fibroid	No_Fibroid	Batch_1
D20_E	-0.951871	0.440257	-0.00296196	No	No	No	Endometrium	UF	WT	mut	mut	MED12_mut	Batch_1
D21_E	-0.774363	-0.0991063	-0.0328798	Unknown	Unknown	No	Endometrium	UF	WT	WT	WT	MED12_WT	Batch_1
D23_E	-0.295972	-0.415068	-0.0651255	Unknown	Unknown	No	Endometrium	UF	WT	mut	mut	MED12_mut	Batch_1
D24_E	-0.686091	-0.0626674	-0.0117125	No	No	No	Endometrium	UF	WT	WT	mut	MED12_mut	Batch_1
D28_E	-0.00437225	0.398074	-0.214351	No	Yes	HMB	Endometrium	UF	mut	mut	mut	MED12_mut	Batch_1
D29_ED	1.38362	-0.362756	0.112391	No	No	HMB	Endometrium	UF	WT	WT	WT	MED12_WT	Batch_1
D29_EL	1.00376	-0.252758	0.0483854	No	No	HMB	Endometrium	UF	WT	WT	WT	MED12_WT	Batch_1
D30_ED	0.450966	-0.266515	0.107492	No	No	No	Endometrium	UF	WT	WT	mut	MED12_WT	Batch_1
D30_EL	-0.0974443	-0.167649	0.163744	No	No	No	Endometrium	UF	WT	WT	mut	MED12_WT	Batch_1
D31_DE	-0.821614	0.18265	-0.0922191	No	No	No	Endometrium	UF	mut	mut	WT	MED12_mut	Batch_1
D32_E	0.36433	0.352217	-0.0586095	No	No	HMB	Endometrium	Non	No_Fibroid	No_Fibroid	No_Fibroid	No_Fibroid	Batch_1
D35_ED	0.446956	-0.396026	0.0320039	No	No	No	Endometrium	UF	WT	WT	mut	MED12_WT	Batch_1
D38_E	-1.24333	-0.268726	-0.0561573	Yes	Yes	No	Endometrium	UF	WT	mut	mut	MED12_mut	Batch_1
D40_E	-0.39359	-0.26419	0.08375	Yes	Yes	No	Endometrium	Non	No_Fibroid	No_Fibroid	No_Fibroid	No_Fibroid	Batch_1
D42_E	-1.05052	-0.0309341	-0.0151988	No	Yes	No	Endometrium	UF	WT	WT	mut	MED12_mut	Batch_1
D43_E	-0.587206	1.25185	0.0971333	No	Yes	No	Endometrium	Non	No_Fibroid	No_Fibroid	No_Fibroid	No_Fibroid	Batch_1
D45_E	-0.984202	1.36166	0.0589089	No	Unknown	HMB	Endometrium	Non	No_Fibroid	No_Fibroid	No_Fibroid	No_Fibroid	Batch_1
D59_DE	1.92912	-0.365372	-0.27453	No	No	HMB	Endometrium	UF	mut	WT	WT	MED12_mut	Batch_2
D59_LE	1.13489	-0.247852	-0.280735	No	No	HMB	Endometrium	UF	mut	WT	WT	MED12_mut	Batch_2
D61_ED	0.441542	-0.036299	-0.115792	No	No	HMB	Endometrium	UF	WT	mut	mut	MED12_mut	Batch_1
D61_LE	0.702319	-0.192545	-0.15293	No	No	HMB	Endometrium	UF	WT	mut	mut	MED12_mut	Batch_1
D64_ED	-0.931843	-0.444178	-0.004982	Yes	Yes	No	Endometrium	UF	mut	WT	mut	MED12_mut	Batch_1
D79_E	-0.202752	-0.351458	0.0572234	Yes	Yes	No	Endometrium	Non	No_Fibroid	No_Fibroid	No_Fibroid	No_Fibroid	Batch_2
D84_E	-0.749438	-0.362829	-0.0205305	Yes	Yes	No	Endometrium	UF	WT	mut	mut	MED12_WT	Batch_2
D88_E	0.15863	-0.564321	0.146964	Unknown	Unknown	No	Endometrium	UF	mut	mut	WT	MED12_mut	Batch_2
D91_E	0.677351	-0.0349217	-0.05205	No	No	HMB	Endometrium	UF	mut	mut	WT	MED12_mut	Batch_2

## Sheet: Fig_2c
Factor1_Hormone_treatment_past					Factor2_Fibroid_presence					Factor7_HMB
sample	factor	value	color_by		sample	factor	value	color_by		sample	factor	value	color_by
D108_E	Factor1	2.1064412593841553	No		D108_E	Factor2	-0.0183232	No_Fibroid		D108_E	Factor7	0.23973894119262695	No
D130_E	Factor1	-0.0309607	Yes		D130_E	Factor2	0.0370662	MED12_WT		D130_E	Factor7	-0.0650363	No
D137_E	Factor1	-0.991507	Yes		D137_E	Factor2	-0.644182	MED12_WT		D137_E	Factor7	0.239141	No
D16_E	Factor1	-0.37704	Yes		D16_E	Factor2	0.9315952062606812	No_Fibroid		D16_E	Factor7	0.054908983409404755	No
D17_E	Factor1	0.3542274236679077	No		D17_E	Factor2	0.8867657780647278	No_Fibroid		D17_E	Factor7	0.0739512	No
D20_E	Factor1	-0.951871	No		D20_E	Factor2	0.44025737047195435	MED12_mut		D20_E	Factor7	-0.00296196	No
D21_E	Factor1	-0.774363	Unknown		D21_E	Factor2	-0.0991063	MED12_WT		D21_E	Factor7	-0.0328798	No
D23_E	Factor1	-0.295972	Unknown		D23_E	Factor2	-0.415068	MED12_mut		D23_E	Factor7	-0.0651255	No
D24_E	Factor1	-0.686091	No		D24_E	Factor2	-0.0626674	MED12_mut		D24_E	Factor7	-0.0117125	No
D28_E	Factor1	-0.00437225	Yes		D28_E	Factor2	0.39807403087615967	MED12_mut		D28_E	Factor7	-0.214351	HMB
D29_ED	Factor1	1.383623719215393	No		D29_ED	Factor2	-0.362756	MED12_WT		D29_ED	Factor7	0.1123911663889885	HMB
D29_EL	Factor1	1.0037620067596436	No		D29_EL	Factor2	-0.252758	MED12_WT		D29_EL	Factor7	0.048385366797447205	HMB
D30_ED	Factor1	0.45096641778945923	No		D30_ED	Factor2	-0.266515	MED12_WT		D30_ED	Factor7	0.10749181360006332	No
D30_EL	Factor1	-0.0974443	No		D30_EL	Factor2	-0.167649	MED12_WT		D30_EL	Factor7	0.1637435406446457	No
D31_DE	Factor1	-0.821614	No		D31_DE	Factor2	0.18264974653720856	MED12_mut		D31_DE	Factor7	-0.0922191	No
D32_E	Factor1	0.36432987451553345	No		D32_E	Factor2	0.35221680998802185	No_Fibroid		D32_E	Factor7	-0.0586095	HMB
D35_ED	Factor1	0.44695591926574707	No		D35_ED	Factor2	-0.396026	MED12_WT		D35_ED	Factor7	0.0320039	No
D38_E	Factor1	-1.24333	Yes		D38_E	Factor2	-0.268726	MED12_mut		D38_E	Factor7	-0.0561573	No
D40_E	Factor1	-0.39359	Yes		D40_E	Factor2	-0.26419	No_Fibroid		D40_E	Factor7	0.08375	No
D42_E	Factor1	-1.05052	Yes		D42_E	Factor2	-0.0309341	MED12_mut		D42_E	Factor7	-0.0151988	No
D43_E	Factor1	-0.587206	Yes		D43_E	Factor2	1.2518525123596191	No_Fibroid		D43_E	Factor7	0.0971333	No
D45_E	Factor1	-0.984202	Unknown		D45_E	Factor2	1.3616580963134766	No_Fibroid		D45_E	Factor7	0.0589089	HMB
D59_DE	Factor1	1.9291194677352905	No		D59_DE	Factor2	-0.365372	MED12_mut		D59_DE	Factor7	-0.27453	HMB
D59_LE	Factor1	1.1348857879638672	No		D59_LE	Factor2	-0.247852	MED12_mut		D59_LE	Factor7	-0.280735	HMB
D61_ED	Factor1	0.4415416419506073	No		D61_ED	Factor2	-0.036299	MED12_mut		D61_ED	Factor7	-0.115792	HMB
D61_LE	Factor1	0.7023191452026367	No		D61_LE	Factor2	-0.192545	MED12_mut		D61_LE	Factor7	-0.15293	HMB
D64_ED	Factor1	-0.931843	Yes		D64_ED	Factor2	-0.444178	MED12_mut		D64_ED	Factor7	-0.004982	No
D79_E	Factor1	-0.202752	Yes		D79_E	Factor2	-0.351458	No_Fibroid		D79_E	Factor7	0.0572234	No
D84_E	Factor1	-0.749438	Yes		D84_E	Factor2	-0.362829	MED12_WT		D84_E	Factor7	-0.0205305	No
D88_E	Factor1	0.1586298793554306	Unknown		D88_E	Factor2	-0.564321	MED12_mut		D88_E	Factor7	0.14696374535560608	No
D91_E	Factor1	0.6773513555526733	No		D91_E	Factor2	-0.0349217	MED12_mut		D91_E	Factor7	-0.05205	HMB
Factor1_HMB					Factor7_MED12_UF_Fibroid					Factor7_COL4A6_rs6622312_Fibroid
sample	factor	value	color_by		sample	factor	value	color_by		sample	factor	value	color_by
D108_E	Factor1	2.1064412593841553	No		D108_E	Factor7	0.23973894119262695	No_Fibroid		D108_E	Factor7	0.23973894119262695	No_Fibroid
D130_E	Factor1	-0.0309607	No		D130_E	Factor7	-0.0650363	MED12_WT		D130_E	Factor7	-0.0650363	mut
D137_E	Factor1	-0.991507	No		D137_E	Factor7	0.239141	MED12_WT		D137_E	Factor7	0.239141	WT
D16_E	Factor1	-0.37704	No		D16_E	Factor7	0.054908983409404755	No_Fibroid		D16_E	Factor7	0.054908983409404755	No_Fibroid
D17_E	Factor1	0.3542274236679077	No		D17_E	Factor7	0.0739512	No_Fibroid		D17_E	Factor7	0.0739512	No_Fibroid
D20_E	Factor1	-0.951871	No		D20_E	Factor7	-0.00296196	MED12_mut		D20_E	Factor7	-0.00296196	mut
D21_E	Factor1	-0.774363	No		D21_E	Factor7	-0.0328798	MED12_WT		D21_E	Factor7	-0.0328798	WT
D23_E	Factor1	-0.295972	No		D23_E	Factor7	-0.0651255	MED12_mut		D23_E	Factor7	-0.0651255	mut
D24_E	Factor1	-0.686091	No		D24_E	Factor7	-0.0117125	MED12_mut		D24_E	Factor7	-0.0117125	WT
D28_E	Factor1	-0.00437225	HMB		D28_E	Factor7	-0.214351	MED12_mut		D28_E	Factor7	-0.214351	mut
D29_ED	Factor1	1.383623719215393	HMB		D29_ED	Factor7	0.1123911663889885	MED12_WT		D29_ED	Factor7	0.1123911663889885	WT
D29_EL	Factor1	1.0037620067596436	HMB		D29_EL	Factor7	0.048385366797447205	MED12_WT		D29_EL	Factor7	0.048385366797447205	WT
D30_ED	Factor1	0.45096641778945923	No		D30_ED	Factor7	0.10749181360006332	MED12_WT		D30_ED	Factor7	0.10749181360006332	WT
D30_EL	Factor1	-0.0974443	No		D30_EL	Factor7	0.1637435406446457	MED12_WT		D30_EL	Factor7	0.1637435406446457	WT
D31_DE	Factor1	-0.821614	No		D31_DE	Factor7	-0.0922191	MED12_mut		D31_DE	Factor7	-0.0922191	mut
D32_E	Factor1	0.36432987451553345	HMB		D32_E	Factor7	-0.0586095	No_Fibroid		D32_E	Factor7	-0.0586095	No_Fibroid
D35_ED	Factor1	0.44695591926574707	No		D35_ED	Factor7	0.0320039	MED12_WT		D35_ED	Factor7	0.0320039	WT
D38_E	Factor1	-1.24333	No		D38_E	Factor7	-0.0561573	MED12_mut		D38_E	Factor7	-0.0561573	mut
D40_E	Factor1	-0.39359	No		D40_E	Factor7	0.08375	No_Fibroid		D40_E	Factor7	0.08375	No_Fibroid
D42_E	Factor1	-1.05052	No		D42_E	Factor7	-0.0151988	MED12_mut		D42_E	Factor7	-0.0151988	WT
D43_E	Factor1	-0.587206	No		D43_E	Factor7	0.0971333	No_Fibroid		D43_E	Factor7	0.0971333	No_Fibroid
D45_E	Factor1	-0.984202	HMB		D45_E	Factor7	0.0589089	No_Fibroid		D45_E	Factor7	0.0589089	No_Fibroid
D59_DE	Factor1	1.9291194677352905	HMB		D59_DE	Factor7	-0.27453	MED12_mut		D59_DE	Factor7	-0.27453	WT
D59_LE	Factor1	1.1348857879638672	HMB		D59_LE	Factor7	-0.280735	MED12_mut		D59_LE	Factor7	-0.280735	WT
D61_ED	Factor1	0.4415416419506073	HMB		D61_ED	Factor7	-0.115792	MED12_mut		D61_ED	Factor7	-0.115792	mut
D61_LE	Factor1	0.7023191452026367	HMB		D61_LE	Factor7	-0.15293	MED12_mut		D61_LE	Factor7	-0.15293	mut
D64_ED	Factor1	-0.931843	No		D64_ED	Factor7	-0.004982	MED12_mut		D64_ED	Factor7	-0.004982	WT
D79_E	Factor1	-0.202752	No		D79_E	Factor7	0.0572234	No_Fibroid		D79_E	Factor7	0.0572234	No_Fibroid
D84_E	Factor1	-0.749438	No		D84_E	Factor7	-0.0205305	MED12_WT		D84_E	Factor7	-0.0205305	mut
D88_E	Factor1	0.1586298793554306	No		D88_E	Factor7	0.14696374535560608	MED12_mut		D88_E	Factor7	0.14696374535560608	mut
D91_E	Factor1	0.6773513555526733	HMB		D91_E	Factor7	-0.05205	MED12_mut		D91_E	Factor7	-0.05205	mut

## Sheet: Fig_2d
Term	Adjusted.P.value
muscle contraction (GO:0006936)	6.8430136528662e-7
negative regulation of cellular process (GO:0048523)	4.702451633934629e-5
platelet aggregation (GO:0070527)	2.56055652611674e-4
homotypic cell-cell adhesion (GO:0034109)	5.363425180527763e-4
glycosaminoglycan catabolic process (GO:0006027)	0.00130635
supramolecular fiber organization (GO:0097435)	0.00130635
regulation of muscle contraction (GO:0006937)	0.00130643
plasma membrane organization (GO:0007009)	0.00174255
dermatan sulfate biosynthetic process (GO:0030208)	0.0020155
regulation of muscle system process (GO:0090257)	0.0020155
regulated exocytosis (GO:0045055)	0.0020155
chondroitin sulfate catabolic process (GO:0030207)	0.0020155
plasma membrane repair (GO:0001778)	0.0020155
platelet degranulation (GO:0002576)	0.0020155
actomyosin structure organization (GO:0031032)	0.0020155

## Sheet: Fig_2e
Symbol	feature	factor	association
ABI3BP	ENSG00000154175	Factor1	-
ACTN1	ENSG00000072110	Factor1	-
ADGRE5	ENSG00000123146	Factor1	-
AHNAK	ENSG00000124942	Factor1	-
AHNAK2	ENSG00000185567	Factor1	-
AKAP12	ENSG00000131016	Factor1	-
ANG	ENSG00000214274	Factor1	-
ANXA6	ENSG00000197043	Factor1	-
AOC3	ENSG00000131471	Factor1	-
BNC2	ENSG00000173068	Factor1	-
CAVIN1	ENSG00000177469	Factor1	-
CAVIN2	ENSG00000168497	Factor1	-
CCDC9B	ENSG00000188549	Factor1	-
CD59	ENSG00000085063	Factor1	-
CDH13	ENSG00000140945	Factor1	-
CLU	ENSG00000120885	Factor1	-
CNN1	ENSG00000130176	Factor1	-
COL6A2	ENSG00000142173	Factor1	-
CRYAB	ENSG00000109846	Factor1	-
CSDC2	ENSG00000172346	Factor1	-
CSPG4	ENSG00000173546	Factor1	-
DCN	ENSG00000011465	Factor1	-
DES	ENSG00000175084	Factor1	-
DMD	ENSG00000198947	Factor1	-
DNAJB5	ENSG00000137094	Factor1	-
DTNA	ENSG00000134769	Factor1	-
EHBP1L1	ENSG00000173442	Factor1	-
EHD2	ENSG00000024422	Factor1	-
EMILIN1	ENSG00000138080	Factor1	-
EPS8	ENSG00000151491	Factor1	-
FERMT2	ENSG00000073712	Factor1	-
FILIP1	ENSG00000118407	Factor1	-
FLNA	ENSG00000196924	Factor1	-
GAS1	ENSG00000180447	Factor1	-
HSPB6	ENSG00000004776	Factor1	-
HSPB8	ENSG00000152137	Factor1	-
HSPG2	ENSG00000142798	Factor1	-
IGFBP5	ENSG00000115461	Factor1	-
ITGA1	ENSG00000213949	Factor1	-
JCAD	ENSG00000165757	Factor1	-
JPH2	ENSG00000149596	Factor1	-
LMOD1	ENSG00000163431	Factor1	-
LPP	ENSG00000145012	Factor1	-
MAP1B	ENSG00000131711	Factor1	-
MATN2	ENSG00000132561	Factor1	-
MCAM	ENSG00000076706	Factor1	-
MFGE8	ENSG00000140545	Factor1	-
MMRN2	ENSG00000173269	Factor1	-
MSRB3	ENSG00000174099	Factor1	-
MXRA7	ENSG00000182534	Factor1	-
MYH11	ENSG00000133392	Factor1	-
MYH9	ENSG00000100345	Factor1	-
MYL9	ENSG00000101335	Factor1	-
NCAM1	ENSG00000149294	Factor1	-
NEXN	ENSG00000162614	Factor1	-
NFIX	ENSG00000008441	Factor1	-
NPTN	ENSG00000156642	Factor1	-
PARVA	ENSG00000197702	Factor1	-
PDLIM5	ENSG00000163110	Factor1	-
PGM5	ENSG00000154330	Factor1	-
PLIN4	ENSG00000167676	Factor1	-
PODN	ENSG00000174348	Factor1	-
PPP1R12B	ENSG00000077157	Factor1	-
PPP1R12C	ENSG00000125503	Factor1	-
PRELP	ENSG00000188783	Factor1	-
PRUNE2	ENSG00000106772	Factor1	-
PTGIS	ENSG00000124212	Factor1	-
RBPMS2	ENSG00000166831	Factor1	-
S100A6	ENSG00000197956	Factor1	-
SNCG	ENSG00000173267	Factor1	-
SOD3	ENSG00000109610	Factor1	-
SPEG	ENSG00000072195	Factor1	-
STOM	ENSG00000148175	Factor1	-
SVIL	ENSG00000197321	Factor1	-
SYNPO	ENSG00000171992	Factor1	-
TGFB1I1	ENSG00000140682	Factor1	-
TIMP3	ENSG00000100234	Factor1	-
TINAGL1	ENSG00000142910	Factor1	-
TLN1	ENSG00000137076	Factor1	-
TMOD2	ENSG00000128872	Factor1	-
TNS1	ENSG00000079308	Factor1	-
VTN	ENSG00000109072	Factor1	-
AGR2	ENSG00000106541	Factor1	+
ANXA3	ENSG00000138772	Factor1	+
ASRGL1	ENSG00000162174	Factor1	+
CA2	ENSG00000104267	Factor1	+
CAPS	ENSG00000105519	Factor1	+
ECM1	ENSG00000143369	Factor1	+
EZR	ENSG00000092820	Factor1	+
FSCN1	ENSG00000075618	Factor1	+
HMGA1	ENSG00000137309	Factor1	+
HMGB3	ENSG00000029993	Factor1	+
MYH14	ENSG00000105357	Factor1	+
PAPSS1	ENSG00000138801	Factor1	+
RBP7	ENSG00000162444	Factor1	+
SFRP4	ENSG00000106483	Factor1	+
SORD	ENSG00000140263	Factor1	+
VCAN	ENSG00000038427	Factor1	+

## Sheet: Fig_2f
Term	Adjusted.P.value
mRNA processing (GO:0006397)	3.733176994198302e-5
RNA splicing, via transesterification reactions with bulged adenosine as nucleophile (GO:0000377)	2.4221611764145627e-4
mRNA splicing, via spliceosome (GO:0000398)	2.4803687264169435e-4
protein peptidyl-prolyl isomerization (GO:0000413)	0.014308006540326854
peptidyl-proline modification (GO:0018208)	0.016131961623122148

[truncated: 15 more sheets: Fig_2g, Fig_3a, Fig_3b, Fig_3c, Fig_3d, Fig_3e, Fig_4a, Fig_4b, Fig_4c, Fig_4d, Fig_4e, Fig_4f, Fig_5a, Fig_5b, Fig_5c]
